# Supplementary material for: Comparative analysis of grapevine whole-genome gene predictions, functional annotation, categorization and integration of the predicted gene sequences
Source: BMC Res Notes. 2012 May 3;5:213. doi: 10.1186/1756-0500-5-213 (PMC3419625; doi:10.1186/1756-0500-5-213)
Supplement: Additional file 2 — List of theVitisputative proteins’ functional categories and correspondence with other catalogs.Vitis Functional Category: full name of each functional category. Vitis Functional Category Code: numbered nomenclature of the Vitis Functional Category. Level: hierarchized level of description of the functional category. GO Name: full name of each GO description. GO ID: numbered nomenclature of the GO. VitisNet Network: Corresponding VitisNet network. MIPS Funcat Name: full name of each MIPS functional categories. MIPS Funcat: numbered nomenclature of the MIPS functional category. Number of genes: number of genes belonging to the category. [file 1756-0500-5-213-S2.xlsx]

## Sheet: all_data
Unique ID	old 12Xv1 name	12Xv0 ID	Identical genes in 8X or other EST	Probeset grapegen	Chromosome position 12X	Cardinality between 12Xv0 and v1	Cardinality between 8X and 12Xv1	Track 12X v1	Functional annotation	briefname, EC or Kegg ID	Network	Functionnal category	Functionnal category	Functionnal category	Functionnal category	Functionnal category	Functionnal category	Functionnal category	Functionnal category	Best arabidopsis match	Gene Ontology	Plant Ontology	Pfam	Smart	Prosite	Psort	InterPro domain ID	Accession Uniprot for published grapevine protein	Chromosome position 8X	Other vitis	cDNA array	TC from VVGI5	GeneChip probesets	Best match against proteins with evidence at protein level
AB240538			NP1449014						Spermidine synthase	E2_5_1_16	vv10220Urea_cycle_and_metabolism_of_amino_groups vv10271Methionine_metabolism	Metabolism.Primary metabolism.Amino acid metabolism.Arginine and proline metabolism.Urea cycle	Metabolism.Primary metabolism.Amino acid metabolism.Methionine metabolism	Metabolism.Secondary metabolism.Polyamine metabolism.Polyamine biosynthesis						AT1G23820														sp|Q9ZUB3|SPD1_ARATH
AF178989			AF178989						Pectinesterase family	E3_1_1_11	vv40006Cell_wall	Cellular process.Cellular component organization and biogenesis.Cell wall organization and biogenesis.Cell wall metabolism.Cell wall modification.Pectin modification								AT5G19730								Q9SW71				AF178989	1620506_at	sp|P83218|PME_DAUCA
AF196485			AF196485						Tubulin, Beta	K07375	vv44810Regulation_of_actin_cytoskeleton	Cellular process.Cellular component organization and biogenesis.Cytoskeleton organization and biogenesis.Microtubule organization and biogenesis								AT5G23860												AF196485	1616521_at 1620318_at	sp|P46265|TBB5_ORYSJ
AF369827			NP596486						Disease resistance protein (TIR-NBS class)			Diverse functions.Gene family with diverse functions.NBS-LRR superfamily	Response to stimulus.Stress response.Biotic stress response
AF369832			NP596481						Disease resistance protein (TIR-NBS-LRR class)			Diverse functions.Gene family with diverse functions.NBS-LRR superfamily	Response to stimulus.Stress response.Biotic stress response							AT3G14470														sp|Q7XBQ9|RGA2_SOLBU
AJ862911			AJ862911						ATP synthase F0 subunit 6	K02126	vv10190Oxidative_phosphorylation vv50131Primary_active_transporter_cat_A2_to_A4	Metabolism.Primary metabolism.Generation of metabolite precursors and energy.Electron transport.Respiratory-chain phosphorylation	Transport overview.Primary Active Transporters.P-P-bond hydrolysis-driven transporters.H+ or Na+ trsloc F-t, V-t and A-t ATPase	Transport overview.Ion transport.Cation transport.Proton transport
AJ862912			AJ862912						No hit			No hit
AJ862913			AJ862913						Ribosomal protein L10 (RPL10A) 60S	K02866	vv23010Ribosome	Metabolism.Primary metabolism.Protein metabolism and modification.Protein synthesis.Ribosome								AT1G14320														sp|Q93VT9|RL101_ARATH
AJ862914			AJ862914						No hit			No hit
AJ862915			AJ862915	VVTU25285_at					Cytochrome oxidase, subunit I	K02256	vv10190Oxidative_phosphorylation vv50135Primary_active_transporter_cat_D3_to_E2	Metabolism.Primary metabolism.Generation of metabolite precursors and energy.Electron transport.Respiratory-chain phosphorylation	Transport overview.Primary Active Transporters.Oxidoreduction-driven transporters.Proton-translocating Cyt Oxidase							ATMG01360
AJ862916			AJ862916						NADH dehydrogenase subunit 4	K03881	vv10190Oxidative_phosphorylation vv50134Primary_active_transporter_cat_D1	Metabolism.Primary metabolism.Generation of metabolite precursors and energy.Electron transport.Respiratory-chain phosphorylation	Transport overview.Primary Active Transporters.Oxidoreduction-driven transporters.Proton-translocating NADH Dehydrogenase
AJ862982			AJ862982						No hit			No hit
AJ862989			AJ862989						No hit			No hit
AJ863000			AJ863000						No hit			No hit
AJ863002			AJ863002						No hit			No hit
AJ863063			AJ863063						No hit			No hit
AW707969			AW707969	VVTU19999_s_at					Profilin 6 (Pollen allergen Hev b 8.0204)	K05759	vv44810Regulation_of_actin_cytoskeleton	Cellular process.Cellular component organization and biogenesis.Cytoskeleton organization and biogenesis.Actin organization and biogenesis																			EV238849
AY037918			AY037918						No hit			No hit																				AY037918	1607342_at 1613973_at
AY037922			AY037922						No hit			No hit																				AY037922	1617028_at 1613178_at
AY427078			AY427078						Disease resistance protein (NBS-LRR class)			Diverse functions.Gene family with diverse functions.NBS-LRR superfamily	Response to stimulus.Stress response.Biotic stress response							AT1G61300												AY427078	1611071_at 1614813_at	sp|O64973|RPS5_ARATH
AY427080			AY427080						Disease resistance protein (TIR-NBS-LRR class)			Diverse functions.Gene family with diverse functions.NBS-LRR superfamily	Response to stimulus.Stress response.Biotic stress response							AT4G12010												AY427080	1612452_at 1608670_at	sp|Q40392|TMVRN_NICGU
AY427082			AY427082						Disease resistance protein (TIR-NBS-LRR class)			Diverse functions.Gene family with diverse functions.NBS-LRR superfamily	Response to stimulus.Stress response.Biotic stress response							AT5G36930												AY427082	1613960_at 1617772_at	sp|Q40392|TMVRN_NICGU
AY427086			AY427086						Disease resistance protein (TIR-NBS-LRR class)			Diverse functions.Gene family with diverse functions.NBS-LRR superfamily	Response to stimulus.Stress response.Biotic stress response																			AY427086	1610191_x_at 1614165_x_at
AY427105			AY427105						Disease resistance protein (TIR-NBS-LRR class)			Diverse functions.Gene family with diverse functions.NBS-LRR superfamily	Response to stimulus.Stress response.Biotic stress response							AT5G11250												AY427105	1615247_x_at 1619229_x_at	sp|Q40392|TMVRN_NICGU
AY427114			AY427114						NBS-kinase protein Z2			Diverse functions.Gene family with diverse functions.NBS-LRR superfamily	Response to stimulus.Stress response.Biotic stress response																			AY427114	1606533_at 1619184_at
AY427116			AY427116						NBS-p64-18			Response to stimulus.Stress response.Biotic stress response																				AY427116	1608669_x_at 1620895_at 1612676_x_at 1617190_at
AY427122			AY427122						Disease resistance protein (TIR-NBS-LRR class)			Diverse functions.Gene family with diverse functions.NBS-LRR superfamily	Response to stimulus.Stress response.Biotic stress response																			AY427122	1621787_at 1606905_x_at 1609178_at 1618188_s_at
AY427128			AY427128						Disease resistance protein (TIR-NBS-LRR class)			Diverse functions.Gene family with diverse functions.NBS-LRR superfamily	Response to stimulus.Stress response.Biotic stress response							AT5G17680												AY427128	1610479_at 1614262_at	sp|Q40392|TMVRN_NICGU
AY427151			AY427151						Tassel serine threonine kinase 1			Signaling.Signaling pathway.Protein kinase								AT2G24370												AY427151	1618053_at 1614269_at
AY427156			AY427156						Disease resistance protein (TIR-NBS-LRR class)			Diverse functions.Gene family with diverse functions.NBS-LRR superfamily	Response to stimulus.Stress response.Biotic stress response							AT3G14470												AY427156	1615420_at 1611634_at	sp|Q7XBQ9|RGA2_SOLBU
AY427158			AY427158						Disease resistance protein (TIR-NBS-LRR class)			Diverse functions.Gene family with diverse functions.NBS-LRR superfamily	Response to stimulus.Stress response.Biotic stress response							AT5G48770												AY427158	1612128_at 1608349_at	sp|Q40392|TMVRN_NICGU
AY427164			AY427164						Disease resistance protein (TIR-NBS-LRR class)			Diverse functions.Gene family with diverse functions.NBS-LRR superfamily	Response to stimulus.Stress response.Biotic stress response							AT5G17680												AY427164	1609061_at 1612835_at	sp|Q40392|TMVRN_NICGU
AY427176			AY427176						Disease resistance protein (TIR-NBS-LRR class)			Diverse functions.Gene family with diverse functions.NBS-LRR superfamily	Response to stimulus.Stress response.Biotic stress response																			AY427176	1608699_at 1612471_at
AY427180			AY427180						Disease resistance protein (TIR-NBS-LRR class)			Diverse functions.Gene family with diverse functions.NBS-LRR superfamily	Response to stimulus.Stress response.Biotic stress response							AT5G36930												AY427180	1616027_at 1612212_at	sp|Q40392|TMVRN_NICGU
AY427184			AY427184						Disease resistance protein (TIR-NBS-LRR class)			Diverse functions.Gene family with diverse functions.NBS-LRR superfamily	Response to stimulus.Stress response.Biotic stress response							AT5G36930												AY427184	1620216_at 1607602_at	sp|Q40392|TMVRN_NICGU
AY427191			AY427191						Disease resistance protein (TIR-NBS-LRR class)			Diverse functions.Gene family with diverse functions.NBS-LRR superfamily	Response to stimulus.Stress response.Biotic stress response																			AY427191	1620649_at 1616891_at
BE846397			BE846397						Zn-finger transcription factor			Unknown
BM436280			BM436280	VVTU34537_at					Receptor protein kinase			Signaling.Signaling pathway.Protein kinase								AT1G53420														sp|C0LGN2|Y3148_ARATH
BM436357			BM436357						No hit			No hit
BM436641			BM436641						No hit			No hit
BM436645			BM436645						No hit			No hit
BM436816			BM436816						No hit			No hit																				TC66401 TC69968
BM437055			BM437055						No hit			No hit
BM437150			BM437150						No hit			No hit
BM437163			BM437163						No hit			No hit
BM437206			BM437206						HET-C protein			Metabolism.Primary metabolism.Protein metabolism and modification.Protein synthesis.Ribosome
BM437660			BM437660						No hit			No hit
BM437680			BM437680	VVTU17470_at					Retrotransposon protein, LINE subclass			Transposable elements viral and plasmid proteins.Protein from transposable element
BM437789			BM437789						No hit			No hit
BM438015			BM438015						Guanine nucleotide-binding protein beta subunit			Signaling.Signaling pathway.G-protein signaling pathway								AT4G34460														sp|P49177|GBB_ARATH
BM438039			BM438039						No hit			No hit
BM438052			BM438052						Endonuclease/exonuclease/phosphatase family			Metabolism.Primary metabolism.Nucleobase, nucleoside, nucleotide, nucleic acid metabolism.Nucleic acid metabolism.DNA metabolism								AT1G73875
BM438122			BM438122						No hit			No hit
BQ792092			BQ792092						No hit			No hit																				BQ792092	1621166_at
BQ792131			BQ792131						No hit			No hit
BQ792159			BQ792159						No hit			No hit
BQ792175			BQ792175						No hit			No hit																				TC68785 BQ792175	1612265_at
BQ792239			BQ792239						No hit			No hit
BQ792303			BQ792303						No hit			No hit
BQ792339			BQ792339						No hit			No hit																			EV231268
BQ792371			BQ792371						No hit			No hit																			EV229953
BQ792413			BQ792413						No hit			No hit
BQ792454			BQ792454						No hit			No hit																				BQ792454	1607246_at
BQ792482			BQ792482						No hit			No hit																				TC54492 BQ792482	1620157_at
BQ792506			BQ792506						No hit			No hit																				BQ792506	1615175_at
BQ792568			BQ792568	VVTU34417_at					ABC protein 10 non-intrinsic	ABCNAP10	vv52010ABC_transporters	Transport overview.Macromolecule transport.Multidrug transport.Multidrug ABC transport								AT1G63270												BQ792568	1620146_at
BQ792613			BQ792613	VVTU34414_x_at					Amino acid permease	AAPREL	vv50123Porters_cat_18_to_29	Transport overview.Electrochemical Potential-driven Transporters.Porters.Amino Acid/Auxin Permease	Transport overview.Macromolecule transport.Amino acid transport							AT2G01170
BQ792744			BQ792744						No hit			No hit																				BQ792744	1608846_at
BQ792914			BQ792914						No hit			No hit																				BQ792914	1611995_at
BQ792949			BQ792949						No hit			No hit
BQ792978			BQ792978						No hit			No hit
BQ792983			BQ792983						No hit			No hit
BQ793147			BQ793147	VVTU34383_at VVTU34383_s_at					No hit			No hit
BQ793153			BQ793153						No hit			No hit
BQ793160			BQ793160	VVTU34381_at					Polyprotein			Transposable elements viral and plasmid proteins.Protein from transposable element																				BQ793160	1613484_at
BQ793206			BQ793206						No hit			No hit																				TC62764 BQ793206	1608668_at
BQ793396			BQ793396						Uroporphyrinogen decarboxylase chloroplast precursor	E4_1_1_37	vv10860Porphyrin_and_chlorophyll_metabolism	Metabolism.Primary metabolism.Cofactor metabolism.Tetrapyrrole metabolism																				BQ793396	1621781_at
BQ793670			BQ793670						No hit			No hit
BQ793814			BQ793814						No hit			No hit
BQ793947			BQ793947						No hit			No hit
BQ794352			BQ794352						No hit			No hit
BQ794356			BQ794356						No hit			No hit
BQ794444			BQ794444						No hit			No hit
BQ795168			BQ795168	VVTU34350_at					No hit			No hit																				BQ795168	1621476_at
BQ795259			BQ795259						No hit			No hit																				BQ795259	1610280_at
BQ795292			BQ795292						No hit			No hit
BQ795334			BQ795334						Transketolase (EC 2.2.1.1) TKT1 precursor chloroplast	E2_2_1_1	vv10030Pentose_phosphate vv10710Carbon_fixation	Metabolism.Primary metabolism.Carbohydrate metabolism.Monosaccharide metabolism.Monosaccharide catabolism.Pentose-phosphate shunt	Metabolism.Primary metabolism.Carbon fixation	Metabolism.Primary metabolism.Generation of metabolite precursors and energy.Photosynthesis.Calvin cycle																		BQ795334	1606737_at
BQ795338			BQ795338						Hydroperoxide lyase (HPL1)	K10528	vv10592alpha-Linolenic_acid_metabolism	Metabolism.Primary metabolism.Lipid metabolism.Fatty acid metabolism.Alpha-linolenic acid metabolism	Metabolism.Primary metabolism.Lipid metabolism.Fatty acid metabolism.Oxylipin biosynthesis							AT4G15440														sp|Q40778|C74A2_PARAR
BQ795386			BQ795386						No hit			No hit
BQ795468			BQ795468	VVTU34346_x_at VVTU34346_at					No hit			No hit
BQ795608			BQ795608						No hit			No hit
BQ795619			BQ795619	VVTU21477_x_at					No hit			No hit
BQ795620			BQ795620						Unknown protein			Unknown
BQ795624			BQ795624	VVTU34340_s_at					WRKY DNA-binding protein 15	WRKY15_2	vv60066WRKY	Regulation overview.Regulation of gene expression.Regulation of transcription.Transcription factor.WRKY family transcription factor								AT2G23320												TC61184 CN006434 BQ795624	1612237_at	sp|Q9STX0|WRKY7_ARATH
BQ795631			BQ795631	VVTU34339_x_at					Metallothionein			Cellular process.Cellular homeostasis.Heavy metal ion homeostasis
BQ795633			BQ795633						No hit			No hit
BQ795634			BQ795634						No hit			No hit
BQ795652			BQ795652						No hit			No hit
BQ795654			BQ795654						No hit			No hit
BQ795663			BQ795663	VVTU34333_at					No hit			No hit
BQ795665			BQ795665						No hit			No hit																				BQ795665	1619004_at
BQ795670			BQ795670						Glucan endo-1,3-beta-glucosidase GII precursor	E3_2_1_39	vv10500Starch_and_sucrose_metabolism	Metabolism.Primary metabolism.Carbohydrate metabolism.Polysaccharide metabolism.Starch and sucrose metabolism	Metabolism.Primary metabolism.Carbohydrate metabolism.Polysaccharide metabolism.Beta-1,3 glucan metabolism.Beta-1,3 glucan catabolism							AT3G57270														sp|P52407|E13B_HEVBR
BQ795671			BQ795671						No hit			No hit
BQ795673			BQ795673						No hit			No hit
BQ795689			BQ795689						No hit			No hit
BQ795690			BQ795690						No hit			No hit
BQ795692			BQ795692	VVTU3552_s_at VVTU24126_s_at					Unknown protein			Unknown
BQ795696			BQ795696						No hit			No hit
BQ795730			BQ795730	VVTU34325_at					No hit			No hit
BQ795732			BQ795732						No hit			No hit
BQ795789			BQ795789						No hit			No hit
BQ795967			BQ795967						No hit			No hit
BQ796045			BQ796045						No hit			No hit																				BQ796045	1607372_at
BQ796123			BQ796123						No hit			No hit
BQ796927			BQ796927	VVTU34290_at					Transcription initiation factor TFIIH subunit H4	K03144	vv23022Basal_transcription_factors vv23420Nucleotide_excision_repair	Metabolism.Primary metabolism.Nucleobase, nucleoside, nucleotide, nucleic acid metabolism.Nucleic acid metabolism.RNA metabolism.Basal transcription factors	Metabolism.Primary metabolism.Nucleobase, nucleoside, nucleotide, nucleic acid metabolism.Nucleic acid metabolism.DNA metabolism.DNA recombination and repair.repair.Nucleotide excision repair	Metabolism.Primary metabolism.Nucleobase, nucleoside, nucleotide, nucleic acid metabolism.Nucleic acid metabolism.RNA metabolism.RNA biosynthesis						AT4G17020												BQ796927	1606779_at
BQ796935			BQ796935						Aldehyde oxidase AA01	E1_2_3_7	vv11002Auxin_biosynthesis	Signaling.Hormone Signaling.Auxin Signaling.Auxin metabolism																				BQ796935	1608083_at
BQ796990			BQ796990	VVTU34286_at					No hit			No hit																				BQ796990	1608325_at
BQ797385			BQ797385	VVTU34279_at					Unknown protein			Unknown																				BQ797385	1620153_at
BQ797520			BQ797520						No hit			No hit																				BQ797520	1616701_at
BQ797702			BQ797702						No hit			No hit																				BQ797702	1618809_at
BQ797766			BQ797766						No hit			No hit
BQ798049			BQ798049	VVTU34262_at					Zinc finger (C3HC4-type ring finger)	ZFC3HC4_73	vv60078Other_zf-C3HC4	Regulation overview.Regulation of gene expression.Regulation of transcription.Transcription factor.Zinc finger C3HC4 family transcription factor																				BQ798049	1618273_at
BQ798714			BQ798714						No hit			No hit																				BQ798714	1619296_at
BQ798766			BQ798766						No hit			No hit
BQ798768			BQ798768						No hit			No hit																				BQ798768	1621961_at
BQ798769			BQ798769						No hit			No hit																				BQ798769	1607901_at
BQ798771			BQ798771	VVTU40842_at					Unknown protein			Unknown								AT1G29830												BQ798771	1619935_at
BQ798776			BQ798776						Aquaporin PIP2;4	PIP2_4	vv50101Channels_and_pores	Transport overview.Channels and pores.a-Type channels.Major Intrinsic Protein	Transport overview.Water transport.Aquaporins.PIP							AT5G60660												BQ798776	1622205_at	sp|Q9FF53|PIP24_ARATH
BQ798783			BQ798783						No hit			No hit
BQ798787			BQ798787						ferredoxin, chloroplast (PETF)	K02639	vv10195Photosynthesis	Metabolism.Primary metabolism.Generation of metabolite precursors and energy.Photosynthesis.Photosynthetic-chain phosphorylation	Metabolism.Primary metabolism.Generation of metabolite precursors and energy.Electron transport							AT1G60950										arizonica_x_ rupestris		BQ798787	1622887_at	sp|Q9ZTS2|FER_CAPAN
BQ798790			BQ798790						No hit			No hit
BQ798793			BQ798793						No hit			No hit
BQ798794			BQ798794	VVTU34246_at					No hit			No hit																				BQ798794	1619048_at
BQ798797			BQ798797						No hit			No hit
BQ798801			BQ798801						No hit			No hit
BQ798804			BQ798804						No hit			No hit																				BQ798804	1614826_at
BQ798807			BQ798807	VVTU34243_at					No hit			No hit
BQ798809			BQ798809						No hit			No hit																				BQ798809	1621453_at
BQ798816			BQ798816						No hit			No hit
BQ798820			BQ798820						No hit			No hit																				BQ798820	1619411_at
BQ798822			BQ798822						No hit			No hit
BQ798828			BQ798828	VVTU34237_at VVTU34237_x_at					L-ascorbate peroxidase 3 (APX3)	E1_11_1_11	vv10053Ascorbate_and_aldarate_metabolism	Metabolism.Primary metabolism.Organic acid metabolism.Ascorbate and aldarate metabolism	Response to stimulus.Stress response.Abiotic stress response.Oxidative stress response							AT4G35000														sp|Q42564|APX3_ARATH
BQ798829			BQ798829						No hit			No hit
BQ798836			BQ798836						No hit			No hit																				BQ798836	1607797_at
BQ798837			BQ798837						No hit			No hit																				BQ798837	1610069_at
BQ798838			BQ798838						No hit			No hit																				BQ798838	1612392_at
BQ798840			BQ798840						No hit			No hit																				BQ798840	1608618_at
BQ798841			BQ798841						No hit			No hit
BQ798844			BQ798844						No hit			No hit
BQ798845			BQ798845						No hit			No hit																				BQ798845	1613139_at
BQ798846			BQ798846						No hit			No hit
BQ798847			BQ798847						No hit			No hit																				BQ798847	1614696_at
BQ798852			BQ798852						No hit			No hit																				BQ798852	1619264_at
BQ798891			BQ798891						No hit			No hit																				BQ798891	1615338_at
BQ798972			BQ798972						Unknown protein			Unknown
BQ799036			BQ799036						No hit			No hit																				BQ799036	1621075_at
BQ799294			BQ799294						No hit			No hit																				BQ799294	1613146_at
BQ799455			BQ799455						Transposase for IS10			Transposable elements viral and plasmid proteins.Protein from transposable element
BQ799575			BQ799575						No hit			No hit																			EV231114	TC57885 BQ799575	1620269_at 1607772_at
BQ799611			BQ799611						No hit			No hit																		aestivalis
BQ799878			BQ799878						No hit			No hit																				BQ799878	1619893_at
BQ800027			BQ800027						No hit			No hit
BQ800031			BQ800031						No hit			No hit																				TC53169 BQ800031	1621275_at
BQ800271			BQ800271	VVTU4386_at					No hit			No hit																				BQ800271	1613522_at
BQ800355			BQ800355	VVTU17301_at					No hit			No hit																				BQ800355	1620835_at
BQ800366			BQ800366						No hit			No hit																				BQ800366	1619253_at
BQ800459			BQ800459						Phosphate permease	PHOSPER	vv50123Porters_cat_18_to_29	Transport overview.Electrochemical Potential-driven Transporters.Porters.Inorganic Phosphate Transporter	Transport overview.Ion transport.Anion transport.Phosphate transport
BQ800504			BQ800504						No hit			No hit																				BQ800504	1610999_at
BQ800513			BQ800513	VVTU13939_x_at VVTU20184_x_at					Sensitivity to red light reduced protein (SRR1)			Signaling.Signaling pathway.Circadian clock Signaling								AT5G59560
BQ800555			BQ800555						No hit			No hit																		Riparia	CN725583 CO058896	DT019848 BQ800555	1618386_at
BQ800610			BQ800610						No hit			No hit																				BQ800610	1621851_at
CA807869			CA807869						No hit			No hit
CA807887			CA807887						No hit			No hit
CA807894			CA807894						No hit			No hit
CA807919			CA807919						No hit			No hit
CA807938			CA807938						No hit			No hit
CA807992			CA807992						No hit			No hit
CA808016			CA808016	VVTU33559_at					No hit			No hit
CA808049			CA808049						No hit			No hit
CA808065			CA808065						No hit			No hit
CA808066			CA808066						No hit			No hit																				CA808066	1620616_at
CA808171			CA808171						Polyubiquitin (UBQ4)			Metabolism.Primary metabolism.Protein metabolism and modification.Proteolysis.cytoplasmic and nuclear protein degradation.Ubiquitin-mediated proteolysis								AT5G03240										Riparia shuttleworthii	CK229833 CK229832 CN601831			sp|P0CH32|UBQ4_ARATH
CA808226			CA808226						No hit			No hit
CA808245			CA808245						Ribosomal protein L13a 60S	K02872	vv23010Ribosome	Metabolism.Primary metabolism.Protein metabolism and modification.Protein synthesis.Ribosome
CA808490			CA808490						No hit			No hit
CA808495			CA808495						No hit			No hit
CA808802			CA808802						No hit			No hit
CA808804			CA808804						Aquaporin PIP2F	PIP2F	vv50101Channels_and_pores	Transport overview.Channels and pores.a-Type channels.Major Intrinsic Protein	Transport overview.Water transport.Aquaporins.PIP
CA808847			CA808847						No hit			No hit
CA808872			CA808872						No hit			No hit
CA808887			CA808887	VVTU33527_at					RAB GTPase FP8	K07976		Cellular process.Cellular transport.Protein trafficking.Vesicle-mediated trafficking	Signaling.Signaling pathway.G-protein signaling pathway.RAB-GTPase regulation							AT3G11730														sp|Q9ZRE2|RABD1_ARATH
CA808930			CA808930						No hit			No hit
CA808950			CA808950						No hit			No hit
CA808958			CA808958						No hit			No hit
CA808961			CA808961						No hit			No hit
CA808976			CA808976						No hit			No hit																				CA808976	1617539_at
CA809008			CA809008						No hit			No hit
CA809051			CA809051						No hit			No hit																				CA809051	1606615_at
CA809059			CA809059						No hit			No hit																				CA809059	1618878_at
CA809102			CA809102	VVTU33512_at					Pheophorbide A oxygenase 2	E1_14_12_20	vv10860Porphyrin_and_chlorophyll_metabolism vv50133Primary_active_transporter_cat_A9_to_A18	Metabolism.Primary metabolism.Cofactor metabolism.Tetrapyrrole metabolism.Chlorophyll metabolism.Chlorophyll catabolism	Transport overview.Primary Active Transporters.P-P-bond hydrolysis-driven transporters.Chloroplast Env Prot Translocase	Cellular process.Cell growth and death.Cell death						AT3G44880												CA809102	1622189_at	sp|Q9FYC2|PAO_ARATH
CA809106			CA809106						No hit			No hit
CA809124			CA809124	VVTU33508_at					Transposon protein, CACTA, En/Spm sub-class			Transposable elements viral and plasmid proteins.Protein from transposable element																				CA809124	1608536_at
CA809126			CA809126						No hit			No hit
CA809148			CA809148						No hit			No hit
CA809175			CA809175						No hit			No hit
CA809198			CA809198						No hit			No hit																				CA809198	1606867_s_at
CA809200			CA809200						No hit			No hit																				CA809200	1610240_at
CA809224			CA809224						No hit			No hit
CA809237			CA809237	VVTU33497_at					Isocitrate dehydrogenase, chloroplast precursor	E1_1_1_42	vv10020Citrate_cycle vv10720Reductive_carboxylate_cycle vv44146Peroxisome	Metabolism.Primary metabolism.Generation of metabolite precursors and energy.Citric acid cycle	Metabolism.Primary metabolism.Generation of metabolite precursors and energy.Reductive carboxylate cycle	Cellular process.Cellular component organization and biogenesis.Organelle organization and biogenesis.Peroxisome organization and biogenesis						AT5G14590												CA809237	1610950_at
CA809277			CA809277	VVTU33496_at					SOUL heme-binding			Transport overview.Macromolecule transport.Heme prostetic groups trafficking								AT3G10130														sp|Q9SR77|HBPL1_ARATH
CA809289			CA809289	VVTU33494_at					No hit			No hit
CA809316			CA809316						No hit			No hit																				CF608292 CA808557 BQ795835 CA809316	1614773_at
CA809348			CA809348	VVTU33490_at					Universal stress protein (USP) family protein			Response to stimulus.Stress response								AT5G14680												CA809348	1611215_at	sp|Q8LGG8|USPAL_ARATH
CA809370			CA809370	VVTU33486_at VVTU33486_s_at					WRKY DNA-binding protein 15	WRKY15_3	vv60066WRKY	Regulation overview.Regulation of gene expression.Regulation of transcription.Transcription factor.WRKY family transcription factor								AT2G23320												TC57228 CA809370	1612649_s_at 1611650_at	sp|Q9STX0|WRKY7_ARATH
CA809387			CA809387	VVTU33484_at					NADPH:protochlorophyllide oxidoreductase	E1_3_1_33	vv10860Porphyrin_and_chlorophyll_metabolism	Metabolism.Primary metabolism.Cofactor metabolism.Tetrapyrrole metabolism.Chlorophyll metabolism.Chlorophyll biosynthesis	Metabolism.Primary metabolism.Generation of metabolite precursors and energy.Photosynthesis.Reaction center pigment biosynthesis																			CA809387	1618891_at
CA809389			CA809389						No hit			No hit
CA809409			CA809409						No hit			No hit
CA809426			CA809426						No hit			No hit
CA809433			CA809433						No hit			No hit																				CA809433	1619020_at
CA809439			CA809439	VVTU33477_at					No hit			No hit
CA809446			CA809446						No hit			No hit																				CA809446	1607129_at
CA809465			CA809465	VVTU33475_at					No hit			No hit																				CA809465	1621398_at
CA809488			CA809488						No hit			No hit
CA809515			CA809515						No hit			No hit
CA809540			CA809540	VVTU33469_at					3-hydroxybutyryl-CoA dehydratase	E4_2_1_55	vv10650Butanoate_metabolism	Metabolism.Primary metabolism.Organic acid metabolism.Butanoate metabolism								AT4G16210												CA809540	1611470_at	tr|Q6NL24|Q6NL24_ARATH
CA809557			CA809557	VVTU33467_at					Elongation factor 1-alpha 1	K03231	vv23013RNA_transport	Metabolism.Primary metabolism.Protein metabolism and modification.Protein synthesis.Translation.Translational elongation	Transport overview.Macromolecule transport.RNA transport							AT5G60390												CA809557	1615648_at	sp|P13905|EF1A_ARATH
CA809580			CA809580	VVTU33466_at					TET4 (tetraspanin4)			Development.Senescence																				CA809580	1606677_at
CA809607			CA809607						No hit			No hit
CA809629			CA809629						No hit			No hit																				CA809629	1610536_at
CA809709			CA809709						No hit			No hit
CA809716			CA809716						Endo alpha-1,4 polygalactosaminidase	E3_2_1_109		Metabolism.Primary metabolism.Carbohydrate metabolism.Oligosaccharide metabolism.Glycan metabolism.Glycan catabolism
CA809824			CA809824						No hit			No hit
CA809830			CA809830	VVTU31158_at					No hit			No hit
CA809848			CA809848						No hit			No hit
CA809869			CA809869						No hit			No hit
CA809908			CA809908						Photosystem II 10 kDa polypeptide PSBR	K03541	vv10195Photosynthesis vv50113Thylakoid_targeting_pathway	Metabolism.Primary metabolism.Generation of metabolite precursors and energy.Photosynthesis.Photosystem II	Transport overview.Macromolecule transport.Protein transport.Thylakoid targeting pathway
CA809910			CA809910						No hit			No hit
CA809920			CA809920						No hit			No hit
CA809927			CA809927						No hit			No hit
CA809973			CA809973						No hit			No hit
CA810019			CA810019						No hit			No hit
CA810020			CA810020						No hit			No hit
CA810023			CA810023						No hit			No hit
CA810027			CA810027						No hit			No hit
CA810030			CA810030						No hit			No hit
CA810092			CA810092						No hit			No hit
CA810107			CA810107						No hit			No hit
CA810116			CA810116						No hit			No hit
CA810144			CA810144						No hit			No hit
CA810173			CA810173						No hit			No hit
CA810200			CA810200						No hit			No hit
CA810209			CA810209						No hit			No hit
CA810216			CA810216						No hit			No hit
CA810220			CA810220						Metallothionein			Cellular process.Cellular homeostasis.Heavy metal ion homeostasis
CA810221			CA810221						No hit			No hit
CA810226			CA810226						No hit			No hit
CA810231			CA810231	VVTU33397_x_at VVTU33397_at					No hit			No hit
CA810234			CA810234						No hit			No hit
CA810304			CA810304						No hit			No hit
CA810382			CA810382						No hit			No hit
CA810397			CA810397						No hit			No hit
CA810400			CA810400						No hit			No hit
CA810417			CA810417	VVTU33380_x_at					No hit			No hit
CA810422			CA810422						Unknown protein			Unknown
CA810429			CA810429						No hit			No hit
CA810508			CA810508						Ubiquinol-cytochrome c reductase subunit 8	K00418	vv10190Oxidative_phosphorylation vv50135Primary_active_transporter_cat_D3_to_E2	Metabolism.Primary metabolism.Generation of metabolite precursors and energy.Electron transport.Respiratory-chain phosphorylation	Transport overview.Primary Active Transporters.Oxidoreduction-driven transporters.Proton-translocating Quinol:Cyt c Red																					sp|P46269|QCR8_SOLTU
CA810556			CA810556						No hit			No hit
CA810599			CA810599						No hit			No hit
CA810636			CA810636						No hit			No hit
CA810666			CA810666						No hit			No hit
CA810689			CA810689						No hit			No hit																				CA810689	1620711_at
CA810698			CA810698						No hit			No hit																				CA810698	1611504_at
CA810706			CA810706						No hit			No hit																				CA810706	1610217_at
CA810707			CA810707						No hit			No hit																				CA810707	1616129_at
CA810723			CA810723	VVTU33334_at					Ribulose bisphosphate carboxylase small chain C, chloroplast precursor	E4_1_1_39	vv10710Carbon_fixation	Metabolism.Primary metabolism.Carbon fixation	Metabolism.Primary metabolism.Generation of metabolite precursors and energy.Photosynthesis.Calvin cycle							AT1G67090												CA810723	1616430_at	sp|P10795|RBS1A_ARATH
CA810726			CA810726						No hit			No hit
CA810736			CA810736						No hit			No hit
CA810743			CA810743						Galactinol synthase isoform GolS-1	E2_4_1_123	vv10052Galactose_metabolism	Metabolism.Primary metabolism.Carbohydrate metabolism.Monosaccharide metabolism.Galactose metabolism																				CA810743	1616372_at
CA810754			CA810754	VVTU33327_s_at					23S ribosomal RNA [Vigna unguiculata]			Unknown																				CA810754	1622605_at
CA810766			CA810766						No hit			No hit
CA810806			CA810806	VVTU33321_at					ELIP1 (early light-inducible protein)			Response to stimulus.Stress response.Abiotic stress response.Light stress response																				CA810806	1611858_at
CA810832			CA810832						No hit			No hit
CA810907			CA810907	VVTU33311_at					Unknown protein			Unknown																				CA810907	1612219_at
CA810914			CA810914						No hit			No hit																				CA810914	1620887_at
CA810941			CA810941						No hit			No hit
CA810942			CA810942						No hit			No hit
CA810946			CA810946						No hit			No hit
CA810947			CA810947						No hit			No hit
CA810948			CA810948						No hit			No hit
CA810952			CA810952						Aspartic acid-rich protein			Metabolism.Primary metabolism.Protein metabolism and modification.Proteolysis.Peptidase proteins
CA810955			CA810955						No hit			No hit																				CA810955	1611208_at
CA810957			CA810957						No hit			No hit
CA810958			CA810958						No hit			No hit
CA810961			CA810961						No hit			No hit
CA810962			CA810962						No hit			No hit
CA810964			CA810964						No hit			No hit
CA810965			CA810965						No hit			No hit
CA810972			CA810972						No hit			No hit
CA810974			CA810974						No hit			No hit
CA810975			CA810975						No hit			No hit
CA810978			CA810978						No hit			No hit
CA810980			CA810980						No hit			No hit
CA810982			CA810982						No hit			No hit
CA810984			CA810984						No hit			No hit
CA810985			CA810985						No hit			No hit
CA810986			CA810986						No hit			No hit
CA810987			CA810987						No hit			No hit
CA810988			CA810988						No hit			No hit
CA810989			CA810989						No hit			No hit
CA810990			CA810990						No hit			No hit
CA810991			CA810991						No hit			No hit
CA810992			CA810992						No hit			No hit
CA810993			CA810993						No hit			No hit
CA810994			CA810994						No hit			No hit
CA810995			CA810995						No hit			No hit
CA810998			CA810998						No hit			No hit
CA811002			CA811002						No hit			No hit
CA811006			CA811006						No hit			No hit
CA811009			CA811009						No hit			No hit
CA811010			CA811010						No hit			No hit
CA811011			CA811011						No hit			No hit
CA811012			CA811012						No hit			No hit
CA811013			CA811013						No hit			No hit
CA811070			CA811070						No hit			No hit
CA811072			CA811072	VVTU33270_at					Thioredoxin H-type 1			Cellular process.Cellular homeostasis.Cell redox homeostasis								AT1G45145														sp|Q39241|TRXH5_ARATH
CA811101			CA811101						No hit			No hit
CA811151			CA811151						No hit			No hit
CA811204			CA811204						No hit			No hit																				CA811204	1610725_at
CA811225			CA811225						No hit			No hit																				CA811225	1608983_at
CA811257			CA811257						No hit			No hit
CA811268			CA811268						No hit			No hit
CA811295			CA811295	VVTU33251_at VVTU33251_x_at VVTU33251_s_at					Acetyl-CoA carboxylase carboxyltransferase beta subunit	E6_4_1_2	vv10061Fatty_acid_biosynthesis vv10620Pyruvate_metabolism	Metabolism.Primary metabolism.Lipid metabolism.Fatty acid metabolism.Fatty acid biosynthesis	Metabolism.Primary metabolism.Carbohydrate metabolism.Monosaccharide metabolism.Pyruvate metabolism
CA811299			CA811299						No hit			No hit
CA811313			CA811313						No hit			No hit																				CA811313	1619351_at
CA811314			CA811314						No hit			No hit
CA811322			CA811322	VVTU8587_at					Cytochrome c biogenesis orf452			Cellular process.Cellular macromolecular complex assembly.Protein complex assembly.Cytochrome complex assembly								ATMG00180												TC56078 DT039096 TC66892 TC54093 CA811322	1607980_at	sp|P93286|CCMF_ARATH
CA811352			CA811352						No hit			No hit
CA811353			CA811353						No hit			No hit
CA811393			CA811393						No hit			No hit
CA811437			CA811437						No hit			No hit
CA811449			CA811449						No hit			No hit
CA811490			CA811490	VVTU33226_at					Large subunit ribosomal protein L40e	K02927	vv23010Ribosome	Metabolism.Primary metabolism.Protein metabolism and modification.Protein synthesis.Ribosome								AT3G52590												CA811490	1612093_at	tr|Q10PH1|Q10PH1_ORYSJ
CA811504			CA811504	VVTU33225_at					NADH dehydrogenase (ubiquinone) 1 beta subcomplex 7	K03963	vv10190Oxidative_phosphorylation vv50134Primary_active_transporter_cat_D1	Metabolism.Primary metabolism.Generation of metabolite precursors and energy.Electron transport.Respiratory-chain phosphorylation	Transport overview.Primary Active Transporters.Oxidoreduction-driven transporters.Proton-translocating NADH Dehydrogenase
CA811613			CA811613						No hit			No hit
CA811700			CA811700						No hit			No hit
CA811706			CA811706						Dual-specificity tyrosine-(Y)-phosphorylation regulated kinase	K08825		Signaling.Signaling pathway.Protein kinase
CA811732			CA811732						No hit			No hit
CA811777			CA811777						No hit			No hit
CA811779			CA811779						No hit			No hit
CA811820			CA811820						No hit			No hit
CA812018			CA812018						No hit			No hit																				CA812018	1618195_at
CA812025			CA812025						No hit			No hit
CA812048			CA812048						No hit			No hit
CA812092			CA812092	VVTU33180_x_at					Ribosomal RNA 23S	K01980	vv23010Ribosome	Metabolism.Primary metabolism.Protein metabolism and modification.Protein synthesis.Ribosome
CA812094			CA812094						No hit			No hit																				CA812094	1616478_at
CA812123			CA812123						No hit			No hit																				CA812123	1620372_at
CA812126			CA812126						No hit			No hit
CA812153			CA812153						No hit			No hit
CA812242			CA812242						No hit			No hit
CA812258			CA812258						No hit			No hit
CA812309			CA812309	VVTU33153_x_at					Metallothionein			Cellular process.Cellular homeostasis.Heavy metal ion homeostasis
CA812314			CA812314						No hit			No hit																				CA812314	1621752_at
CA812334			CA812334						No hit			No hit																				CA812334	1613207_at
CA812335			CA812335						No hit			No hit																				CA812335	1615887_at
CA812344			CA812344	VVTU33146_x_at					Ubiquitin-like 5 UBL5			Unclear								AT5G42300												CA812344	1622578_at	sp|Q9FGZ9|UBL5_ARATH
CA812401			CA812401						No hit			No hit																				CA812401	1612934_at
CA812460			CA812460						No hit			No hit
CA812462			CA812462						No hit			No hit																				CA812462	1614611_at
CA812474			CA812474						No hit			No hit
CA812489			CA812489						No hit			No hit
CA812504			CA812504						No hit			No hit
CA812508			CA812508						No hit			No hit
CA812569			CA812569						Photosystem I subunit XI (PSAL)	K02699	vv10195Photosynthesis vv50105Transport_electron_carriers	Metabolism.Primary metabolism.Generation of metabolite precursors and energy.Photosynthesis.Photosystem I	Transport overview.Transmembrane Electron Carriers.Transmembrane 1-electron transfer carriers.Plant Photosystem I Supercomplex
CA812580			CA812580	VVTU33121_at					Ribosomal protein L16, Mitochondrial	K02878	vv23010Ribosome	Metabolism.Primary metabolism.Protein metabolism and modification.Protein synthesis.Ribosome								ATMG00080
CA812635			CA812635	VVTU33120_at					Retrotransposon protein, Unclassified			Transposable elements viral and plasmid proteins.Protein from transposable element
CA812670			CA812670	VVTU33118_s_at					Unknown protein			Unknown								AT1G74730
CA812701			CA812701						Glutaredoxin			Response to stimulus.Stress response.Abiotic stress response.Oxidative stress response
CA812745			CA812745						Tartrate transporter	TARTRATETR	vv50121Porters_cat_1_to_6	Transport overview.Electrochemical Potential-driven Transporters.Porters.Major Facilitator Superfamily.Anion:Cation Symporter	Transport overview.Macromolecule transport.Carbohydrate transport
CA812838			CA812838						No hit			No hit
CA813073			CA813073						Polyprotein			Transposable elements viral and plasmid proteins.Protein from transposable element
CA813232			CA813232						Phosphoadenosine phosphosulfate (PAPS) reductase	E1_8_4_8	vv10920Sulfur_metabolism	Metabolism.Cellular metabolism.Nitrogen and sulfur metabolism.Sulfur metabolism.Sulfate assimilation								AT5G03430
CA813470			CA813470						No hit			No hit
CA813471			CA813471	VVTU33092_at					Methionine sulfoxide reductase	E1_8_4_11	vv10271Methionine_metabolism	Metabolism.Primary metabolism.Amino acid metabolism.Methionine metabolism	Response to stimulus.Stress response.Abiotic stress response.Oxidative stress response							AT4G04800														sp|Q9C5C8|MSRB2_ARATH
CA813524			CA813524						Ribulose bisphosphate carboxylase small chain C, chloroplast precursor	E4_1_1_39	vv10710Carbon_fixation	Metabolism.Primary metabolism.Carbon fixation	Metabolism.Primary metabolism.Generation of metabolite precursors and energy.Photosynthesis.Calvin cycle							AT5G38420														sp|P10798|RBS3B_ARATH
CA813544			CA813544						No hit			No hit
CA813575			CA813575						No hit			No hit
CA813576			CA813576						PAS2 (PASTICCINO 2)	K10703	vv11040Biosynthesis_of_unsaturated_fatty_acids	Metabolism.Primary metabolism.Lipid metabolism.Fatty acid metabolism.Fatty acid biosynthesis.Unsaturated fatty acid biosynthesis	Regulation overview.Regulation of cell cycle	Signaling.Signaling pathway.Protein antiphosphatase						AT5G10480														sp|Q8VZB2|PAS2_ARATH
CA813602			CA813602						No hit			No hit																				TC59485 CF202938 TC59527 TC70924 CA813602	1612129_at 1619108_at 1608149_at
CA813618			CA813618						No hit			No hit																				CA813618	1609440_at
CA813649			CA813649						No hit			No hit																				CA813649	1618713_at
CA813674			CA813674						Unknown protein			Unknown
CA813722			CA813722						No hit			No hit
CA813744			CA813744	VVTU33068_at					ELIP1 (early light-inducible protein)			Response to stimulus.Stress response.Abiotic stress response.Light stress response								AT3G22840
CA813777			CA813777	VVTU33065_at					LHY protein	LHY	vv34710Circadian_rhythm vv60045MYBrelated	Signaling.Signaling pathway.Circadian clock Signaling	Regulation overview.Regulation of gene expression.Regulation of transcription.Transcription factor.MYB-related family transcription factor	Regulation overview.Regulation of gene expression.Regulation of transcription.Transcription factor.MYB family transcription factor
CA813779			CA813779						No hit			No hit
CA813822			CA813822						Aquaporin PIP1;5	PIP1_5	vv50101Channels_and_pores	Transport overview.Channels and pores.a-Type channels.Major Intrinsic Protein	Transport overview.Water transport.Aquaporins.PIP
CA813823			CA813823						No hit			No hit
CA813827			CA813827						No hit			No hit
CA813873			CA813873						No hit			No hit
CA813900			CA813900						No hit			No hit
CA813902			CA813902						No hit			No hit
CA813954			CA813954						No hit			No hit
CA813959			CA813959						No hit			No hit
CA814100			CA814100	VVTU33046_at					Peptidyl-prolyl cis-trans isomerase A (cyclophilin A)	K03767		Metabolism.Primary metabolism.Protein metabolism and modification.Protein folding.Peptidyl prolyl isomerase-mediated protein folding								AT3G56070												CA814100	1609132_at	sp|Q9SP02|CP20A_ARATH
CA814157			CA814157						No hit			No hit
CA814225			CA814225						No hit			No hit
CA814242			CA814242						No hit			No hit																				CA814242	1610848_at
CA814253			CA814253						No hit			No hit																				CA814253	1612691_at
CA814256			CA814256						No hit			No hit
CA814312			CA814312						No hit			No hit
CA814334			CA814334	VVTU33024_at					Aflatoxin b1 aldehyde reductase			Unclear																				CA814334	1615519_at
CA814426			CA814426						No hit			No hit																				CA814426	1612352_at
CA814476			CA814476	VVTU33017_at					No hit			No hit																				CA814476	1611544_at
CA814575			CA814575	VVTU40363_at					EREBP-4	EREBP4	vv30008Ethylene_signaling vv60003AP2_EREBP	Signaling.Hormone Signaling.Ethylene Signaling.Ethylene-mediated Signaling pathway	Regulation overview.Regulation of gene expression.Regulation of transcription.Transcription factor.AP2 family transcription factor	Signaling.Hormone Signaling.Ethylene Signaling.Ethylene responsive																		CA814575	1619600_at
CA814595			CA814595						No hit			No hit
CA814605			CA814605						No hit			No hit																				CA814605	1612806_at
CA814621			CA814621						No hit			No hit																				CA814621	1621341_at
CA814639			CA814639						No hit			No hit
CA814734			CA814734						No hit			No hit
CA814846			CA814846						No hit			No hit
CA814865			CA814865						Isopentenyltransferase 5	E2_5_1_27	vv10908Zeatin_biosynthesis	Signaling.Hormone Signaling.Cytokinin Signaling.Cytokinin metabolism.Cytokinin biosynthesis
CA815066			CA815066						No hit			No hit																				CF607246
CA815067			CA815067						No hit			No hit
CA815086			CA815086						No hit			No hit
CA815219			CA815219						No hit			No hit
CA815240			CA815240						No hit			No hit
CA815469			CA815469	VVTU34153_at					Ribosomal protein S11 (RPS11B) 40S	K02949	vv23010Ribosome	Metabolism.Primary metabolism.Protein metabolism and modification.Protein synthesis.Ribosome								AT4G30800
CA815741			CA815741						No hit			No hit
CA815747			CA815747						No hit			No hit
CA815860			CA815860						No hit			No hit
CA815864			CA815864						No hit			No hit
CA815891			CA815891						No hit			No hit
CA815897			CA815897	VVTU34140_at					Unknown protein			Unknown
CA815909			CA815909						No hit			No hit
CA815963			CA815963						No hit			No hit
CA815979			CA815979						No hit			No hit
CA816032			CA816032						No hit			No hit
CA816034			CA816034						No hit			No hit
CA816064			CA816064						No hit			No hit
CA816164			CA816164	VVTU34134_at					Retrotransposon protein, Ty3-gypsy subclass			Transposable elements viral and plasmid proteins.Protein from transposable element
CA816220			CA816220	VVTU34133_x_at					No hit			No hit
CA816228			CA816228						No hit			No hit
CA816296			CA816296						No hit			No hit
CA816297			CA816297						No hit			No hit
CA816350			CA816350						No hit			No hit
CA816370			CA816370						3-isopropylmalate dehydratase large subunit 2	E4_2_1_33	vv10290Valine_leucine_and_isoleucine_biosynthesis	Metabolism.Primary metabolism.Amino acid metabolism.Valine, leucine, and isoleucine metabolism.Valine, leucine, and isoleucine biosynthesis	Metabolism.Primary metabolism.Amino acid metabolism.Amino acid biosynthesis							AT4G13430
CA816396			CA816396						No hit			No hit
CA816444			CA816444						No hit			No hit
CA816450			CA816450						No hit			No hit
CA816469			CA816469	VVTU34122_at					Beta-lactamase	E3_5_2_6	vv10311Penicillin_and_cephalosporin_biosynthesis	Metabolism.Secondary metabolism.Penicillin and cephalosporin biosynthesis
CA816507			CA816507						No hit			No hit
CA816537			CA816537						No hit			No hit
CA816644			CA816644	VVTU34118_at					No hit			No hit
CA816653			CA816653						No hit			No hit
CA816682			CA816682						No hit			No hit
CA816688			CA816688						L-iditol 2-dehydrogenase	E1_1_1_14	vv10051Fructose_and_mannose_metabolism	Metabolism.Primary metabolism.Carbohydrate metabolism.Monosaccharide metabolism.Fructose and mannose metabolism
CA816764			CA816764						No hit			No hit																				CA816764	1620762_at
CA816804			CA816804	VVTU34110_at					fructose-bisphosphate aldolase, chloroplast precursor	E4_1_2_13	vv10010Glycolysis vv10030Pentose_phosphate vv10051Fructose_and_mannose_metabolism vv10710Carbon_fixation	Metabolism.Primary metabolism.Carbohydrate metabolism.Glycolysis Gluconeogenesis	Metabolism.Primary metabolism.Carbohydrate metabolism.Monosaccharide metabolism.Monosaccharide catabolism.Pentose-phosphate shunt	Metabolism.Primary metabolism.Carbohydrate metabolism.Monosaccharide metabolism.Fructose and mannose metabolism	Metabolism.Primary metabolism.Carbon fixation	Metabolism.Primary metabolism.Generation of metabolite precursors and energy.Photosynthesis.Calvin cycle				AT2G21330														sp|Q01516|ALFC1_PEA
CA816820			CA816820						No hit			No hit
CA816850			CA816850						Metallothionein			Cellular process.Cellular homeostasis.Heavy metal ion homeostasis
CA816863			CA816863	VVTU34108_at					Retrotransposon protein, Unclassified			Transposable elements viral and plasmid proteins.Protein from transposable element																				CA816863	1606820_at
CA816904			CA816904						No hit			No hit
CA816907			CA816907						No hit			No hit																				CA816907	1608895_at
CA816929			CA816929	VVTU34106_at VVTU34106_x_at					Unknown			Unknown
CA816938			CA816938						No hit			No hit
CA816964			CA816964						No hit			No hit
CA816986			CA816986						Photosystem II 10 kDa polypeptide PSBR	K03541	vv10195Photosynthesis vv50113Thylakoid_targeting_pathway	Metabolism.Primary metabolism.Generation of metabolite precursors and energy.Photosynthesis.Photosystem II	Transport overview.Macromolecule transport.Protein transport.Thylakoid targeting pathway							AT1G79040														sp|P27202|PSBR_ARATH
CA817003			CA817003						Metallothionein			Cellular process.Cellular homeostasis.Heavy metal ion homeostasis
CA817036			CA817036						No hit			No hit																				CA817036	1610874_at
CA817043			CA817043	VVTU34102_x_at VVTU34102_at					No hit			No hit
CA817064			CA817064						No hit			No hit
CA817152			CA817152						No hit			No hit																				CA817152	1610688_at
CA817157			CA817157						VTC2	VTC2	vv10053Ascorbate_and_aldarate_metabolism	Metabolism.Primary metabolism.Organic acid metabolism.Ascorbate and aldarate metabolism																				CA817157	1621873_at
CA817201			CA817201	VVTU34094_at					No hit			No hit
CA817266			CA817266						No hit			No hit																				CA817266	1622711_at
CA817341			CA817341	VVTU34090_at					No hit			No hit
CA817352			CA817352	VVTU34089_at					E8 protein	E8	vv30008Ethylene_signaling	Signaling.Hormone Signaling.Ethylene Signaling.Ethylene-mediated Signaling pathway	Metabolism.Cellular metabolism.Oxidation reduction.2OG-Fe(II) oxygenase superfamily																			CA817352	1621924_at
CA817441			CA817441						No hit			No hit																				CA817441	1617054_at
CA817505			CA817505						No hit			No hit																				CA817505	1613334_at
CA817522			CA817522						No hit			No hit
CA817535			CA817535						No hit			No hit
CA817545			CA817545	VVTU34080_at					No hit			No hit																				CA817545	1607371_at
CA817571			CA817571						No hit			No hit
CA817577			CA817577						No hit			No hit																				CA817577	1611923_at
CA817584			CA817584						No hit			No hit																				CA817584	1610810_at
CA817592			CA817592	VVTU34076_at					Poly(A) binding protein			Unknown																				CA817592	1616696_at
CA817613			CA817613						No hit			No hit
CA817614			CA817614						Metallothionein			Cellular process.Cellular homeostasis.Heavy metal ion homeostasis																		arizonica_x_ rupestris
CA817621			CA817621						Pseudo-response regulator 5 (APRR5)	APRR5_2	vv30007Cytokinin_signaling vv34710Circadian_rhythm vv60050PseudoARR-B	Signaling.Hormone Signaling.Cytokinin Signaling.Cytokinin-mediated Signaling pathway	Signaling.Signaling pathway.Circadian clock Signaling	Regulation overview.Regulation of gene expression.Regulation of transcription.Transcription factor.PseudoARR-B family transcription factor						AT5G24470												CB341582 CA815595 CA817621	1615019_at	sp|Q6LA42|APRR5_ARATH
CA817787			CA817787						No hit			No hit
CA817829			CA817829						NADH dehydrogenase chain J chloroplast	K05581	vv10190Oxidative_phosphorylation vv50134Primary_active_transporter_cat_D1	Metabolism.Primary metabolism.Generation of metabolite precursors and energy.Electron transport.Respiratory-chain phosphorylation	Transport overview.Primary Active Transporters.Oxidoreduction-driven transporters.Proton-translocating NADH Dehydrogenase
CA817912			CA817912						Transposon protein, Mutator sub-class			Transposable elements viral and plasmid proteins.Protein from transposable element																				CA817912	1611584_at
CA817920			CA817920						No hit			No hit
CA818007			CA818007						No hit			No hit																				CA818007	1618032_at
CA818020			CA818020						No hit			No hit
CA818048			CA818048						No hit			No hit
CA818069			CA818069	VVTU34065_at					No hit			No hit
CA818101			CA818101	VVTU34064_at					Retrotransposon protein, Unclassified			Transposable elements viral and plasmid proteins.Protein from transposable element
CA818190			CA818190						No hit			No hit
CA818235			CA818235						No hit			No hit
CA818292			CA818292						No hit			No hit
CA818293			CA818293						Unknown protein			Unknown
CA818297			CA818297						No hit			No hit
CA818301			CA818301	VVTU34058_at					Transcription factor jumonji (jmjC) domain-containing protein	JMJREL	vv60038Jumonji	Regulation overview.Regulation of gene expression.Regulation of transcription.Transcription factor.Jumonji family transcription factor								AT1G09060
CA818304			CA818304						No hit			No hit
CA818327			CA818327						No hit			No hit
CA818360			CA818360						No hit			No hit
CA818367			CA818367	VVTU34053_at					No hit			No hit																				CA818367	1621621_at
CA818372			CA818372						No hit			No hit
CA818387			CA818387	VVTU34051_at					Unknown protein			Unknown																				CA818387	1607527_at
CA818393			CA818393						No hit			No hit
CA818398			CA818398	VVTU34049_at VVTU34049_x_at					No hit			No hit
CA818401			CA818401	VVTU34048_x_at					No hit			No hit
CA818404			CA818404						No hit			No hit
CA818408			CA818408						Inorganic phosphate transporter 1-9	PHT1_9	vv50121Porters_cat_1_to_6	Transport overview.Electrochemical Potential-driven Transporters.Porters.Major Facilitator Superfamily.Phosphate: H+ Symporter	Transport overview.Ion transport.Anion transport.Phosphate transport							AT1G76430												CA818408	1613411_at	sp|Q96303|PHT14_ARATH
CA818437			CA818437						No hit			No hit																		hybrid		CA809414 CA818437	1609682_at
CA818455			CA818455						No hit			No hit																				CA818455	1612457_at
CA818504			CA818504						Unknown protein			Unknown
CA818522			CA818522						No hit			No hit
CA818549			CA818549						No hit			No hit
CA818566			CA818566						Cytokinin-repressed protein CR9	CR9	vv30007Cytokinin_signaling	Signaling.Hormone Signaling.Cytokinin Signaling.Cytokinin-mediated Signaling pathway								AT3G26740												CA818566	1606961_at
CA818569			CA818569						Glutathione-disulfide reductase.	E1_8_1_7	vv10251Glutamate_metabolism vv10480Glutathione_metabolism	Metabolism.Primary metabolism.Amino acid metabolism.Glutamate metabolism	Metabolism.Primary metabolism.Coenzyme and prosthetic group metabolism.Peptide derived compounds biosynthesis.Glutathione metabolism																			TC65336 CA818569	1608550_at
CA818587			CA818587						No hit			No hit
CA818599			CA818599						No hit			No hit
CA818605			CA818605						Ribulose bisphosphate carboxylase small chain C, chloroplast precursor	E4_1_1_39	vv10710Carbon_fixation	Metabolism.Primary metabolism.Carbon fixation	Metabolism.Primary metabolism.Generation of metabolite precursors and energy.Photosynthesis.Calvin cycle							AT1G67090														sp|Q0INY7|RBS1_ORYSJ
CA818607			CA818607						No hit			No hit
CA818675			CA818675						No hit			No hit																				CA818675	1615433_at
CA818689			CA818689	VVTU34034_at					Gag-pol polyprotein			Transposable elements viral and plasmid proteins.Protein from transposable element
CA818709			CA818709						No hit			No hit																		hybrid
CA818710			CA818710	VVTU40691_at					Protein phosphatase 2C	K04461		Signaling.Signaling pathway.Protein phosphatase																				CA818710	1617958_at
CA818742			CA818742						No hit			No hit
CA818801			CA818801						No hit			No hit
CA818806			CA818806						No hit			No hit
CA818838			CA818838						Metallothionein			Cellular process.Cellular homeostasis.Heavy metal ion homeostasis
CB001082			CB001082	VVTU34030_at					No hit			No hit																				CD011930 DT015382
CB001094			CB001094						No hit			No hit
CB001102			CB001102						Retrotransposon protein, Unclassified			Transposable elements viral and plasmid proteins.Protein from transposable element
CB001124			CB001124						No hit			No hit
CB001128			CB001128						No hit			No hit
CB001166			CB001166						No hit			No hit
CB001177			CB001177						No hit			No hit
CB001282			CB001282						No hit			No hit
CB001310			CB001310						No hit			No hit
CB001330			CB001330						No hit			No hit
CB001378			CB001378						No hit			No hit
CB001384			CB001384	VVTU34013_at					No hit			No hit
CB001411			CB001411						No hit			No hit
CB001465			CB001465						No hit			No hit
CB001470			CB001470						No hit			No hit
CB001496			CB001496	VVTU34006_at					Retrotransposon, centromere-specific			Transposable elements viral and plasmid proteins.Protein from transposable element
CB001601			CB001601						No hit			No hit
CB001616			CB001616						No hit			No hit
CB001626			CB001626						No hit			No hit
CB001697			CB001697						No hit			No hit
CB001704			CB001704						No hit			No hit
CB001747			CB001747						No hit			No hit
CB001759			CB001759						No hit			No hit
CB001813			CB001813	VVTU33991_at					No hit			No hit
CB001841			CB001841						No hit			No hit
CB001846			CB001846						Reverse transcriptase			Transposable elements viral and plasmid proteins.Protein from transposable element
CB001847			CB001847						No hit			No hit
CB001873			CB001873						No hit			No hit
CB001876			CB001876						Retrovirus polyprotein			Transposable elements viral and plasmid proteins.Protein from transposable element
CB001935			CB001935						No hit			No hit
CB001977			CB001977	VVTU33977_at					Retroelement pol polyprotein			Transposable elements viral and plasmid proteins.Protein from transposable element
CB001998			CB001998						No hit			No hit
CB002052			CB002052						No hit			No hit
CB002063			CB002063						No hit			No hit
CB002091			CB002091						No hit			No hit																				CD012024
CB002118			CB002118						No hit			No hit
CB002136			CB002136						No hit			No hit
CB002221			CB002221	VVTU33965_at					No hit			No hit
CB002240			CB002240						No hit			No hit
CB002253			CB002253						No hit			No hit
CB002272			CB002272						No hit			No hit
CB002325			CB002325						Zinc knuckle	ZFC2HC		Metabolism.Primary metabolism.Nucleobase, nucleoside, nucleotide, nucleic acid metabolism.Nucleic acid metabolism
CB002339			CB002339						No hit			No hit
CB002348			CB002348						No hit			No hit
CB002384			CB002384	VVTU33955_at					Retrotransposon gag protein			Transposable elements viral and plasmid proteins.Protein from transposable element
CB002492			CB002492						No hit			No hit
CB002506			CB002506						No hit			No hit
CB002605			CB002605						No hit			No hit
CB002630			CB002630	VVTU33945_at					Retrotransposon protein, Unclassified			Transposable elements viral and plasmid proteins.Protein from transposable element
CB002703			CB002703						No hit			No hit
CB002832			CB002832						No hit			No hit
CB002856			CB002856						No hit			No hit
CB002885			CB002885						No hit			No hit
CB002929			CB002929						No hit			No hit
CB002932			CB002932						No hit			No hit
CB002942			CB002942						NADH dehydrogenase subunit 1	K03878	vv10190Oxidative_phosphorylation vv50134Primary_active_transporter_cat_D1	Metabolism.Primary metabolism.Generation of metabolite precursors and energy.Electron transport.Respiratory-chain phosphorylation	Transport overview.Primary Active Transporters.Oxidoreduction-driven transporters.Proton-translocating NADH Dehydrogenase
CB002949			CB002949						No hit			No hit
CB003000			CB003000						No hit			No hit
CB003011			CB003011						No hit			No hit
CB003045			CB003045						No hit			No hit
CB003093			CB003093						No hit			No hit
CB003130			CB003130						No hit			No hit
CB003136			CB003136	VVTU33920_at					No hit			No hit
CB003191			CB003191	VVTU33918_at					Retrotransposon protein, Unclassified			Transposable elements viral and plasmid proteins.Protein from transposable element
CB003192			CB003192						No hit			No hit
CB003209			CB003209						No hit			No hit
CB003238			CB003238						No hit			No hit
CB003328			CB003328						Polyprotein			Transposable elements viral and plasmid proteins.Protein from transposable element
CB003354			CB003354						No hit			No hit
CB003511			CB003511						No hit			No hit
CB003564			CB003564						No hit			No hit
CB003566			CB003566						No hit			No hit																				TC55545 CB002454
CB003669			CB003669						No hit			No hit
CB003706			CB003706						No hit			No hit
CB003745			CB003745						No hit			No hit
CB003909			CB003909						No hit			No hit
CB003917			CB003917						No hit			No hit
CB004011			CB004011						No hit			No hit
CB004168			CB004168						No hit			No hit
CB004170			CB004170						No hit			No hit
CB004198			CB004198						Retrotransposon protein, Unclassified			Transposable elements viral and plasmid proteins.Protein from transposable element
CB004214			CB004214						No hit			No hit
CB004224			CB004224						No hit			No hit
CB004342			CB004342						No hit			No hit
CB004349			CB004349						GAG-POL precursor			Transposable elements viral and plasmid proteins.Protein from transposable element
CB004810			CB004810						No hit			No hit
CB004824			CB004824						No hit			No hit
CB005523			CB005523						Glycine decarboxylase complex H-protein	E1_4_4_2	vv10260Glycine_serine_and_threonine_metabolism	Metabolism.Primary metabolism.Amino acid metabolism.Glycine, serine, and threonine metabolism
CB005948			CB005948						No hit			No hit
CB006253			CB006253						Retrotransposon protein, Unclassified			Transposable elements viral and plasmid proteins.Protein from transposable element
CB006821			CB006821						No hit			No hit
CB006880			CB006880						No hit			No hit
CB007227			CB007227						No hit			No hit
CB007309			CB007309						No hit			No hit
CB007421			CB007421						No hit			No hit
CB008348			CB008348						No hit			No hit
CB008468			CB008468						No hit			No hit
CB008673			CB008673						No hit			No hit
CB008681			CB008681						No hit			No hit
CB009382			CB009382	VVTU33775_at					No hit			No hit
CB009464			CB009464						No hit			No hit																				TC61027
CB009509			CB009509						No hit			No hit
CB009538			CB009538						No hit			No hit
CB009619			CB009619						No hit			No hit
CB009674			CB009674						No hit			No hit
CB009705			CB009705	VVTU33763_at					Integrase, catalytic region			Transposable elements viral and plasmid proteins.Protein from transposable element
CB009712			CB009712						No hit			No hit																			EV237696
CB035758			CB035758						No hit			No hit
CB035793			CB035793						No hit			No hit
CB036107			CB036107						No hit			No hit
CB339207			CB339207						No hit			No hit																				CB339207	1621145_at
CB339208			CB339208	VVTU33744_s_at					No hit			No hit
CB339228			CB339228						No hit			No hit
CB339263			CB339263						No hit			No hit
CB339303			CB339303						Ribulose bisphosphate carboxylase small chain C, chloroplast precursor	E4_1_1_39	vv10710Carbon_fixation	Metabolism.Primary metabolism.Carbon fixation	Metabolism.Primary metabolism.Generation of metabolite precursors and energy.Photosynthesis.Calvin cycle							AT5G38410										hybrid				sp|P10798|RBS3B_ARATH
CB339316			CB339316						No hit			No hit
CB339319			CB339319						No hit			No hit
CB339326			CB339326						No hit			No hit
CB339338			CB339338						No hit			No hit
CB339355			CB339355						No hit			No hit
CB339387			CB339387						Glycine-rich protein			Unknown
CB339408			CB339408	VVTU33722_at					Unknown protein			Unknown								AT2G31110												CB911934 DT014956 TC59222 CF604604 CB339408	1621570_at
CB339411			CB339411						No hit			No hit																				CB339411	1619460_at
CB339414			CB339414						No hit			No hit
CB339429			CB339429	VVTU33718_x_at					Unknown protein			Unknown																				CB339429	1613670_at
CB339430			CB339430						No hit			No hit																				CB339430	1616835_at
CB339464			CB339464						No hit			No hit
CB339467			CB339467	VVTU33714_at					No hit			No hit																				CB339467	1613246_at
CB339474			CB339474	VVTU33713_at					No hit			No hit																				CB339474	1616713_at
CB339482			CB339482						No hit			No hit
CB339508			CB339508	VVTU33709_at					Photosystem II protein H	K02709	vv10195Photosynthesis vv50135Primary_active_transporter_cat_D3_to_E2	Metabolism.Primary metabolism.Generation of metabolite precursors and energy.Photosynthesis.Photosystem II	Transport overview.Primary Active Transporters.Light absorption-driven transporters.Photosynthetic Reaction Center							ATCG00710												CB339508	1612842_at	sp|P05146|PSBH_SPIOL
CB339511			CB339511						Ribosomal protein L17	K02879	vv23010Ribosome	Metabolism.Primary metabolism.Protein metabolism and modification.Protein synthesis.Ribosome																				CB339511	1620513_at
CB339539			CB339539						Extensin CYC15	EXTENSIN	vv40006Cell_wall	Cellular process.Cellular component organization and biogenesis.Cell wall organization and biogenesis.Cell wall structural protein
CB339544			CB339544	VVTU33702_at VVTU33702_x_at					Unknown protein			Unknown								ATMG00030
CB339545			CB339545	VVTU33701_x_at					NADH dehydrogenase	K00329	vv10130Ubiquinone_biosynthesis vv50134Primary_active_transporter_cat_D1	Metabolism.Primary metabolism.Coenzyme and prosthetic group metabolism.Biosynthesis of derivatives of dehydroquinic acid, shikimic acid and chorismic acid.Ubiquinone biosynthesis	Transport overview.Primary Active Transporters.Oxidoreduction-driven transporters.Proton-translocating NADH Dehydrogenase	Metabolism.Primary metabolism.Generation of metabolite precursors and energy.Electron transport.Respiratory-chain phosphorylation						AT3G03100												CB339545	1620638_at	sp|Q9M9M9|NDUAC_ARATH
CB339550			CB339550						Pi starvation-induced protein			Metabolism.Primary metabolism.Protein metabolism and modification.Proteolysis.Peptidase-mediated proteolysis.Subtilase-mediated proteolysis	Signaling.Signaling pathway.Stress response Signaling.Salt stress response Signaling							AT1G71950												CB339550	1607890_at
CB339584			CB339584						No hit			No hit
CB339710			CB339710	VVTU33689_x_at					Gag-pol polyprotein			Transposable elements viral and plasmid proteins.Protein from transposable element
CB339850			CB339850	VVTU33682_x_at VVTU33682_at					Metallothionein			Cellular process.Cellular homeostasis.Heavy metal ion homeostasis
CB339860			CB339860	VVTU33681_x_at VVTU40863_x_at VVTU2629_x_at VVTU35038_x_at					Monodehydroascorbate reductase	E1_6_5_4	vv10053Ascorbate_and_aldarate_metabolism	Metabolism.Primary metabolism.Organic acid metabolism.Ascorbate and aldarate metabolism	Response to stimulus.Stress response.Abiotic stress response.Oxidative stress response							AT5G03630														sp|Q40977|MDAR_PEA
CB339872			CB339872						No hit			No hit
CB339879			CB339879	VVTU33679_at VVTU33679_x_at					No hit			No hit
CB339893			CB339893						No hit			No hit
CB339897			CB339897	VVTU33674_x_at VVTU33674_at					No hit			No hit
CB339925			CB339925	VVTU33672_at					Unknown protein			Unknown																				CB340016 CB339925	1608933_at
CB339965			CB339965						No hit			No hit
CB340057			CB340057	VVTU33663_x_at					Ribosomal RNA 23S	K01980	vv23010Ribosome	Metabolism.Primary metabolism.Protein metabolism and modification.Protein synthesis.Ribosome																		hybrid
CB340080			CB340080						No hit			No hit
CB340088			CB340088						Histone H1			Cellular process.Cellular component organization and biogenesis.Nucleus.Chromosome organization and biogenesis.Chromatin assembly
CB340093			CB340093	VVTU33660_at					Thylakoid membrane phosphoprotein 14 kda, chloroplast precursor			Unknown								AT2G46820														sp|Q8LCA1|TMP14_ARATH
CB340094			CB340094	VVTU33659_at					Ribosomal protein S2, Chloroplast 30S	K02967	vv23010Ribosome	Metabolism.Primary metabolism.Protein metabolism and modification.Protein synthesis.Ribosome								ATCG00160														sp|P08242|RR2_SPIOL
CB340117			CB340117						No hit			No hit																				TC60683 DT008200 CB340117	1606864_at
CB340172			CB340172						No hit			No hit																				CB340420 CB340172	1618935_at
CB340222			CB340222	VVTU33648_at VVTU33648_x_at					Metallothionein			Cellular process.Cellular homeostasis.Heavy metal ion homeostasis
CB340238			CB340238						No hit			No hit
CB340246			CB340246	VVTU33645_at					CP12 domain-containing protein			Unknown								AT2G47400														tr|O22914|O22914_ARATH
CB340316			CB340316						No hit			No hit
CB340352			CB340352	VVTU33637_at					Metallothionein			Cellular process.Cellular homeostasis.Heavy metal ion homeostasis
CB340552			CB340552						No hit			No hit
CB340564			CB340564						No hit			No hit
CB340583			CB340583						No hit			No hit																				CB340671 DT003730 CB340583	1622317_at
CB340600			CB340600	VVTU33625_x_at					Photosystem I subunit O (PSAO)	PSAO	vv10195Photosynthesis	Metabolism.Primary metabolism.Generation of metabolite precursors and energy.Photosynthesis.Photosystem I								AT1G08380										aestivalis		DV222268 TC66819 TC62377 TC55779 CB340600	1617206_s_at 1613642_at
CB340653			CB340653						No hit			No hit
CB340705			CB340705	VVTU33620_at					GTPase activating protein			Signaling.Signaling pathway.G-protein signaling pathway								AT1G70810												CB340705	1607784_at
CB340717			CB340717						No hit			No hit																				CB340717	1621340_at
CB340736			CB340736						No hit			No hit
CB340742			CB340742						No hit			No hit
CB340760			CB340760						No hit			No hit
CB340761			CB340761	VVTU33616_x_at					PUMILIO 6 (APUM6)			Regulation overview.Regulation of gene expression.Regulation of translation.Translation repression								AT4G25880												CB340761	1614630_at
CB340769			CB340769						ADP-ribosylation factor 1			Cellular process.Cellular transport.Protein trafficking.Vesicle-mediated trafficking																				CB340769	1619042_at
CB340775			CB340775						No hit			No hit
CB340777			CB340777						No hit			No hit																				CB340777	1607087_at
CB340787			CB340787						No hit			No hit																				CB340787	1619488_at
CB340789			CB340789						No hit			No hit
CB340823			CB340823						No hit			No hit																				CB340823	1615837_at
CB340831			CB340831	VVTU40475_s_at					No hit			No hit																				CB341067 CB340831	1613510_at
CB340841			CB340841	VVTU33603_x_at VVTU33603_at					Unknown protein			Unknown																				CB340841	1618320_at
CB340849			CB340849						No hit			No hit
CB340852			CB340852						No hit			No hit																				CB340852	1620273_at
CB340874			CB340874						No hit			No hit
CB340886			CB340886						No hit			No hit
CB340896			CB340896						No hit			No hit																		arizonica_x_ rupestris
CB340908			CB340908						No hit			No hit																				CB340908	1622062_at
CB340913			CB340913						No hit			No hit
CB340926			CB340926	VVTU33594_at					No hit			No hit																				CB340926	1608271_at
CB340928			CB340928						No hit			No hit																				CB340928	1608612_at
CB340932			CB340932	VVTU33592_at					No hit			No hit																		hybrid		CB340932	1606953_at
CB340943			CB340943						No hit			No hit
CB340994			CB340994						No hit			No hit
CB341021			CB341021	VVTU33585_at					No hit			No hit
CB341158			CB341158						Ribulose bisphosphate carboxylase small chain C, chloroplast precursor	E4_1_1_39	vv10710Carbon_fixation	Metabolism.Primary metabolism.Carbon fixation	Metabolism.Primary metabolism.Generation of metabolite precursors and energy.Photosynthesis.Calvin cycle							AT5G38430										arizonica_x_ rupestris hybrid				sp|Q43832|RBS2_SPIOL
CB341169			CB341169						No hit			No hit
CB341182			CB341182						No hit			No hit
CB341193			CB341193						No hit			No hit
CB341248			CB341248	VVTU31585_at					Photosystem II 10 kDa polypeptide PSBR	K03541	vv10195Photosynthesis vv50113Thylakoid_targeting_pathway	Metabolism.Primary metabolism.Generation of metabolite precursors and energy.Photosynthesis.Photosystem II	Transport overview.Macromolecule transport.Protein transport.Thylakoid targeting pathway							AT1G79040												CB341248	1615543_at	sp|P27202|PSBR_ARATH
CB341255			CB341255	VVTU31582_at					PfkB-type carbohydrate kinase			Unclear								AT1G19600												CB341255	1622346_at
CB341262			CB341262	VVTU31578_at					23S ribosomal RNA	K01982	vv23008Ribosome_biogenesis_in_Eukaryotes vv23010Ribosome	Metabolism.Primary metabolism.Protein metabolism and modification.Protein synthesis.Ribosome	Cellular process.Cellular component organization and biogenesis.Ribosome organization and biogenesis																			CB341262	1622776_at
CB341263			CB341263	VVTU31577_x_at VVTU33414_x_at VVTU32996_x_at VVTU31255_at VVTU31255_x_at					No hit			No hit																				CA811384
CB341283			CB341283						No hit			No hit
CB341285			CB341285						No hit			No hit
CB341286			CB341286						No hit			No hit
CB341304			CB341304						No hit			No hit
CB341306			CB341306						No hit			No hit
CB341310			CB341310						WRKY DNA-binding protein 33	WRKY33_2	vv60066WRKY	Regulation overview.Regulation of gene expression.Regulation of transcription.Transcription factor.WRKY family transcription factor
CB341313			CB341313						Unknown protein			Unknown
CB341316			CB341316	VVTU31564_at					ADP-ribosylation factor A1B	ARFA1B	vv50110Protein_coat	Transport overview.Macromolecule transport.Protein transport.Protein coat	Cellular process.Cellular transport.Protein trafficking.Vesicle-mediated trafficking							AT5G14670														sp|P36397|ARF1_ARATH
CB341327			CB341327						No hit			No hit
CB341338			CB341338	VVTU31560_at					No hit			No hit
CB341350			CB341350						No hit			No hit
CB341354			CB341354	VVTU31559_at					No hit			No hit
CB341364			CB341364						No hit			No hit
CB341370			CB341370	VVTU32990_x_at					Unknown protein			Unknown
CB341372			CB341372						No hit			No hit
CB341380			CB341380						No hit			No hit
CB341392			CB341392	VVTU32987_x_at					Retrotransposon protein, Unclassified			Transposable elements viral and plasmid proteins.Protein from transposable element																				CB341392	1611201_at
CB341398			CB341398	VVTU31551_x_at					Senescence-associated protein			Unknown																		hybrid
CB341401			CB341401	VVTU31549_x_at					Ketol-acid reductoisomerase, chloroplast precursor	E1_1_1_86	vv10290Valine_leucine_and_isoleucine_biosynthesis vv10770Pantothenate_and_CoA_biosynthesis	Metabolism.Primary metabolism.Amino acid metabolism.Valine, leucine, and isoleucine metabolism.Valine, leucine, and isoleucine biosynthesis	Metabolism.Primary metabolism.Coenzyme and prosthetic group metabolism.Pantothenate and CoA metabolism.Pantothenate and CoA biosynthesis	Metabolism.Primary metabolism.Amino acid metabolism.Amino acid biosynthesis
CB341404			CB341404	VVTU31548_at					No hit			No hit																				CB341404	1613199_at
CB341409			CB341409	VVTU32985_at					ATPP2-A13			Unclassified								AT1G12710												CB341409	1617500_at	sp|Q9FJ80|P2A14_ARATH
CB341410			CB341410	VVTU31546_at					No hit			No hit																				CB341410	1607115_at
CB341417			CB341417						No hit			No hit																				CB341417	1609833_at
CB341421			CB341421	VVTU32983_x_at					Unknown protein			Unknown								ATMG00030
CB341422			CB341422	VVTU31543_at					Metallothionein			Cellular process.Cellular homeostasis.Heavy metal ion homeostasis																				CB341422	1606630_at
CB341427			CB341427	VVTU31542_at					CPRD48			Unknown
CB341439			CB341439						No hit			No hit
CB341441			CB341441						No hit			No hit																				CB341441	1620594_at
CB341443			CB341443						23S ribosomal RNA [Vigna unguiculata]			Unknown																				CB341443	1608827_at
CB341448			CB341448	VVTU31538_x_at VVTU31538_at					No hit			No hit
CB341450			CB341450						No hit			No hit
CB341480			CB341480	VVTU31535_at					Auxin-induced protein 22D	IAA22D_3	vv30003Auxin_signaling vv60008AUXIAA	Signaling.Hormone Signaling.Auxin Signaling.Auxin-mediated Signaling pathway	Regulation overview.Regulation of gene expression.Regulation of transcription.Transcription factor.AUXIAA family transcription factor							AT5G43700												CB341480	1622508_at	sp|P33077|IAA4_ARATH
CB341481			CB341481						No hit			No hit
CB341485			CB341485						No hit			No hit
CB341486			CB341486						No hit			No hit
CB341496			CB341496						No hit			No hit																				CB341496	1614950_at
CB341507			CB341507	VVTU31529_at					Unknown protein			Unknown																				CB341507	1619719_at
CB341516			CB341516	VVTU32974_x_at					23S ribosomal RNA [Vigna unguiculata]			Unknown
CB341521			CB341521						Unknown protein			Unknown
CB341531			CB341531						No hit			No hit
CB341532			CB341532						No hit			No hit
CB341554			CB341554	VVTU31524_at VVTU31524_x_at					Hsp20.0 protein			Metabolism.Primary metabolism.Protein metabolism and modification.Protein folding.Chaperone-mediated protein folding.HSP-mediated protein folding								AT1G53540														sp|P19036|HSP17_ARATH
CB341558			CB341558						No hit			No hit
CB341562			CB341562						Adagio protein 1	ZTL	vv34710Circadian_rhythm	Signaling.Signaling pathway.Circadian clock Signaling								AT5G57360														sp|Q94BT6|ADO1_ARATH
CB341567			CB341567						No hit			No hit
CB341654			CB341654						No hit			No hit
CB341668			CB341668						No hit			No hit																				CB341668	1615886_at
CB341670			CB341670						No hit			No hit
CB341702			CB341702						No hit			No hit
CB341723			CB341723	VVTU32964_x_at VVTU32964_at					No hit			No hit																		hybrid
CB341734			CB341734						No hit			No hit																				CB341734	1617492_at
CB341745			CB341745	VVTU31508_at					DEM2			Metabolism.Primary metabolism.Protein metabolism and modification.Proteolysis								AT3G19240												CB341745	1609485_at
CB341767			CB341767	VVTU31502_x_at					Photosystem II 10 kDa polypeptide PSBR	K03541	vv10195Photosynthesis vv50113Thylakoid_targeting_pathway	Metabolism.Primary metabolism.Generation of metabolite precursors and energy.Photosynthesis.Photosystem II	Transport overview.Macromolecule transport.Protein transport.Thylakoid targeting pathway							AT1G79040														sp|P27202|PSBR_ARATH
CB341806			CB341806						No hit			No hit
CB341807			CB341807						Catalase	E1_11_1_6	vv10680Methane_metabolism vv44146Peroxisome	Metabolism.Cellular metabolism.Methane metabolism	Cellular process.Cellular component organization and biogenesis.Organelle organization and biogenesis.Peroxisome organization and biogenesis	Metabolism.Primary metabolism.Protein metabolism and modification.Proteolysis.Peptidase-mediated proteolysis						AT4G35090														sp|P25819|CATA2_ARATH
CB341814			CB341814	VVTU31499_at					DEM2			Metabolism.Primary metabolism.Protein metabolism and modification.Proteolysis								AT3G19240
CB341829			CB341829						No hit			No hit
CB341870			CB341870	VVTU31492_at					Quercetin 3-O-methyltransferase 1	E2_1_1_76	vv10941Flavonoid_biosynthesis	Metabolism.Secondary metabolism.Phenylpropanoid metabolism.Flavonoid metabolism.Flavonoid biosynthesis								AT5G54160														sp|P28002|COMT1_MEDSA
CB341876			CB341876						23S ribosomal RNA [Vigna unguiculata]			Unknown																		hybrid
CB341879			CB341879						No hit			No hit
CB341882			CB341882						Chloramphenicol acetyltransferase	E2_3_1_28		Unclear
CB341885			CB341885						Zinc finger (CCCH-type) family protein	CCCHFAM_45	vv60018C3H	Regulation overview.Regulation of gene expression.Regulation of transcription.Transcription factor.C3H family transcription factor
CB341933			CB341933	VVTU31480_at					23S ribosomal RNA	K01982	vv23008Ribosome_biogenesis_in_Eukaryotes vv23010Ribosome	Metabolism.Primary metabolism.Protein metabolism and modification.Protein synthesis.Ribosome	Cellular process.Cellular component organization and biogenesis.Ribosome organization and biogenesis																			CB341933	1608581_at
CB341938			CB341938						No hit			No hit
CB341941			CB341941						No hit			No hit																				CB341941	1620261_at
CB341946			CB341946						No hit			No hit
CB341947			CB341947	VVTU31477_x_at					Ribosomal protein L19	K02884	vv23010Ribosome	Metabolism.Primary metabolism.Protein metabolism and modification.Protein synthesis.Ribosome								AT4G17560												CB341947	1614930_at	sp|P82413|RK19_SPIOL
CB341953			CB341953	VVTU31475_at					Unknown			Unknown																				CB341953	1619255_at
CB341961			CB341961						No hit			No hit
CB341963			CB341963						No hit			No hit																		hybrid
CB341992			CB341992						No hit			No hit
CB341993			CB341993	VVTU40158_at					No hit			No hit																				CB341925 CB341993	1619951_at
CB342001			CB342001						No hit			No hit
CB342027			CB342027						No hit			No hit
CB342045			CB342045						No hit			No hit
CB342052			CB342052	VVTU1140_at VVTU39397_s_at					Heat shock protein 81-2 (HSP81-2)	K04079	vv24141Protein_processing_in_endoplasmic_reticulum vv34626Plant-pathogen_interaction	Metabolism.Primary metabolism.Protein metabolism and modification.Protein folding.Chaperone-mediated protein folding.HSP-mediated protein folding	Response to stimulus.Stress response.Biotic stress response.Plant-pathogen interaction	Metabolism.Primary metabolism.Protein metabolism and modification.Protein processing in endoplasmic reticulum						AT5G56030										shuttleworthii	EV237176			sp|P55737|HS902_ARATH
CB342087			CB342087						No hit			No hit																				CB342087	1609826_at
CB342099			CB342099	VVTU31458_at					Cytidine/deoxycytidylate deaminase	E3_5_4_5	vv10240Pyrimidine_metabolism	Metabolism.Primary metabolism.Nucleobase, nucleoside, nucleotide, nucleic acid metabolism.Nucleotide metabolism.Pyrimidine metabolism								AT1G68720												CB342099	1612149_at	sp|Q9S7I0|TADA_ARATH
CB342123			CB342123						No hit			No hit																				CB342123	1619294_at
CB342179			CB342179	VVTU31450_at					Metallothionein			Cellular process.Cellular homeostasis.Heavy metal ion homeostasis
CB342191			CB342191	VVTU31448_at					Myb family	MYBREL_11	vv60045MYBrelated	Regulation overview.Regulation of gene expression.Regulation of transcription.Transcription factor.MYB-related family transcription factor								AT1G70000
CB342200			CB342200						No hit			No hit
CB342239			CB342239						No hit			No hit
CB342240			CB342240	VVTU31443_at					No hit			No hit																				CB342240	1620778_at
CB342253			CB342253						No hit			No hit																				CB342253	1609528_at
CB342257			CB342257						No hit			No hit
CB342262			CB342262						No hit			No hit
CB342267			CB342267						No hit			No hit
CB342269			CB342269	VVTU31438_at					Unknown protein			Unknown																				CB342269	1614822_at
CB342278			CB342278	VVTU31437_at					ELIP1 (early light-inducible protein)			Response to stimulus.Stress response.Abiotic stress response.Light stress response								AT3G22840												CB342278	1614683_at
CB342286			CB342286	VVTU31434_at					SAC domain phosphoinositide (3,5)P2 phosphatase	E3_1_3_36	vv10562Inositol_phosphate_metabolism vv34070Phosphatidylinositol_signaling_system	Metabolism.Primary metabolism.Carbohydrate metabolism.Monosaccharide metabolism.Inositol phosphate metabolism	Signaling.Signaling pathway.Phosphatidylinositol Signaling							AT1G22620
CB342298			CB342298						Aldehyde dehydrogenase (ALDH3)	E1_2_1_3	vv10010Glycolysis vv10071Fatty_acid_metabolism vv10220Urea_cycle_and_metabolism_of_amino_groups vv10280Valine_leucine_and_isoleucine_degradation vv10340Histidine_metabolism vv10410Beta-alanine_metabolism vv10561Glycerolipid_metabolism vv10620Pyruvate_metabolism	Metabolism.Primary metabolism.Carbohydrate metabolism.Glycolysis Gluconeogenesis	Metabolism.Primary metabolism.Lipid metabolism.Fatty acid metabolism	Metabolism.Primary metabolism.Amino acid metabolism.Arginine and proline metabolism.Urea cycle	Metabolism.Primary metabolism.Amino acid metabolism.Valine, leucine, and isoleucine metabolism.Valine, leucine, and isoleucine catabolism	Metabolism.Primary metabolism.Amino acid metabolism.Histidine metabolism	Metabolism.Primary metabolism.Amino acid metabolism.Beta-Alanine metabolism	Metabolism.Primary metabolism.Lipid metabolism.Glycerolipid metabolism	Metabolism.Primary metabolism.Carbohydrate metabolism.Monosaccharide metabolism.Pyruvate metabolism	AT4G34240														sp|Q8VXQ2|ALDH_CRAPL
CB342318			CB342318						Metal-nicotianamine transporter YSL6	YSL6	vv50125Porters_cat_66_to_94	Transport overview.Electrochemical Potential-driven Transporters.Porters.Oligopeptide Transporter	Transport overview.Macromolecule transport.Oligopeptide transport							AT3G27020
CB342319			CB342319						No hit			No hit
CB342343			CB342343	VVTU31422_at					Peroxiredoxin bcp	E1_11_1_15		Response to stimulus.Stress response.Abiotic stress response.Oxidative stress response																				CB342343	1614130_at
CB342366			CB342366	VVTU31419_at					fructose-bisphosphate aldolase, chloroplast precursor	E4_1_2_13	vv10010Glycolysis vv10030Pentose_phosphate vv10051Fructose_and_mannose_metabolism vv10710Carbon_fixation	Metabolism.Primary metabolism.Carbohydrate metabolism.Glycolysis Gluconeogenesis	Metabolism.Primary metabolism.Carbohydrate metabolism.Monosaccharide metabolism.Monosaccharide catabolism.Pentose-phosphate shunt	Metabolism.Primary metabolism.Carbohydrate metabolism.Monosaccharide metabolism.Fructose and mannose metabolism	Metabolism.Primary metabolism.Carbon fixation	Metabolism.Primary metabolism.Generation of metabolite precursors and energy.Photosynthesis.Calvin cycle				AT4G38970										hybrid				sp|Q944G9|ALFC2_ARATH
CB342392			CB342392						No hit			No hit
CB342397			CB342397						No hit			No hit
CB342400			CB342400	VVTU31413_x_at VVTU31413_at VVTU33174_x_at					No hit			No hit
CB342452			CB342452	VVTU31407_at VVTU31407_x_at					No hit			No hit
CB342463			CB342463						No hit			No hit
CB342467			CB342467	VVTU31401_x_at					No hit			No hit
CB342469			CB342469						No hit			No hit
CB342477			CB342477	VVTU32937_x_at					No hit			No hit
CB342479			CB342479						No hit			No hit																				CB342479	1608700_at
CB342481			CB342481						No hit			No hit
CB342493			CB342493						No hit			No hit
CB342513			CB342513	VVTU31397_at					GRAM domain-containing protein / ABA-responsive			Unknown								AT5G08350												CB342383 CB342446 TC71030 CB342513	1610764_at 1609037_at	sp|Q8S8F8|GEM_ARATH
CB342519			CB342519	VVTU31395_x_at VVTU31395_at					23S ribosomal RNA [Vigna unguiculata]			Unknown
CB342521			CB342521						No hit			No hit																				CB342521	1612578_at
CB342560			CB342560						No hit			No hit
CB342573			CB342573						No hit			No hit
CB342619			CB342619	VVTU31384_at					Heat shock protein 70	K03283	vv23040Spliceosome vv24141Protein_processing_in_endoplasmic_reticulum vv50101Channels_and_pores	Metabolism.Primary metabolism.Protein metabolism and modification.Protein folding.Chaperone-mediated protein folding.HSP-mediated protein folding	Metabolism.Primary metabolism.Nucleobase, nucleoside, nucleotide, nucleic acid metabolism.Nucleic acid metabolism.RNA metabolism.RNA processing.mRNA processing.mRNA splicing	Transport overview.Channels and pores.a-Type channels.Cation Channel-forming Heat Shock Protein-70	Response to stimulus.Stress response.Abiotic stress response.Temperature stress response	Metabolism.Primary metabolism.Protein metabolism and modification.Protein processing in endoplasmic reticulum				AT5G02500														sp|P22953|HSP7A_ARATH
CB342634			CB342634	VVTU32931_x_at					No hit			No hit
CB342635			CB342635						No hit			No hit
CB342640			CB342640	VVTU32929_at					Unknown protein			Unknown																				CB342640	1621400_at
CB342648			CB342648						No hit			No hit																				CB342648	1608806_at
CB342679			CB342679						No hit			No hit																		hybrid		TC69821 TC69338 TC66807 CF203581	1612357_s_at
CB342733			CB342733	VVTU31378_at					Chloramphenicol acetyl transferase	E2_3_1_28		Unclear
CB342769			CB342769	VVTU31376_at					Ubiquitin-conjugating enzyme E2 D/E UBC28	K06689	vv24120Ubiquitin_mediated_proteolysis vv24141Protein_processing_in_endoplasmic_reticulum	Metabolism.Primary metabolism.Protein metabolism and modification.Proteolysis.cytoplasmic and nuclear protein degradation.Ubiquitin-mediated proteolysis	Metabolism.Primary metabolism.Protein metabolism and modification.Protein processing in endoplasmic reticulum							AT5G41700												CB342769	1614700_at	sp|P35131|UBC8_ARATH
CB342792			CB342792	VVTU31373_at					Aldehyde dehydrogenase (ALDH3)	E1_2_1_3	vv10010Glycolysis vv10071Fatty_acid_metabolism vv10220Urea_cycle_and_metabolism_of_amino_groups vv10280Valine_leucine_and_isoleucine_degradation vv10340Histidine_metabolism vv10410Beta-alanine_metabolism vv10561Glycerolipid_metabolism vv10620Pyruvate_metabolism	Metabolism.Primary metabolism.Carbohydrate metabolism.Glycolysis Gluconeogenesis	Metabolism.Primary metabolism.Lipid metabolism.Fatty acid metabolism	Metabolism.Primary metabolism.Amino acid metabolism.Arginine and proline metabolism.Urea cycle	Metabolism.Primary metabolism.Amino acid metabolism.Valine, leucine, and isoleucine metabolism.Valine, leucine, and isoleucine catabolism	Metabolism.Primary metabolism.Amino acid metabolism.Histidine metabolism	Metabolism.Primary metabolism.Amino acid metabolism.Beta-Alanine metabolism	Metabolism.Primary metabolism.Lipid metabolism.Glycerolipid metabolism	Metabolism.Primary metabolism.Carbohydrate metabolism.Monosaccharide metabolism.Pyruvate metabolism	AT4G34240												CB342792	1619270_at	sp|Q8VXQ2|ALDH_CRAPL
CB342793			CB342793	VVTU31372_at					Photosystem II 10 kDa polypeptide PSBR	K03541	vv10195Photosynthesis vv50113Thylakoid_targeting_pathway	Metabolism.Primary metabolism.Generation of metabolite precursors and energy.Photosynthesis.Photosystem II	Transport overview.Macromolecule transport.Protein transport.Thylakoid targeting pathway							AT1G79040														sp|P27202|PSBR_ARATH
CB342803			CB342803						No hit			No hit
CB342815			CB342815						No hit			No hit
CB342817			CB342817	VVTU31370_at VVTU31370_x_at					Ribosomal protein S23 (RPS23B) 40S	K02973	vv23010Ribosome	Metabolism.Primary metabolism.Protein metabolism and modification.Protein synthesis.Ribosome								AT5G02960
CB342839			CB342839						No hit			No hit
CB342852			CB342852	VVTU31365_at					Ethylene-responsive transcription factor ERF105	ERF105_7	vv30008Ethylene_signaling vv60003AP2_EREBP	Signaling.Hormone Signaling.Ethylene Signaling.Ethylene-mediated Signaling pathway	Regulation overview.Regulation of gene expression.Regulation of transcription.Transcription factor.AP2 family transcription factor.ERF subfamily transcription factor							AT4G17490
CB342868			CB342868						No hit			No hit
CB342902			CB342902	VVTU31362_x_at					DnaJ homolog, subfamily A, member 2	K09503	vv50132Primary_active_transporter_cat_A5_to_A8	Transport overview.Primary Active Transporters.P-P-bond hydrolysis-driven transporters.General Secretory Pathway (Sec)	Metabolism.Primary metabolism.Protein metabolism and modification.Protein folding.Chaperone-mediated protein folding.HSP-mediated protein folding.HSP-mediated protein folding co-chaperone
CB342904			CB342904						No hit			No hit
CB342910			CB342910						No hit			No hit
CB342921			CB342921						No hit			No hit																				CB342921	1613503_at
CB342923			CB342923						No hit			No hit																				CB342923	1619412_at
CB342930			CB342930	VVTU17015_x_at					Abscisic stress ripening protein			Response to stimulus.Stress response.Abiotic stress response
CB342939			CB342939	VVTU31356_at					Unknown protein			Unknown																				CB342939	1609346_at
CB342944			CB342944						No hit			No hit
CB342946			CB342946	VVTU32920_x_at					No hit			No hit
CB342949			CB342949	VVTU31354_at					Unknown protein			Unknown																				TC53415 TC53286 CB036080 CB342949	1619538_at 1608889_at
CB342959			CB342959	VVTU31353_at					Unknown protein			Unknown																				CB342959	1606725_at
CB342961			CB342961						No hit			No hit
CB342972			CB342972	VVTU31352_at					Transcription initiation factor TFIID subunit 1-A	K03125	vv23022Basal_transcription_factors	Metabolism.Primary metabolism.Nucleobase, nucleoside, nucleotide, nucleic acid metabolism.Nucleic acid metabolism.RNA metabolism.Basal transcription factors	Metabolism.Primary metabolism.Nucleobase, nucleoside, nucleotide, nucleic acid metabolism.Nucleic acid metabolism.RNA metabolism.RNA biosynthesis
CB343011			CB343011	VVTU31347_x_at					Unknown protein			Unknown
CB343023			CB343023						No hit			No hit
CB343025			CB343025						No hit			No hit
CB343042			CB343042	VVTU31342_x_at VVTU38605_x_at					Unknown protein			Unknown								ATMG00030
CB343044			CB343044						No hit			No hit																				CB343044	1621057_at
CB343049			CB343049						No hit			No hit																				CB343049	1620329_at
CB343058			CB343058	VVTU32913_x_at					Metallothionein			Cellular process.Cellular homeostasis.Heavy metal ion homeostasis
CB343065			CB343065	VVTU31338_at					GTP-binding protein LepA	K03596		Signaling.Signaling pathway.G-protein signaling pathway								AT5G08650														sp|Q9FNM5|GUFP_ARATH
CB343068			CB343068	VVTU31336_at					Glutamine synthetase leaf isozyme chloroplast precursor	E6_3_1_2	vv10251Glutamate_metabolism vv10550Peptidoglycan_biosynthesis vv10910Nitrogen_metabolism	Metabolism.Primary metabolism.Amino acid metabolism.Glutamate metabolism	Metabolism.Primary metabolism.Carbohydrate metabolism.Oligosaccharide metabolism.Glycan metabolism.Peptidoglycan biosynthesis	Metabolism.Cellular metabolism.Nitrogen and sulfur metabolism.Nitrogen metabolism	Metabolism.Primary metabolism.Amino acid metabolism.Amino acid biosynthesis	Metabolism.Primary metabolism.Amino acid metabolism.Glutamine metabolism.Glutamine biosynthesis				AT5G35630												CB343005 CB343068	1614752_at	sp|Q43127|GLNA2_ARATH
CB343084			CB343084						No hit			No hit																				CB343084	1607152_at
CB343085			CB343085	VVTU32911_x_at VVTU31971_x_at VVTU30088_x_at					No hit			No hit																		hybrid
CB343086			CB343086						No hit			No hit
CB343087			CB343087	VVTU31331_x_at VVTU31331_at					Glutathione S-transferase 25 GSTU25	E2_5_1_18_GSTU25	vv10480Glutathione_metabolism	Metabolism.Primary metabolism.Coenzyme and prosthetic group metabolism.Peptide derived compounds biosynthesis.Glutathione metabolism	Response to stimulus.Stress response.Abiotic stress response.Oxidative stress response							AT1G17180														tr|O49235|O49235_SOYBN
CB343108			CB343108						No hit			No hit
CB343112			CB343112						Unknown protein			Unknown								AT2G43630
CB343122			CB343122						No hit			No hit
CB343126			CB343126						No hit			No hit																				CB343126	1621948_at
CB343130			CB343130	VVTU31311_at					Pentatricopeptide (PPR) repeat-containing protein			Diverse functions.Gene family with diverse functions.Pentatricopeptide domain family								AT1G79080												CB343130	1613775_at
CB343138			CB343138						No hit			No hit																				CB343138	1613682_at
CB343142			CB343142						No hit			No hit
CB343151			CB343151	VVTU31302_at					No hit			No hit
CB343155			CB343155						No hit			No hit																				CB343155	1616715_at
CB343162			CB343162						No hit			No hit																				CB343162	1622284_at
CB343164			CB343164	VVTU31295_at					No hit			No hit																				CB343164	1607685_at
CB343169			CB343169						No hit			No hit
CB343170			CB343170						No hit			No hit
CB343182			CB343182						No hit			No hit
CB343183			CB343183	VVTU31286_at					No hit			No hit
CB343185			CB343185	VVTU31285_at					Peroxisomal membrane protein			Unknown								AT1G52870
CB343186			CB343186						Ferredoxin 4Fe-4S, iron-sulfur binding	K04755		Unclassified								AT1G72510
CB343189			CB343189	VVTU31283_at VVTU31283_x_at					No hit			No hit
CB343205			CB343205						LHCB2.1 (Photosystem II light harvesting complex gene 2.1)	K08913	vv10196Photosynthesis_antenna_proteins vv50105Transport_electron_carriers	Metabolism.Primary metabolism.Generation of metabolite precursors and energy.Photosynthesis.Antenna proteins	Transport overview.Transmembrane Electron Carriers.Transmembrane 1-electron transfer carriers.Plant Photosystem I Supercomplex							AT2G05100														tr|Q9S7J7|Q9S7J7_ARATH
CB343237			CB343237						No hit			No hit
CB343244			CB343244						No hit			No hit
CB343245			CB343245	VVTU31265_x_at					No hit			No hit
CB343262			CB343262	VVTU31260_at					ATP-dependent Clp protease proteolytic subunit	E3_4_21_92		Metabolism.Primary metabolism.Protein metabolism and modification.Proteolysis.Clp complex-mediated proteolysis								AT4G17040												TC63780 DV938904 TC53892 TC56173 CB343262	1614151_a_at 1614491_at 1611823_at	sp|Q8LB10|CLPR4_ARATH
CB343263			CB343263						No hit			No hit
CB343267			CB343267						No hit			No hit
CB343269			CB343269						No hit			No hit																				CB343269	1617658_at
CB343294			CB343294						No hit			No hit																				CB343003 CB343294	1616441_at
CB343299			CB343299	VVTU31252_at					No hit			No hit
CB343301			CB343301						No hit			No hit
CB343306			CB343306	VVTU31250_at					DGCR14			Unclear								AT3G07790												CB343306	1613517_at
CB343307			CB343307						No hit			No hit																				CB343307	1615883_at
CB343314			CB343314	VVTU31247_at					Unknown protein			Unknown																				TC68351 TC61071 CB343314	1611778_at
CB343321			CB343321						No hit			No hit
CB343341			CB343341						No hit			No hit
CB343391			CB343391						23S ribosomal RNA [Vigna unguiculata]			Unknown																				CB343391	1621193_at
CB343392			CB343392	VVTU31237_at					Calmodulin	K02183	vv34020Calcium_signaling_pathway	Signaling.Signaling pathway.Calcium sensors and Signaling																				CB343392	1610164_at
CB343394			CB343394						No hit			No hit																		hybrid
CB343395			CB343395	VVTU32896_at					Retrotransposon protein, Unclassified			Transposable elements viral and plasmid proteins.Protein from transposable element																				CB343395	1607052_at
CB343400			CB343400						No hit			No hit
CB343401			CB343401	VVTU31235_at					GTP-binding protein TypA	K06207		Signaling.Signaling pathway.G-protein signaling pathway																				CB343401	1620580_at
CB343406			CB343406						No hit			No hit
CB343425			CB343425						No hit			No hit																				CB343425	1620614_at
CB343427			CB343427						No hit			No hit
CB343453			CB343453	VVTU31227_at					Ribulose bisphosphate carboxylase/oxygenase activase, chloroplast			Metabolism.Primary metabolism.Generation of metabolite precursors and energy.Photosynthesis.Calvin cycle								AT2G39730														sp|Q7X9A0|RCA1_LARTR
CB343461			CB343461						No hit			No hit
CB343467			CB343467						Ribulose bisphosphate carboxylase small chain 1A	E4_1_1_39	vv10710Carbon_fixation	Metabolism.Primary metabolism.Carbon fixation	Metabolism.Primary metabolism.Generation of metabolite precursors and energy.Photosynthesis.Calvin cycle							AT1G67090														sp|P10795|RBS1A_ARATH
CB343479			CB343479	VVTU31219_at					Unknown protein			Unknown
CB343490			CB343490						No hit			No hit
CB343496			CB343496	VVTU31215_s_at					DNAJ heat shock N-terminal domain-containing	DNAJREL	vv50132Primary_active_transporter_cat_A5_to_A8	Transport overview.Primary Active Transporters.P-P-bond hydrolysis-driven transporters.General Secretory Pathway (Sec)	Metabolism.Primary metabolism.Protein metabolism and modification.Protein folding.Chaperone-mediated protein folding.HSP-mediated protein folding.HSP-mediated protein folding co-chaperone							AT5G23240
CB343499			CB343499	VVTU31214_at					ATP-dependent Clp protease adaptor protein ClpS containing protein	K06891		Metabolism.Primary metabolism.Protein metabolism and modification.Proteolysis.Clp complex-mediated proteolysis								AT1G68660
CB343505			CB343505	VVTU31212_at					Ribulose bisphosphate carboxylase/oxygenase activase, chloroplast			Metabolism.Primary metabolism.Generation of metabolite precursors and energy.Photosynthesis.Calvin cycle								AT2G39730												CB343505	1612492_at	sp|Q7X9A0|RCA1_LARTR
CB343510			CB343510	VVTU31208_at					ATP-dependent Clp protease ATP-binding subunit / ClpC	K03696	vv50109Incompletely_characterized_transport_systems	Transport overview.Incompletely characterized transport systems.Recognized transporters of unknown biochemical mechanism.Type VI Symbiosis/Virulence Sec Ptw	Metabolism.Primary metabolism.Protein metabolism and modification.Proteolysis.Clp complex-mediated proteolysis							AT5G50920												CB343510	1617243_at	sp|Q9FI56|CLPC1_ARATH
CB343513			CB343513	VVTU31207_at					fructose-bisphosphate aldolase, cytoplasmic isozyme 1	E4_1_2_13	vv10010Glycolysis vv10030Pentose_phosphate vv10051Fructose_and_mannose_metabolism vv10710Carbon_fixation	Metabolism.Primary metabolism.Carbohydrate metabolism.Glycolysis Gluconeogenesis	Metabolism.Primary metabolism.Carbohydrate metabolism.Monosaccharide metabolism.Monosaccharide catabolism.Pentose-phosphate shunt	Metabolism.Primary metabolism.Carbohydrate metabolism.Monosaccharide metabolism.Fructose and mannose metabolism	Metabolism.Primary metabolism.Carbon fixation					AT4G26530														tr|O65581|O65581_ARATH
CB343516			CB343516	VVTU31206_at					Nitrate reductase 2 (NR2)	E1_7_1_1	vv10910Nitrogen_metabolism vv34020Calcium_signaling_pathway	Metabolism.Cellular metabolism.Nitrogen and sulfur metabolism.Nitrogen metabolism.Nitrogen assimilation	Signaling.Signaling pathway.Calcium sensors and Signaling							AT1G37130												CB343516	1621764_at	sp|P11035|NIA2_ARATH
CB343520			CB343520	VVTU31205_at					ELIP2 (early light-inducible protein 2)			Response to stimulus.Stress response.Abiotic stress response.Light stress response								AT4G14690
CB343524			CB343524	VVTU31204_at					Polyol transporter 5	PLT5	vv50121Porters_cat_1_to_6	Transport overview.Electrochemical Potential-driven Transporters.Porters.Major Facilitator Superfamily.Sugar Porter	Transport overview.Macromolecule transport.Carbohydrate transport.Sugar transport							AT3G18830														sp|Q8VZ80|PLT5_ARATH
CB343526			CB343526	VVTU31203_x_at VVTU32819_x_at VVTU31203_at					Unknown protein			Unknown																				CB343526	1619821_at
CB343527			CB343527	VVTU31202_x_at VVTU31322_s_at					Photosystem II PsbC protein	K02705	vv10195Photosynthesis vv50135Primary_active_transporter_cat_D3_to_E2	Metabolism.Primary metabolism.Generation of metabolite precursors and energy.Photosynthesis.Photosystem II	Transport overview.Primary Active Transporters.Light absorption-driven transporters.Photosynthetic Reaction Center							ATCG00280										hybrid				sp|P06003|PSBC_SPIOL
CB343537			CB343537						No hit			No hit
CB343548			CB343548	VVTU31198_at					CBS domain-containing protein			Unknown								AT5G10860												CB343548	1619014_at	sp|Q9LEV3|CBSX3_ARATH
CB343550			CB343550	VVTU31197_at VVTU39492_x_at					23S ribosomal RNA	K01982	vv23008Ribosome_biogenesis_in_Eukaryotes vv23010Ribosome	Metabolism.Primary metabolism.Protein metabolism and modification.Protein synthesis.Ribosome	Cellular process.Cellular component organization and biogenesis.Ribosome organization and biogenesis
CB343553			CB343553						No hit			No hit
CB343557			CB343557	VVTU31195_at					ATP-dependent Clp protease adaptor protein ClpS containing protein	K06891		Metabolism.Primary metabolism.Protein metabolism and modification.Proteolysis.Clp complex-mediated proteolysis								AT1G68660												CB343557	1607110_at
CB343564			CB343564						No hit			No hit
CB343565			CB343565						No hit			No hit																				CB343565	1611692_at
CB343586			CB343586						No hit			No hit
CB343595			CB343595	VVTU31188_at					GAMM1			Unknown								AT5G41970
CB343597			CB343597	VVTU31187_at					Cysteine-rich receptor-like protein kinase 29			Signaling.Signaling pathway.Protein kinase								AT4G23160
CB343601			CB343601						No hit			No hit
CB343612			CB343612						L-galactono-1 4-lactone dehydrogenase	E1_3_2_3	vv10053Ascorbate_and_aldarate_metabolism	Metabolism.Primary metabolism.Organic acid metabolism.Ascorbate and aldarate metabolism
CB343625			CB343625						No hit			No hit
CB343630			CB343630	VVTU31184_at					ATP binding protein associated with cell differentiation			Unknown
CB343636			CB343636						No hit			No hit
CB343642			CB343642						No hit			No hit																				CB343642	1606463_at
CB343652			CB343652						No hit			No hit
CB343661			CB343661	VVTU31182_x_at					Cofilin	K05765	vv44810Regulation_of_actin_cytoskeleton	Cellular process.Cellular component organization and biogenesis.Cytoskeleton organization and biogenesis.Actin depolymerization								AT5G59880														sp|Q9ZSK4|ADF3_ARATH
CB343670			CB343670						No hit			No hit																				CB343670	1617126_at
CB343677			CB343677						No hit			No hit
CB343679			CB343679						No hit			No hit
CB343708			CB343708						No hit			No hit
CB343712			CB343712						No hit			No hit
CB343723			CB343723	VVTU31174_at					No hit			No hit																				CB343723	1617905_at
CB343729			CB343729						No hit			No hit																				CB343729	1608419_at
CB343783			CB343783						No hit			No hit
CB343788			CB343788	VVTU31164_at					Glycine dehydrogenase 2	E1_4_4_2	vv10260Glycine_serine_and_threonine_metabolism	Metabolism.Primary metabolism.Amino acid metabolism.Glycine, serine, and threonine metabolism								AT4G33010												CB343788	1610177_at	sp|Q94B78|GCSP2_ARATH
CB343804			CB343804	VVTU31161_at					Chromatin remodeling 20	CHR20_2	vv60058SNF2	Regulation overview.Regulation of gene expression.Regulation of transcription.Transcription factor.SNF2 family transcription factor
CB343809			CB343809	VVTU31160_x_at					AT hook motif			Unknown
CB343834			CB343834						No hit			No hit
CB343838			CB343838						No hit			No hit
CB343861			CB343861						Deoxyuridine 5'-triphosphate nucleotidohydrolase	E3_6_1_23	vv10240Pyrimidine_metabolism	Metabolism.Primary metabolism.Nucleobase, nucleoside, nucleotide, nucleic acid metabolism.Nucleotide metabolism.Pyrimidine metabolism
CB343879			CB343879	VVTU40314_at					Dihydrodipicolinate synthase	E4_2_1_52	vv10300Lysine_biosynthesis	Metabolism.Primary metabolism.Amino acid metabolism.Lysine metabolism	Metabolism.Primary metabolism.Amino acid metabolism.Amino acid biosynthesis																			CB343929
CB343904			CB343904						No hit			No hit
CB343905			CB343905						No hit			No hit
CB343911			CB343911	VVTU32875_x_at					Unknown protein			Unknown																				CB343911	1609416_at
CB343912			CB343912	VVTU31915_at					Cyclin delta-3	CYCD3	vv30007Cytokinin_signaling vv44110Cell_cycle	Signaling.Hormone Signaling.Cytokinin Signaling.Cytokinin-mediated Signaling pathway	Cellular process.Cell growth and death	Regulation overview.Regulation of cell cycle						AT4G34090														tr|Q3E7I4|Q3E7I4_ARATH
CB343916			CB343916						No hit			No hit
CB343935			CB343935	VVTU31912_at					Metallothionein			Cellular process.Cellular homeostasis.Heavy metal ion homeostasis
CB343938			CB343938	VVTU31911_at					Ribosomal protein L28, chloroplast (CL28) 50S	K02902	vv23010Ribosome	Metabolism.Primary metabolism.Protein metabolism and modification.Protein synthesis.Ribosome								AT2G33450												CB343938	1619138_at	sp|P30956|RK28_TOBAC
CB343946			CB343946	VVTU32873_at					No hit			No hit																				CB343946	1621566_at
CB343954			CB343954						No hit			No hit
CB344020			CB344020						No hit			No hit
CB344034			CB344034	VVTU32871_at					ferredoxin, chloroplast (PETF)	K02639	vv10195Photosynthesis	Metabolism.Primary metabolism.Generation of metabolite precursors and energy.Photosynthesis.Photosynthetic-chain phosphorylation	Metabolism.Primary metabolism.Generation of metabolite precursors and energy.Electron transport							AT1G60950														sp|Q9ZTS2|FER_CAPAN
CB344036			CB344036						No hit			No hit
CB344040			CB344040						No hit			No hit
CB344061			CB344061						No hit			No hit
CB344076			CB344076						Ribosomal protein L10 (RPL10C) 60S	K02865	vv23010Ribosome	Metabolism.Primary metabolism.Protein metabolism and modification.Protein synthesis.Ribosome
CB344091			CB344091	VVTU32869_at					Metallothionein			Cellular process.Cellular homeostasis.Heavy metal ion homeostasis
CB344108			CB344108						No hit			No hit																				CB344108	1617076_at
CB344117			CB344117						No hit			No hit
CB344118			CB344118	VVTU31901_at					No hit			No hit																				CB344118	1611863_at
CB344121			CB344121						No hit			No hit																				CB344121	1614167_at
CB344123			CB344123	VVTU31898_at					Photosystem II 10 kDa polypeptide PSBR	K03541	vv10195Photosynthesis vv50113Thylakoid_targeting_pathway	Metabolism.Primary metabolism.Generation of metabolite precursors and energy.Photosynthesis.Photosystem II	Transport overview.Macromolecule transport.Protein transport.Thylakoid targeting pathway																			CB344123	1614377_at	sp|P27202|PSBR_ARATH
CB344134			CB344134	VVTU31894_at					No hit			No hit																		hybrid		CB344134	1608403_at
CB344154			CB344154						No hit			No hit
CB344155			CB344155	VVTU31890_at VVTU31890_x_at					No hit			No hit
CB344156			CB344156	VVTU31889_x_at					No hit			No hit
CB344172			CB344172						No hit			No hit
CB344180			CB344180	VVTU31886_at					Translation initiation factor eIF-4E	K03259	vv23013RNA_transport vv34150mTOR_signaling_pathway	Signaling.Signaling pathway.TOR Signaling pathway	Metabolism.Primary metabolism.Protein metabolism and modification.Protein synthesis.Translation.Translational initiation	Transport overview.Macromolecule transport.RNA transport						AT5G35620														sp|Q03389|IF4E2_WHEAT
CB344243			CB344243						No hit			No hit
CB344262			CB344262	VVTU32862_x_at					No hit			No hit
CB344273			CB344273						No hit			No hit																				CB344273	1608877_at
CB344280			CB344280						No hit			No hit																				CB344280	1615566_at
CB344295			CB344295	VVTU31876_at					Ribosomal protein S18, Chloroplast 30S	K02963	vv23010Ribosome	Metabolism.Primary metabolism.Protein metabolism and modification.Protein synthesis.Ribosome								ATCG00650												CB344295	1620805_at	sp|P56807|RR18_ARATH
CB344296			CB344296	VVTU31875_at					Unknown protein			Unknown																				CB344296	1613028_at
CB344298			CB344298	VVTU31874_at					Metallothionein			Cellular process.Cellular homeostasis.Heavy metal ion homeostasis																				CB344298	1606748_at
CB344309			CB344309	VVTU31873_at					Unknown protein			Unknown
CB344315			CB344315	VVTU31870_at					Translation initiation factor eIF-5A	K03263		Metabolism.Primary metabolism.Protein metabolism and modification.Protein synthesis.Translation.Translational initiation
CB344324			CB344324						No hit			No hit
CB344325			CB344325	VVTU32858_x_at VVTU32858_at					Ribosomal RNA 23S	K01980	vv23010Ribosome	Metabolism.Primary metabolism.Protein metabolism and modification.Protein synthesis.Ribosome																		hybrid
CB344330			CB344330	VVTU32857_at					Unknown protein			Unknown																				CB344330	1609244_at
CB344332			CB344332	VVTU32856_at VVTU32856_x_at					Metallothionein			Cellular process.Cellular homeostasis.Heavy metal ion homeostasis
CB344349			CB344349	VVTU31865_at					Ribosomal protein S18, Chloroplast 30S	K02963	vv23010Ribosome	Metabolism.Primary metabolism.Protein metabolism and modification.Protein synthesis.Ribosome								ATCG00650														sp|Q9M3K7|RR18_SPIOL
CB344367			CB344367						No hit			No hit
CB344371			CB344371						No hit			No hit
CB344394			CB344394						No hit			No hit
CB344418			CB344418						Unknown protein			Unknown
CB344448			CB344448						No hit			No hit																				CB344448	1610274_at
CB344450			CB344450	VVTU31854_at					Photosystem I P700 apoprotein A2	K02690	vv10195Photosynthesis vv50105Transport_electron_carriers	Metabolism.Primary metabolism.Generation of metabolite precursors and energy.Photosynthesis.Photosystem I	Transport overview.Transmembrane Electron Carriers.Transmembrane 1-electron transfer carriers.Plant Photosystem I Supercomplex							ATCG00340												CB344450	1607089_at	sp|P05311|PSAB_PEA
CB344452			CB344452						No hit			No hit																				CB344452	1619369_at
CB344454			CB344454						No hit			No hit
CB344455			CB344455						No hit			No hit																		hybrid
CB344457			CB344457						No hit			No hit																				CB344457	1617638_at
CB344458			CB344458	VVTU31849_at VVTU31849_s_at					No hit			No hit
CB344480			CB344480	VVTU31848_at VVTU33847_x_at					Metallothionein			Cellular process.Cellular homeostasis.Heavy metal ion homeostasis
CB344490			CB344490	VVTU31847_at					23S ribosomal RNA	K01982	vv23008Ribosome_biogenesis_in_Eukaryotes vv23010Ribosome	Metabolism.Primary metabolism.Protein metabolism and modification.Protein synthesis.Ribosome	Cellular process.Cellular component organization and biogenesis.Ribosome organization and biogenesis
CB344492			CB344492	VVTU32847_x_at					No hit			No hit
CB344511			CB344511						No hit			No hit
CB344531			CB344531						No hit			No hit																		hybrid
CB344549			CB344549	VVTU31841_at					23S ribosomal RNA	K01982	vv23008Ribosome_biogenesis_in_Eukaryotes vv23010Ribosome	Metabolism.Primary metabolism.Protein metabolism and modification.Protein synthesis.Ribosome	Cellular process.Cellular component organization and biogenesis.Ribosome organization and biogenesis																			CB344549	1606582_at
CB344550			CB344550	VVTU31840_at					Metallothionein			Cellular process.Cellular homeostasis.Heavy metal ion homeostasis
CB344555			CB344555						No hit			No hit
CB344566			CB344566	VVTU31836_at					No hit			No hit																				CB344566	1613375_at
CB344567			CB344567	VVTU31835_at					No hit			No hit																				CB344567	1615975_at
CB344568			CB344568	VVTU31834_at					Acclimation of photosynthesis to environment	APE2	vv50122Porters_cat_7_to_17	Transport overview.Electrochemical Potential-driven Transporters.Porters.Drug/Metabolite Transporter.Triose-phosphate Transporter	Cellular process.Cellular component organization and biogenesis.Organelle organization and biogenesis.Plastid organization and biogenesis							AT5G46110												CB344568	1615716_at	sp|P11869|TPT_SPIOL
CB344591			CB344591						No hit			No hit
CB344601			CB344601						No hit			No hit																				CB344601	1622428_at
CB344602			CB344602						No hit			No hit
CB344603			CB344603						No hit			No hit
CB344640			CB344640	VVTU16961_x_at					No hit			No hit
CB344662			CB344662						No hit			No hit
CB344665			CB344665	VVTU31820_at					Vestitone reductase	E1_1_1_246	vv10943Isoflavonoid_biosynthesis	Metabolism.Secondary metabolism.Phenylpropanoid metabolism.Flavonoid metabolism.Isoflavonoid metabolism.Isoflavonoid biosynthesis								AT4G35250												TC54084 CB344665	1615961_at 1617616_at
CB344668			CB344668	VVTU32837_x_at VVTU33176_x_at					No hit			No hit																		hybrid
CB344672			CB344672						No hit			No hit																				CB344672	1613443_at
CB344681			CB344681						No hit			No hit
CB344698			CB344698	VVTU31818_at					Unknown protein			Unknown																				TC64625 CB344698	1619340_at 1622139_at
CB344701			CB344701	VVTU31817_at					1,2-dihydroxy-3-keto-5-methylthiopentene dioxygenase 4	E1_13_11_53	vv10271Methionine_metabolism	Metabolism.Primary metabolism.Amino acid metabolism.Methionine metabolism								AT5G43850														sp|A2Z7C4|MTND1_ORYSI
CB344711			CB344711						No hit			No hit
CB344712			CB344712	VVTU31816_at					Retrotransposon protein, Ty1-copia subclass			Transposable elements viral and plasmid proteins.Protein from transposable element																				CB344712	1610285_at
CB344715			CB344715						Chloramphenicol acetyltransferase	E2_3_1_28		Unclear
CB344730			CB344730						Chloramphenicol acetyl transferase	E2_3_1_28		Unclear
CB344740			CB344740	VVTU32830_at					No hit			No hit
CB344768			CB344768	VVTU31806_at					Chromodomain helicase DNA binding protein 4			Metabolism.Primary metabolism.Nucleobase, nucleoside, nucleotide, nucleic acid metabolism.Nucleic acid metabolism.DNA metabolism																				CB344768	1614954_at
CB344779			CB344779						No hit			No hit
CB344780			CB344780						No hit			No hit																				CB344780	1614163_at
CB344786			CB344786						No hit			No hit
CB344789			CB344789	VVTU32825_x_at					23S ribosomal RNA	K01982	vv23008Ribosome_biogenesis_in_Eukaryotes vv23010Ribosome	Metabolism.Primary metabolism.Protein metabolism and modification.Protein synthesis.Ribosome	Cellular process.Cellular component organization and biogenesis.Ribosome organization and biogenesis
CB344794			CB344794	VVTU31801_at					Ribulose bisphosphate carboxylase small chain chloroplast precursor	E4_1_1_39	vv10710Carbon_fixation	Metabolism.Primary metabolism.Carbon fixation	Metabolism.Primary metabolism.Generation of metabolite precursors and energy.Photosynthesis.Calvin cycle																	hybrid		CB344794	1608247_at
CB344798			CB344798						No hit			No hit																				CB344798	1610948_at
CB344801			CB344801						No hit			No hit																				CB344801	1613632_at
CB344805			CB344805	VVTU31799_x_at VVTU31799_at					Unknown protein			Unknown
CB344812			CB344812	VVTU31798_at					Ferredoxin:nadp+ Oxidoreductase PETH	K02641	vv10195Photosynthesis vv50135Primary_active_transporter_cat_D3_to_E2	Metabolism.Primary metabolism.Generation of metabolite precursors and energy.Photosynthesis.Photosynthetic-chain phosphorylation	Transport overview.Primary Active Transporters.Oxidoreduction-driven transporters.a+-translocating NADH:Quinone Dhgenase	Metabolism.Primary metabolism.Generation of metabolite precursors and energy.Electron transport						AT1G20020												CB344812	1618928_at	tr|Q9SLP6|Q9SLP6_MAIZE
CB344819			CB344819	VVTU31797_at					Gibberellin 20 oxidase 1	E1_14_11_12	vv10904Diterpenoid_biosynthesis	Metabolism.Secondary metabolism.Terpenoid metabolism.Diterpenoid metabolism.Diterpenoid biosynthesis	Signaling.Hormone Signaling.Gibberellic acid Signaling.Gibberellic acid metabolism.Gibberellic acid biosynthesis							AT4G25420														sp|O04705|GAO1D_WHEAT
CB344822			CB344822						No hit			No hit																				CB344822	1619356_at
CB344824			CB344824	VVTU31795_at VVTU31795_x_at					Unknown protein			Unknown
CB344829			CB344829						No hit			No hit																				CB344829	1614052_at
CB344836			CB344836						Monooxygenase			Unclear																				CB344836	1616504_at
CB344837			CB344837	VVTU31790_x_at					23S ribosomal RNA [Vigna unguiculata]			Unknown
CB344868			CB344868						No hit			No hit
CB344879			CB344879						Metallothionein			Cellular process.Cellular homeostasis.Heavy metal ion homeostasis
CB344886			CB344886	VVTU31786_at					Cytochrome b6/f complex subunit IV petD	K02637	vv10195Photosynthesis vv50135Primary_active_transporter_cat_D3_to_E2	Metabolism.Primary metabolism.Generation of metabolite precursors and energy.Photosynthesis.Photosynthetic-chain phosphorylation	Transport overview.Primary Active Transporters.Oxidoreduction-driven transporters.Proton-translocating Quinol:Cyt c Red	Metabolism.Primary metabolism.Generation of metabolite precursors and energy.Electron transport						ATCG00730														sp|P00166|PETD_SPIOL
CB344896			CB344896						No hit			No hit
CB344928			CB344928						HcrVf2 protein			Diverse functions.Gene family with diverse functions.NBS-LRR superfamily	Response to stimulus.Stress response.Biotic stress response							AT2G34930														sp|Q9LHP4|RCH2_ARATH
CB344955			CB344955						No hit			No hit																		hybrid
CB344970			CB344970						No hit			No hit
CB344981			CB344981	VVTU31770_at					Chromodomain helicase-DNA-binding			Metabolism.Primary metabolism.Nucleobase, nucleoside, nucleotide, nucleic acid metabolism.Nucleic acid metabolism.DNA metabolism																				CB344981	1610971_at
CB345005			CB345005						No hit			No hit																				CB345005	1610062_at
CB345008			CB345008						No hit			No hit
CB345024			CB345024	VVTU32812_at					Unknown protein			Unknown
CB345029			CB345029	VVTU31765_x_at					23S ribosomal RNA [Vigna unguiculata]			Unknown
CB345042			CB345042	VVTU31762_at					No hit			No hit
CB345055			CB345055	VVTU31760_at					23S ribosomal RNA	K01982	vv23008Ribosome_biogenesis_in_Eukaryotes vv23010Ribosome	Metabolism.Primary metabolism.Protein metabolism and modification.Protein synthesis.Ribosome	Cellular process.Cellular component organization and biogenesis.Ribosome organization and biogenesis																			CB341754
CB345058			CB345058	VVTU31759_at					No hit			No hit
CB345069			CB345069						Chloramphenicol acetyltransferase	E2_3_1_28		Unclear
CB345087			CB345087						Unknown protein			Unknown
CB345092			CB345092						No hit			No hit
CB345115			CB345115						No hit			No hit
CB345118			CB345118	VVTU32802_at					Unknown protein			Unknown								AT4G01150												CB345118	1614199_at	sp|O04616|Y4115_ARATH
CB345127			CB345127						No hit			No hit
CB345134			CB345134	VVTU31751_at					No hit			No hit																				CB345134	1614981_at
CB345135			CB345135	VVTU31750_at					No hit			No hit																				CB345135	1615635_at
CB345140			CB345140						No hit			No hit
CB345148			CB345148	VVTU31748_at VVTU31748_x_at					Metallothionein			Cellular process.Cellular homeostasis.Heavy metal ion homeostasis
CB345155			CB345155						No hit			No hit
CB345167			CB345167						No hit			No hit
CB345183			CB345183	VVTU31741_at					No hit			No hit
CB345185			CB345185						No hit			No hit
CB345186			CB345186	VVTU31739_at					Unknown protein			Unknown
CB345192			CB345192						No hit			No hit
CB345202			CB345202						No hit			No hit
CB345203			CB345203	VVTU31736_at					No hit			No hit
CB345212			CB345212						No hit			No hit																				CB345212	1610644_at
CB345213			CB345213	VVTU32798_at					No hit			No hit																				CB345213	1617639_at
CB345219			CB345219						No hit			No hit																				CB345219	1619818_at
CB345224			CB345224	VVTU31731_at					Photosystem II PsbA	K02703	vv10195Photosynthesis vv50135Primary_active_transporter_cat_D3_to_E2	Metabolism.Primary metabolism.Generation of metabolite precursors and energy.Photosynthesis.Photosystem II	Transport overview.Primary Active Transporters.Light absorption-driven transporters.Photosynthetic Reaction Center							ATCG00020												CB345224	1614420_at	sp|P69560|PSBA_SPIOL
CB345227			CB345227	VVTU31730_at					BolA			Development.Reproductive development.Seed dormancy								AT5G09830												CB345227	1609886_at
CB345231			CB345231	VVTU31728_at					Peroxidase 12	E1_11_1_7	vv10360Phenylalanine_metabolism vv10680Methane_metabolism	Metabolism.Primary metabolism.Amino acid metabolism.Aromatic amino acid metabolism.Phenylalanine metabolism.Phenylalanine biosynthesis	Metabolism.Cellular metabolism.Methane metabolism	Response to stimulus.Stress response.Abiotic stress response.Oxidative stress response																		CB345231	1612210_at
CB345234			CB345234	VVTU31727_at					No hit			No hit																				CB345234	1619007_at
CB345242			CB345242	VVTU32795_at					Cytochrome b6f complex subunit petN	K03689	vv10195Photosynthesis	Metabolism.Primary metabolism.Generation of metabolite precursors and energy.Photosynthesis.Photosynthetic-chain phosphorylation	Metabolism.Primary metabolism.Generation of metabolite precursors and energy.Electron transport
CB345243			CB345243						No hit			No hit
CB345246			CB345246						No hit			No hit																				CB345246	1616356_at
CB345250			CB345250	VVTU31722_at					Progesterone 5-beta-reductase	E1_3_99_6	vv10140C21-Steroid_hormone_metabolism	Metabolism.Primary metabolism.Lipid metabolism.Steroid metabolism.C21-Steroid hormone metabolism								AT4G24220														tr|Q6PQJ9|Q6PQJ9_DIGLA
CB345252			CB345252	VVTU31721_at					Maternal effect embryo arrest 3	MEE3	vv60045MYBrelated	Regulation overview.Regulation of gene expression.Regulation of transcription.Transcription factor.MYB-related family transcription factor																				CB345252	1611752_at
CB345253			CB345253						No hit			No hit
CB345265			CB345265						No hit			No hit																				CB345265	1616238_at
CB345287			CB345287						Chloramphenicol acetyltransferase	E2_3_1_28		Unclear
CB345292			CB345292						No hit			No hit
CB345293			CB345293						Ribulose bisphosphate carboxylase small chain C, chloroplast precursor	E4_1_1_39	vv10710Carbon_fixation	Metabolism.Primary metabolism.Carbon fixation	Metabolism.Primary metabolism.Generation of metabolite precursors and energy.Photosynthesis.Calvin cycle							AT1G67090														sp|P10795|RBS1A_ARATH
CB345296			CB345296						No hit			No hit
CB345312			CB345312	VVTU31705_at					Polyubiquitin (UBQ10)			Metabolism.Primary metabolism.Protein metabolism and modification.Proteolysis.cytoplasmic and nuclear protein degradation.Ubiquitin-mediated proteolysis								AT4G05320														sp|Q8H159|UBQ10_ARATH
CB345328			CB345328	VVTU31704_at					Membrane protein ycf1 (RF1)			Unknown																				CB345328	1615642_at
CB345331			CB345331	VVTU31703_at					Abscisic stress ripening protein			Response to stimulus.Stress response.Abiotic stress response																				CB345331	1617968_at
CB345338			CB345338	VVTU31700_at					Unknown protein			Unknown
CB345342			CB345342						No hit			No hit																				CB345342	1617555_at
CB345350			CB345350	VVTU31695_at					Unknown protein			Unknown								AT2G44760												CB345350	1612933_at
CB345355			CB345355						No hit			No hit
CB345360			CB345360	VVTU31692_at					LHCA3 (Photosystem I light harvesting complex gene 3)	K08909	vv10196Photosynthesis_antenna_proteins vv50105Transport_electron_carriers	Metabolism.Primary metabolism.Generation of metabolite precursors and energy.Photosynthesis.Antenna proteins	Transport overview.Transmembrane Electron Carriers.Transmembrane 1-electron transfer carriers.Plant Photosystem I Supercomplex							AT1G61520												CB345360	1617564_at	tr|C6TEX2|C6TEX2_SOYBN
CB345361			CB345361						No hit			No hit
CB345373			CB345373						No hit			No hit
CB345389			CB345389						No hit			No hit
CB345391			CB345391	VVTU31690_at VVTU31777_at VVTU31777_x_at					Unknown protein			Unknown																		hybrid
CB345404			CB345404	VVTU31689_x_at					Tubulin alpha-1 chain	K07374	vv44145Phagosome vv44810Regulation_of_actin_cytoskeleton	Cellular process.Cellular component organization and biogenesis.Cytoskeleton organization and biogenesis.Microtubule organization and biogenesis	Cellular process.Cellular transport.Protein trafficking.Vesicle-mediated trafficking.Phagosome							AT5G19780														sp|P28752|TBA1_ORYSJ
CB345420			CB345420						Ribulose bisphosphate carboxylase small chain C, chloroplast precursor	E4_1_1_39	vv10710Carbon_fixation	Metabolism.Primary metabolism.Carbon fixation	Metabolism.Primary metabolism.Generation of metabolite precursors and energy.Photosynthesis.Calvin cycle							AT1G67090														sp|Q43832|RBS2_SPIOL
CB345423			CB345423						No hit			No hit
CB345429			CB345429						No hit			No hit																				CB345429	1617977_at
CB345444			CB345444						No hit			No hit
CB345445			CB345445						Extensin class I	EXTENSIN	vv40006Cell_wall	Cellular process.Cellular component organization and biogenesis.Cell wall organization and biogenesis.Cell wall structural protein
CB345449			CB345449						No hit			No hit																				CB345449	1608486_at
CB345469			CB345469						No hit			No hit
CB345470			CB345470						No hit			No hit																				CB345470	1611130_at
CB345476			CB345476	VVTU32781_x_at					Metallothionein			Cellular process.Cellular homeostasis.Heavy metal ion homeostasis																				CB345476	1615267_at
CB345477			CB345477						No hit			No hit																				CB345477	1610629_at
CB345482			CB345482						No hit			No hit
CB345485			CB345485						Constans-like 2	COL2_2	vv30009Flower_development vv34710Circadian_rhythm vv60014C2C2-CO	Development.Reproductive development.Flower development	Signaling.Signaling pathway.Circadian clock Signaling	Regulation overview.Regulation of gene expression.Regulation of transcription.Transcription factor.CO-like / B-box family transcriprion factor
CB345495			CB345495	VVTU31672_x_at					No hit			No hit
CB345499			CB345499						Elongation factor EF-Tu RABE1B	K02358	vv34626Plant-pathogen_interaction	Response to stimulus.Stress response.Biotic stress response.Plant-pathogen interaction	Metabolism.Primary metabolism.Protein metabolism and modification.Protein synthesis.Translation.Translational elongation							AT4G20360														sp|P17745|EFTU_ARATH
CB345505			CB345505						No hit			No hit
CB345534			CB345534	VVTU31665_at					Constans-like 5	COL5_1	vv30009Flower_development vv34710Circadian_rhythm vv60014C2C2-CO	Development.Reproductive development.Flower development	Signaling.Signaling pathway.Circadian clock Signaling	Regulation overview.Regulation of gene expression.Regulation of transcription.Transcription factor.CO-like / B-box family transcriprion factor						AT5G24930
CB345535			CB345535						No hit			No hit
CB345537			CB345537	VVTU31664_at					Ribosomal protein S8 (RPS8A) 40S	K02994	vv23010Ribosome	Metabolism.Primary metabolism.Protein metabolism and modification.Protein synthesis.Ribosome								AT5G20290
CB345540			CB345540						No hit			No hit																				CB345540	1609215_at
CB345548			CB345548	VVTU31661_at					No hit			No hit																		hybrid
CB345554			CB345554						No hit			No hit																				CB345554	1616665_at
CB345556			CB345556						No hit			No hit
CB345570			CB345570	VVTU32773_at					RNA polymerase alpha subunit	K03040	vv23020RNA_polymerase	Metabolism.Primary metabolism.Nucleobase, nucleoside, nucleotide, nucleic acid metabolism.Nucleic acid metabolism.RNA metabolism.RNA polymerase	Metabolism.Primary metabolism.Nucleobase, nucleoside, nucleotide, nucleic acid metabolism.Nucleic acid metabolism.RNA metabolism.RNA biosynthesis																			CB345570	1606467_at
CB345571			CB345571	VVTU32772_at					No hit			No hit																				CB345571	1616998_at
CB345574			CB345574						No hit			No hit
CB345581			CB345581						No hit			No hit																				CB345581	1607987_at
CB345582			CB345582						No hit			No hit
CB345584			CB345584	VVTU31653_x_at					Ribosomal RNA 23S	K01980	vv23010Ribosome	Metabolism.Primary metabolism.Protein metabolism and modification.Protein synthesis.Ribosome
CB345587			CB345587	VVTU32769_at					Ribosomal protein S3A (RPS3aB) 40S	K02984	vv23010Ribosome	Metabolism.Primary metabolism.Protein metabolism and modification.Protein synthesis.Ribosome								AT4G34670														sp|Q9CAV0|RS3A1_ARATH
CB345590			CB345590	VVTU31651_at					Photosystem II 10 kDa polypeptide PSBR	K03541	vv10195Photosynthesis vv50113Thylakoid_targeting_pathway	Metabolism.Primary metabolism.Generation of metabolite precursors and energy.Photosynthesis.Photosystem II	Transport overview.Macromolecule transport.Protein transport.Thylakoid targeting pathway							AT1G79040														sp|P27202|PSBR_ARATH
CB345617			CB345617						Unknown protein			Unknown								AT5G12010
CB345622			CB345622	VVTU31647_s_at					No hit			No hit																				CB345622	1621684_at
CB345641			CB345641	VVTU31646_x_at					No hit			No hit
CB345642			CB345642						No hit			No hit																				CB345642	1613694_at
CB345664			CB345664						No hit			No hit
CB345681			CB345681	VVTU31639_at VVTU33604_s_at					Cytokinin-repressed protein CR9	CR9	vv30007Cytokinin_signaling	Signaling.Hormone Signaling.Cytokinin Signaling.Cytokinin-mediated Signaling pathway																				CB345681	1610371_at
CB345700			CB345700						Rac GTPase activating protein 1	RHOGAP	vv50109Incompletely_characterized_transport_systems	Transport overview.Incompletely characterized transport systems.Recognized transporters of unknown biochemical mechanism.Non ABC Multidrug Exporter	Signaling.Signaling pathway.G-protein signaling pathway							AT5G22400
CB345703			CB345703						Ribulose bisphosphate carboxylase/oxygenase activase, chloroplast			Metabolism.Primary metabolism.Generation of metabolite precursors and energy.Photosynthesis.Calvin cycle								AT2G39730														sp|Q7X9A0|RCA1_LARTR
CB345729			CB345729	VVTU31632_at					Abscisic stress ripening protein			Response to stimulus.Stress response.Abiotic stress response
CB345743			CB345743						No hit			No hit																				CB345743	1606699_at
CB345747			CB345747	VVTU31629_at					No hit			No hit																				CB345747	1609524_at
CB345751			CB345751	VVTU31628_at					No hit			No hit
CB345759			CB345759	VVTU31626_at					Uracil phosphoribosyltransferase	E2_4_2_9	vv10240Pyrimidine_metabolism	Metabolism.Primary metabolism.Nucleobase, nucleoside, nucleotide, nucleic acid metabolism.Nucleotide metabolism.Pyrimidine metabolism								AT3G53900												CB345759	1614341_at
CB345761			CB345761						No hit			No hit
CB345762			CB345762	VVTU32764_at					23S ribosomal RNA	K01982	vv23008Ribosome_biogenesis_in_Eukaryotes vv23010Ribosome	Metabolism.Primary metabolism.Protein metabolism and modification.Protein synthesis.Ribosome	Cellular process.Cellular component organization and biogenesis.Ribosome organization and biogenesis																			CB345762	1616428_at
CB345772			CB345772	VVTU31621_at					Metallothionein			Cellular process.Cellular homeostasis.Heavy metal ion homeostasis
CB345783			CB345783	VVTU31620_at					No hit			No hit																				CB345783	1618082_at
CB345784			CB345784						No hit			No hit
CB345792			CB345792	VVTU31616_x_at					No hit			No hit																				CB345792	1613117_at
CB345801			CB345801						Chloramphenicol acetyltransferase	E2_3_1_28		Unclear
CB345810			CB345810	VVTU31613_at					Quinone oxidoreductase, chloroplast precursor	K03956	vv10190Oxidative_phosphorylation vv50134Primary_active_transporter_cat_D1	Metabolism.Primary metabolism.Generation of metabolite precursors and energy.Electron transport.Respiratory-chain phosphorylation	Transport overview.Primary Active Transporters.Oxidoreduction-driven transporters.Proton-translocating NADH Dehydrogenase							AT1G23740														sp|Q9ZUC1|QORL_ARATH
CB345816			CB345816	VVTU31611_at					Unknown protein			Unknown
CB345819			CB345819						No hit			No hit
CB345852			CB345852	VVTU31605_at					Polyubiquitin (UBQ14)			Metabolism.Primary metabolism.Protein metabolism and modification.Proteolysis.cytoplasmic and nuclear protein degradation.Ubiquitin-mediated proteolysis								AT4G05050														sp|Q3E7T8|UBQ14_ARATH
CB345853			CB345853	VVTU31604_x_at					Unknown protein			Unknown																				CB345853	1611227_at
CB345857			CB345857						No hit			No hit
CB345868			CB345868	VVTU16953_at					Thioredoxin M-type			Cellular process.Cellular homeostasis.Cell redox homeostasis								AT3G15360												CB343593 TC52892 CB345868	1615926_at 1620606_at	sp|P07591|TRXM_SPIOL
CB345886			CB345886	VVTU31598_at					Photosystem II 10 kDa polypeptide PSBR	K03541	vv10195Photosynthesis vv50113Thylakoid_targeting_pathway	Metabolism.Primary metabolism.Generation of metabolite precursors and energy.Photosynthesis.Photosystem II	Transport overview.Macromolecule transport.Protein transport.Thylakoid targeting pathway																			CB345886	1617726_at
CB345888			CB345888						Unknown protein			Unknown
CB345891			CB345891						No hit			No hit
CB345892			CB345892						No hit			No hit																				CB345892	1620832_at
CB345894			CB345894						No hit			No hit																				CB345894	1617715_at
CB345899			CB345899	VVTU31594_at					Ribosomal protein S5	K02988	vv23010Ribosome	Metabolism.Primary metabolism.Protein metabolism and modification.Protein synthesis.Ribosome								AT2G33800												CB345899	1613331_at	sp|P93014|RR5_ARATH
CB345905			CB345905						No hit			No hit
CB345915			CB345915	VVTU32583_at VVTU32583_x_at					Glutathione S-transferase 22 GSTU22	E2_5_1_18_GSTU22	vv10480Glutathione_metabolism	Metabolism.Primary metabolism.Coenzyme and prosthetic group metabolism.Peptide derived compounds biosynthesis.Glutathione metabolism	Response to stimulus.Stress response.Abiotic stress response.Oxidative stress response							AT1G78340														tr|O49235|O49235_SOYBN
CB346032			CB346032						No hit			No hit
CB346060			CB346060						Unknown			Unknown
CB346063			CB346063						No hit			No hit
CB346073			CB346073						No hit			No hit
CB346091			CB346091	VVTU32560_x_at VVTU32560_at					Chitinase	E3_2_1_14	vv10530Aminosugars_metabolism	Metabolism.Primary metabolism.Carbohydrate metabolism.Monosaccharide metabolism.Amino sugar metabolism	Response to stimulus.Stress response
CB346093			CB346093						No hit			No hit
CB346148			CB346148						No hit			No hit
CB346156			CB346156						No hit			No hit																				CB346156	1606629_at
CB346161			CB346161						No hit			No hit
CB346165			CB346165						No hit			No hit
CB346175			CB346175						No hit			No hit																				CB346175	1612209_at
CB346176			CB346176						No hit			No hit
CB346182			CB346182	VVTU32538_s_at					Unknown protein			Unknown								AT1G14740														sp|Q94B71|OBE3_ARATH
CB346184			CB346184						No hit			No hit
CB346195			CB346195	VVTU32534_x_at					Unknown protein			Unknown								AT1G44414
CB346198			CB346198	VVTU32533_at					Chitinase	E3_2_1_14	vv10530Aminosugars_metabolism	Metabolism.Primary metabolism.Carbohydrate metabolism.Monosaccharide metabolism.Amino sugar metabolism	Response to stimulus.Stress response																			CB346198	1616900_at	sp|P86181|CHIT_AVESA
CB346202			CB346202	VVTU32530_at					Non-specific lipid-transfer protein A (NS-LTP A)			Transport overview.Macromolecule transport.Lipid transport																				CB346202	1617462_at	sp|P10973|NLTPA_RICCO
CB346206			CB346206						No hit			No hit
CB346210			CB346210						No hit			No hit
CB346212			CB346212						No hit			No hit
CB346215			CB346215						No hit			No hit
CB346227			CB346227						No hit			No hit
CB346245			CB346245						No hit			No hit
CB346246			CB346246	VVTU32525_at					No hit			No hit																				CB346246	1609473_at
CB346251			CB346251						No hit			No hit
CB346276			CB346276						No hit			No hit
CB346282			CB346282	VVTU32522_x_at					Heat shock protein 18.2 kDa class I	K13993	vv24141Protein_processing_in_endoplasmic_reticulum	Metabolism.Primary metabolism.Protein metabolism and modification.Protein folding.Chaperone-mediated protein folding.HSP-mediated protein folding	Metabolism.Primary metabolism.Protein metabolism and modification.Protein processing in endoplasmic reticulum																			CB346282	1621488_at
CB346286			CB346286	VVTU32521_at					Globulin 11S			Metabolism.Primary metabolism.Generation of metabolite precursors and energy.Storage proteins
CB346289			CB346289						No hit			No hit
CB346290			CB346290	VVTU32746_x_at VVTU32746_at					No hit			No hit
CB346297			CB346297						No hit			No hit
CB346298			CB346298						No hit			No hit
CB346299			CB346299						No hit			No hit
CB346301			CB346301						No hit			No hit
CB346318			CB346318						No hit			No hit
CB346326			CB346326						No hit			No hit
CB346329			CB346329						No hit			No hit
CB346330			CB346330	VVTU32515_at					No hit			No hit																				CB346330	1613061_at
CB346345			CB346345						No hit			No hit																				CB346345	1609563_at
CB346349			CB346349						No hit			No hit
CB346358			CB346358						No hit			No hit
CB346359			CB346359	VVTU32512_at VVTU32512_x_at					No hit			No hit
CB346361			CB346361						No hit			No hit
CB346374			CB346374						DNA-binding protein S1FA	S1FA_1	vv60053S1Fa-like	Regulation overview.Regulation of gene expression.Regulation of transcription.Transcription factor.S1Fa-like family transcription factor																				CB346374	1614942_at
CB346378			CB346378	VVTU32736_at					No hit			No hit
CB346387			CB346387	VVTU32735_at					Unknown protein			Unknown								AT3G09860												CB346387	1620707_at
CB346388			CB346388						No hit			No hit
CB346390			CB346390	VVTU32509_x_at					No hit			No hit																				CB346390	1615518_at
CB346391			CB346391						No hit			No hit
CB346392			CB346392						No hit			No hit
CB346406			CB346406	VVTU32506_x_at					Unknown protein			Unknown								ATMG00030
CB346417			CB346417						No hit			No hit
CB346421			CB346421						No hit			No hit
CB346425			CB346425						No hit			No hit
CB346437			CB346437						No hit			No hit
CB346449			CB346449	VVTU32501_x_at VVTU21405_at VVTU21405_x_at					Abscisic stress ripening protein 2			Response to stimulus.Stress response.Abiotic stress response
CB346460			CB346460	VVTU32498_at					Endochitinase, basic	E3_2_1_14	vv10530Aminosugars_metabolism	Metabolism.Primary metabolism.Carbohydrate metabolism.Monosaccharide metabolism.Amino sugar metabolism	Response to stimulus.Stress response							AT3G12500														sp|P08252|CHI1_TOBAC
CB346473			CB346473						No hit			No hit
CB346510			CB346510	VVTU32493_at					Unknown protein			Unknown
CB346512			CB346512	VVTU32492_at					Cytochrome B6-F complex iron-sulfur subunit, PETC	K02636	vv10195Photosynthesis vv50135Primary_active_transporter_cat_D3_to_E2	Metabolism.Primary metabolism.Generation of metabolite precursors and energy.Photosynthesis.Photosynthetic-chain phosphorylation	Transport overview.Primary Active Transporters.Oxidoreduction-driven transporters.Proton-translocating Quinol:Cyt c Red	Metabolism.Primary metabolism.Generation of metabolite precursors and energy.Electron transport						AT4G03280														sp|P08980|UCRIA_SPIOL
CB346537			CB346537						No hit			No hit
CB346542			CB346542	VVTU32488_at					Dihydrolipoamide S-acetyltransferase	E2_3_1_12	vv10010Glycolysis vv10252Alanine_and_aspartate_metabolism vv10620Pyruvate_metabolism	Metabolism.Primary metabolism.Carbohydrate metabolism.Glycolysis Gluconeogenesis.Pyruvate decarboxylation	Metabolism.Primary metabolism.Amino acid metabolism.Alanine and aspartate metabolism	Metabolism.Primary metabolism.Carbohydrate metabolism.Monosaccharide metabolism.Pyruvate metabolism						AT3G13930														sp|Q8RWN9|OPD22_ARATH
CB346557			CB346557	VVTU32484_s_at					No hit			No hit
CB346558			CB346558						ELIP1 (early light-inducible protein)			Response to stimulus.Stress response.Abiotic stress response.Light stress response								AT3G22840
CB346563			CB346563	VVTU32481_x_at VVTU32481_at					Unknown protein			Unknown								AT5G01750														sp|Q9LZX1|LOR15_ARATH
CB346566			CB346566						No hit			No hit
CB346568			CB346568						No hit			No hit
CB346577			CB346577						Multiprotein-bridging factor 1c MBF1C	MBF1C_3	vv30008Ethylene_signaling vv60043MBF1	Signaling.Hormone Signaling.Ethylene Signaling.Ethylene-mediated Signaling pathway	Regulation overview.Regulation of gene expression.Regulation of transcription.Transcription factor.MBF	Response to stimulus.Stress response	Regulation overview.Regulation of gene expression.Regulation of transcription.Transcriptional co-activation					AT3G24500														sp|Q9LV58|MBF1C_ARATH
CB346595			CB346595						Multiprotein-bridging factor 1c MBF1C	MBF1C_2	vv30008Ethylene_signaling vv60043MBF1	Signaling.Hormone Signaling.Ethylene Signaling.Ethylene-mediated Signaling pathway	Regulation overview.Regulation of gene expression.Regulation of transcription.Transcription factor.MBF	Response to stimulus.Stress response	Regulation overview.Regulation of gene expression.Regulation of transcription.Transcriptional co-activation					AT3G24500														sp|Q9LV58|MBF1C_ARATH
CB346635			CB346635						No hit			No hit
CB346651			CB346651						Globulin 11S			Metabolism.Primary metabolism.Generation of metabolite precursors and energy.Storage proteins								AT4G28520														tr|Q43607|Q43607_PRUDU
CB346700			CB346700	VVTU32459_x_at VVTU32459_at					Metallothionein			Cellular process.Cellular homeostasis.Heavy metal ion homeostasis
CB346720			CB346720	VVTU32458_at					No hit			No hit
CB346747			CB346747						No hit			No hit
CB346764			CB346764	VVTU32454_at					Unknown protein			Unknown
CB346784			CB346784	VVTU32452_at					No hit			No hit
CB346794			CB346794						No hit			No hit
CB346803			CB346803						No hit			No hit
CB346810			CB346810	VVTU32448_at					No hit			No hit
CB346814			CB346814						No hit			No hit
CB346817			CB346817	VVTU32447_at					Metallothionein			Cellular process.Cellular homeostasis.Heavy metal ion homeostasis																				CB346817	1610988_at
CB346820			CB346820						No hit			No hit																				CB346820	1613836_at
CB346821			CB346821						No hit			No hit																				CB346821	1609880_at
CB346826			CB346826						No hit			No hit
CB346830			CB346830						No hit			No hit																				CB346830	1618529_at
CB346832			CB346832	VVTU32442_at					Unknown protein			Unknown																				CB346832	1616814_at	sp|Q94F39|AFP3_ARATH
CB346836			CB346836	VVTU32440_at					No hit			No hit																				CB346836	1606644_at
CB346842			CB346842						No hit			No hit
CB346846			CB346846						No hit			No hit																				CB346846	1611753_at
CB346870			CB346870						No hit			No hit
CB346873			CB346873						No hit			No hit
CB346875			CB346875						No hit			No hit
CB346880			CB346880						No hit			No hit																				CB346880	1616488_at
CB346888			CB346888	VVTU16969_x_at					No hit			No hit
CB346898			CB346898						No hit			No hit
CB346909			CB346909						No hit			No hit
CB346916			CB346916	VVTU32433_x_at					Non-specific lipid-transfer protein			Transport overview.Macromolecule transport.Lipid transport																						sp|P10973|NLTPA_RICCO
CB346926			CB346926	VVTU32431_at					Heat shock protein 17.6 kDa class I	K13993	vv24141Protein_processing_in_endoplasmic_reticulum	Metabolism.Primary metabolism.Protein metabolism and modification.Protein folding.Chaperone-mediated protein folding.HSP-mediated protein folding	Metabolism.Primary metabolism.Protein metabolism and modification.Protein processing in endoplasmic reticulum							AT2G29500											EV237266	CB346926	1613283_at	sp|P27777|HS16A_ORYSJ
CB346935			CB346935	VVTU32712_x_at VVTU32712_at					No hit			No hit																				CB346935	1616232_at
CB346937			CB346937						No hit			No hit
CB346951			CB346951	VVTU32428_at					No hit			No hit
CB347009			CB347009						Rab/Ypt GTPase Ara4-interacting protein			Signaling.Signaling pathway.G-protein signaling pathway.RAB-GTPase regulation								AT4G11740
CB347041			CB347041	VVTU32422_at					No hit			No hit
CB347057			CB347057	VVTU32708_at					No hit			No hit																				CB347057	1609011_at
CB347060			CB347060						No hit			No hit																				CB347060	1620114_at
CB347061			CB347061						No hit			No hit
CB347062			CB347062						No hit			No hit
CB347076			CB347076						No hit			No hit
CB347077			CB347077	VVTU32419_at					Cytochrome B561	K08360	vv50105Transport_electron_carriers	Transport overview.Transmembrane Electron Carriers.Transmembrane 1-electron transfer carriers.Eukaryotic Cytochrome b561	Metabolism.Primary metabolism.Generation of metabolite precursors and energy.Electron transport							AT5G38630														sp|Q8L856|ACFR1_ARATH
CB347078			CB347078						No hit			No hit
CB347079			CB347079						No hit			No hit
CB347083			CB347083						No hit			No hit
CB347084			CB347084						No hit			No hit																				CB347084	1620779_at
CB347086			CB347086	VVTU32416_at VVTU32416_x_at					No hit			No hit																				CB347086	1608815_at
CB347093			CB347093						No hit			No hit
CB347102			CB347102	VVTU32415_x_at					Metallothionein			Cellular process.Cellular homeostasis.Heavy metal ion homeostasis
CB347118			CB347118						No hit			No hit
CB347119			CB347119						No hit			No hit																				CB347119	1609888_at
CB347127			CB347127	VVTU32410_at					ELIP1 (early light-inducible protein)			Response to stimulus.Stress response.Abiotic stress response.Light stress response								AT3G22840												CB347127	1612215_at
CB347132			CB347132						No hit			No hit																				CB347132	1609329_at
CB347134			CB347134						Zinc member 5 protein			Unknown
CB347137			CB347137						Calreticulin	K08057	vv24141Protein_processing_in_endoplasmic_reticulum vv44145Phagosome	Metabolism.Primary metabolism.Protein metabolism and modification.Protein folding	Signaling.Signaling pathway.Calcium sensors and Signaling	Cellular process.Cellular transport.Protein trafficking.Vesicle-mediated trafficking.Phagosome	Metabolism.Primary metabolism.Protein metabolism and modification.Protein processing in endoplasmic reticulum
CB347141			CB347141						No hit			No hit
CB347144			CB347144						No hit			No hit
CB347149			CB347149	VVTU32405_s_at					Betaine-aldehyde dehydrogenase	E1_2_1_8	vv10260Glycine_serine_and_threonine_metabolism vv50101Channels_and_pores	Metabolism.Primary metabolism.Amino acid metabolism.Glycine, serine, and threonine metabolism	Transport overview.Channels and pores.ß-Barrel porins.Outer Membrane Factor	Metabolism.Cellular metabolism.Amino acid derivative metabolism.Glycine betaine biosynthesis	Response to stimulus.Stress response.Abiotic stress response.Osmotic stress response					AT3G66658										Shuttleworthii		TC67817 CB347149	1616756_at
CB347155			CB347155						No hit			No hit
CB347173			CB347173	VVTU32698_x_at					No hit			No hit
CB347185			CB347185						No hit			No hit
CB347187			CB347187	VVTU32400_at					Metallothionein			Cellular process.Cellular homeostasis.Heavy metal ion homeostasis																				CB347187	1609489_at
CB347196			CB347196						No hit			No hit
CB347205			CB347205						No hit			No hit
CB347210			CB347210	VVTU32393_at					Non-specific lipid-transfer protein A (NS-LTP A)			Transport overview.Macromolecule transport.Lipid transport																						sp|P10973|NLTPA_RICCO
CB347211			CB347211						No hit			No hit
CB347215			CB347215						No hit			No hit
CB347227			CB347227						No hit			No hit
CB347236			CB347236						No hit			No hit
CB347271			CB347271						No hit			No hit																				CB347271	1621332_at
CB347283			CB347283						No hit			No hit
CB347293			CB347293						No hit			No hit
CB347300			CB347300						No hit			No hit
CB347307			CB347307						No hit			No hit																				CB347307	1617807_at
CB347317			CB347317						No hit			No hit																				CB347317	1621743_at
CB347328			CB347328						No hit			No hit
CB347333			CB347333	VVTU32365_at					Retrotransposon protein, LINE subclass			Transposable elements viral and plasmid proteins.Protein from transposable element																				CB347257
CB347366			CB347366	VVTU32362_at					Xylose isomerase	E5_3_1_5	vv10040Pentose_glucuronate_interconversion vv10051Fructose_and_mannose_metabolism	Metabolism.Primary metabolism.Carbohydrate metabolism.Monosaccharide metabolism.Pentose glucuronate interconversion	Metabolism.Primary metabolism.Carbohydrate metabolism.Monosaccharide metabolism.Fructose and mannose metabolism							AT5G57655												DT006403		sp|Q40082|XYLA_HORVU
CB347372			CB347372	VVTU32361_at					Calreticulin 2 (CRT2)	K08057	vv24141Protein_processing_in_endoplasmic_reticulum vv44145Phagosome	Metabolism.Primary metabolism.Protein metabolism and modification.Protein folding	Signaling.Signaling pathway.Calcium sensors and Signaling	Cellular process.Cellular transport.Protein trafficking.Vesicle-mediated trafficking.Phagosome	Metabolism.Primary metabolism.Protein metabolism and modification.Protein processing in endoplasmic reticulum					AT1G56340														sp|O04151|CALR1_ARATH
CB347385			CB347385	VVTU32359_at					Ribosomal protein L22-2 (RPL22B) 60S	K02890	vv23010Ribosome	Metabolism.Primary metabolism.Protein metabolism and modification.Protein synthesis.Ribosome								AT3G05560														tr|Q6YSX0|Q6YSX0_ORYSJ
CB347412			CB347412						No hit			No hit
CB347424			CB347424						No hit			No hit
CB347433			CB347433						No hit			No hit																				CB347433	1617295_at
CB347442			CB347442						No hit			No hit
CB347445			CB347445						No hit			No hit
CB347464			CB347464	VVTU32348_at					Thylakoid lumenal P17.1 protein			Unknown								AT3G44020
CB347470			CB347470	VVTU32347_at					No hit			No hit																				CB347470	1616199_at
CB347474			CB347474	VVTU32346_at					Peptidyl-prolyl cis-trans isomerase cyclophilin-type	K01802		Metabolism.Primary metabolism.Protein metabolism and modification.Protein folding.Peptidyl prolyl isomerase-mediated protein folding								AT2G29960												CB347474	1612146_at	sp|Q8LDP4|CP19D_ARATH
CB347475			CB347475						No hit			No hit
CB347485			CB347485						No hit			No hit
CB347493			CB347493						No hit			No hit
CB347527			CB347527						Zf A20 and AN1 domain-containing stress-associated protein 2	SAP2_2	vv60077Other_zf-AN1	Regulation overview.Regulation of gene expression.Regulation of transcription.Transcription factor.Zinc finger AN1 family transcription factor								AT1G51200
CB347539			CB347539						Metallothionein			Cellular process.Cellular homeostasis.Heavy metal ion homeostasis
CB347548			CB347548						No hit			No hit
CB347580			CB347580						No hit			No hit																				CB347580	1619062_at
CB347585			CB347585						No hit			No hit
CB347597			CB347597						No hit			No hit
CB347600			CB347600	VVTU32323_at					No hit			No hit																				CB347600	1618294_at
CB347606			CB347606						No hit			No hit
CB347610			CB347610						No hit			No hit																				CB347610	1618837_at
CB347617			CB347617						No hit			No hit																				CB347617	1620248_at
CB347623			CB347623						No hit			No hit																				CB347623	1613419_at
CB347643			CB347643						No hit			No hit																				CB347643	1620202_at
CB347644			CB347644	VVTU32315_x_at					No hit			No hit
CB347649			CB347649						No hit			No hit
CB347650			CB347650						No hit			No hit
CB347659			CB347659	VVTU32314_at					Ribonuclease III	E3_1_26_3		Metabolism.Primary metabolism.Nucleobase, nucleoside, nucleotide, nucleic acid metabolism.Nucleic acid metabolism.RNA metabolism.RNA catabolism								AT1G24450
CB347682			CB347682	VVTU32311_x_at					No hit			No hit
CB347688			CB347688						No hit			No hit
CB347717			CB347717						No hit			No hit
CB347759			CB347759	VVTU32298_at					Nascent polypeptide-associated complex (NAC)	K03626		Metabolism.Primary metabolism.Protein metabolism and modification.Protein folding								AT1G73230										aestivalis hybrid Riparia shuttleworthii	CK317646 EV238513 CO168555 CO168554 CK592816 CK592815 CK317647	TC52222 CF202478 CB346191 TC71007 CB346157 CB347759	1612563_s_at 1610193_at 1607750_at	tr|Q9CAT7|Q9CAT7_ARATH
CB347764			CB347764						No hit			No hit
CB347765			CB347765						No hit			No hit																				CB347765	1610163_at
CB347774			CB347774						No hit			No hit
CB347782			CB347782						No hit			No hit
CB347783			CB347783						No hit			No hit
CB347786			CB347786	VVTU32291_at VVTU32291_x_at					Non-specific lipid-transfer protein A (NS-LTP A)			Transport overview.Macromolecule transport.Lipid transport
CB347798			CB347798						No hit			No hit																				CB347798	1607512_at
CB347810			CB347810	VVTU32287_x_at					Protein transport protein Sec61 subunit beta	K09481	vv23060Protein_export vv24141Protein_processing_in_endoplasmic_reticulum vv44145Phagosome vv50111tethering_factors vv50132Primary_active_transporter_cat_A5_to_A8	Transport overview.Macromolecule transport.Protein transport.Tethering factors	Transport overview.Primary Active Transporters.P-P-bond hydrolysis-driven transporters.General Secretory Pathway (Sec)	Cellular process.Cellular transport.Protein trafficking.Vesicle-mediated trafficking.Phagosome	Cellular process.Cellular transport.Protein trafficking	Metabolism.Primary metabolism.Protein metabolism and modification.Protein processing in endoplasmic reticulum																CB347810	1612041_at
CB347815			CB347815	VVTU17009_x_at					No hit			No hit
CB347817			CB347817						No hit			No hit
CB347825			CB347825						NAC domain-containing protein 83	NAC083_1	vv60046NAC	Regulation overview.Regulation of gene expression.Regulation of transcription.Transcription factor.NAC family transcription factor								AT5G13180														sp|O04017|NAC98_ARATH
CB347827			CB347827	VVTU32284_at					Globulin subunit beta precursor 11S			Metabolism.Primary metabolism.Generation of metabolite precursors and energy.Storage proteins								AT4G28520														sp|P13744|11SB_CUCMA
CB347857			CB347857	VVTU32276_at					No hit			No hit
CB347860			CB347860	VVTU32275_at					Heat shock protein 17.6 kDa class I	K13993	vv24141Protein_processing_in_endoplasmic_reticulum	Metabolism.Primary metabolism.Protein metabolism and modification.Protein folding.Chaperone-mediated protein folding.HSP-mediated protein folding	Metabolism.Primary metabolism.Protein metabolism and modification.Protein processing in endoplasmic reticulum							AT5G51440
CB347863			CB347863	VVTU32274_at VVTU32274_x_at					No hit			No hit
CB347865			CB347865	VVTU32679_x_at					No hit			No hit
CB347887			CB347887						Nucleotide binding			Unknown								AT1G49540
CB347897			CB347897						No hit			No hit
CB347915			CB347915						Calmodulin mutant SYNCAM64B			Signaling.Signaling pathway.Calcium sensors and Signaling
CB347932			CB347932						Chloramphenicol acetyl transferase	E2_3_1_28		Unclear
CB347958			CB347958	VVTU32261_at					No hit			No hit
CB347974			CB347974						No hit			No hit
CB347996			CB347996	VVTU32258_at					No hit			No hit
CB348002			CB348002	VVTU32675_at					Unknown protein			Unknown
CB348004			CB348004						No hit			No hit
CB348040			CB348040	VVTU32254_at					No hit			No hit																				CB348040	1610532_at
CB348051			CB348051						No hit			No hit
CB348054			CB348054						No hit			No hit																				CB348054	1612812_at
CB348059			CB348059						No hit			No hit
CB348060			CB348060						No hit			No hit
CB348065			CB348065						No hit			No hit
CB348066			CB348066	VVTU32249_at VVTU32320_s_at					7S globulin precursor, basic			Metabolism.Primary metabolism.Generation of metabolite precursors and energy.Storage proteins								AT1G03220												CB348066	1619685_at
CB348071			CB348071						No hit			No hit
CB348086			CB348086						No hit			No hit
CB348093			CB348093						No hit			No hit
CB348095			CB348095						No hit			No hit
CB348103			CB348103						No hit			No hit
CB348104			CB348104						No hit			No hit
CB348111			CB348111	VVTU8768_at					Ubiquitin-specific protease 3 (UBP3)	K01072		Metabolism.Primary metabolism.Protein metabolism and modification.Proteolysis.cytoplasmic and nuclear protein degradation.Ubiquitin-mediated proteolysis								AT4G39910														sp|O24454|UBP3_ARATH
CB348190			CB348190	VVTU32229_at					Unknown			Unknown
CB348207			CB348207						No hit			No hit
CB348208			CB348208						No hit			No hit
CB348212			CB348212						No hit			No hit
CB348213			CB348213	VVTU32224_at					Unknown protein			Unknown																				CB348213	1609649_at
CB348239			CB348239	VVTU32223_at VVTU32223_x_at					Unknown protein			Unknown								ATMG00030
CB348262			CB348262	VVTU32222_at					Sulfite reductase	E1_8_7_1	vv10450Selenoamino_acid_metabolism vv10920Sulfur_metabolism	Metabolism.Cellular metabolism.Amino acid derivative metabolism.Selenoamino acid metabolism	Metabolism.Cellular metabolism.Nitrogen and sulfur metabolism.Sulfur metabolism.Sulfate assimilation																			CB348262	1608371_at
CB348266			CB348266						No hit			No hit
CB348274			CB348274						No hit			No hit
CB348286			CB348286	VVTU32217_at					Ribosomal protein L18	K02881	vv23010Ribosome	Metabolism.Primary metabolism.Protein metabolism and modification.Protein synthesis.Ribosome								AT5G27820
CB348346			CB348346	VVTU32211_at					No hit			No hit
CB348356			CB348356						No hit			No hit
CB348372			CB348372	VVTU32209_at					Pop3 peptide			Response to stimulus.Stress response.Biotic stress response								AT3G17210												CB348372	1610813_at	sp|Q9LUV2|POP3_ARATH
CB348377			CB348377	VVTU32208_at					Ubiquitin-conjugating enzyme 11 (UBC11), E2	K06689	vv24120Ubiquitin_mediated_proteolysis vv24141Protein_processing_in_endoplasmic_reticulum	Metabolism.Primary metabolism.Protein metabolism and modification.Proteolysis.cytoplasmic and nuclear protein degradation.Ubiquitin-mediated proteolysis	Metabolism.Primary metabolism.Protein metabolism and modification.Protein processing in endoplasmic reticulum							AT3G08690												CB348377	1618560_at	sp|P35133|UBC10_ARATH
CB348380			CB348380						No hit			No hit
CB348381			CB348381	VVTU32207_at					No hit			No hit																		hybrid
CB348413			CB348413						No hit			No hit
CB348415			CB348415	VVTU32655_at					Thioredoxin H			Cellular process.Cellular homeostasis.Cell redox homeostasis																				CB348415	1618536_at
CB348447			CB348447	VVTU32199_at					Glutamate-ammonia ligase	E6_3_1_2	vv10251Glutamate_metabolism vv10550Peptidoglycan_biosynthesis vv10910Nitrogen_metabolism	Metabolism.Primary metabolism.Amino acid metabolism.Glutamate metabolism	Metabolism.Primary metabolism.Carbohydrate metabolism.Oligosaccharide metabolism.Glycan metabolism.Peptidoglycan biosynthesis	Metabolism.Cellular metabolism.Nitrogen and sulfur metabolism.Nitrogen metabolism	Metabolism.Primary metabolism.Amino acid metabolism.Amino acid biosynthesis	Metabolism.Primary metabolism.Amino acid metabolism.Glutamine metabolism.Glutamine biosynthesis
CB348486			CB348486						Aquaporin PIP1B	PIP1B	vv50101Channels_and_pores	Transport overview.Channels and pores.a-Type channels.Major Intrinsic Protein	Transport overview.Water transport.Aquaporins.PIP							AT2G45960														sp|Q06611|PIP12_ARATH
CB348487			CB348487						No hit			No hit
CB348488			CB348488						No hit			No hit
CB348494			CB348494	VVTU32192_at					Myb family	MYBGE_25	vv60029G2-like	Regulation overview.Regulation of gene expression.Regulation of transcription.Transcription factor.G2-like family transcription factor
CB348513			CB348513	VVTU32190_at					Legumin precur			Unknown																				CB348513	1620228_at
CB348517			CB348517						No hit			No hit
CB348524			CB348524	VVTU32188_at					Unknown protein			Unknown
CB348536			CB348536						No hit			No hit																				CB348536	1606651_at
CB348543			CB348543						No hit			No hit
CB348560			CB348560	VVTU32180_x_at					No hit			No hit
CB348563			CB348563	VVTU32178_x_at					No hit			No hit
CB348571			CB348571	VVTU32177_at					Aquaporin PIP1B	PIP1B	vv50101Channels_and_pores	Transport overview.Channels and pores.a-Type channels.Major Intrinsic Protein	Transport overview.Water transport.Aquaporins.PIP							AT2G45960												CB348571	1612097_at	sp|Q41870|PIP11_MAIZE
CB348573			CB348573						No hit			No hit																				CB348573	1611588_at
CB348577			CB348577	VVTU32173_at					Lanthionine synthetase C			Unclassified								AT5G65280												CB348577	1606818_at	tr|Q9C929|Q9C929_ARATH
CB348586			CB348586						No hit			No hit
CB348592			CB348592						No hit			No hit
CB348605			CB348605						No hit			No hit
CB348627			CB348627						No hit			No hit
CB348687			CB348687						No hit			No hit
CB348689			CB348689						No hit			No hit
CB348695			CB348695						No hit			No hit																				CB348695	1616884_at
CB348697			CB348697						No hit			No hit
CB348706			CB348706						No hit			No hit
CB348713			CB348713						No hit			No hit
CB348732			CB348732						No hit			No hit
CB348736			CB348736	VVTU32155_at					Histone deacetylase (HD2A)	HD2A_3	vv44110Cell_cycle vv60017C2H2	Cellular process.Cell growth and death	Regulation overview.Regulation of gene expression.Regulation of transcription.Transcription factor.C2H2 family transcription factor	Cellular process.Cellular component organization and biogenesis.Nucleus.Chromosome organization and biogenesis.Chromatin organization	Metabolism.Primary metabolism.Protein metabolism and modification.Protein modification.Protein acylation deacetylation.deacetylation.Histone deacetylation	Regulation overview.Regulation of gene expression.Epigenetic regulation of gene expression
CB348741			CB348741	VVTU32154_at					F-box and leucine-rich repeat protein 1	K03875	vv24120Ubiquitin_mediated_proteolysis	Metabolism.Primary metabolism.Protein metabolism and modification.Proteolysis.cytoplasmic and nuclear protein degradation.Ubiquitin-mediated proteolysis								AT1G77000												CB348741	1618280_at	sp|O49286|SKP2B_ARATH
CB348742			CB348742	VVTU32643_at					Ribulose-1,5-bisphophate carboxylase/oxygenase small subunit	E4_1_1_39	vv10710Carbon_fixation	Metabolism.Primary metabolism.Carbon fixation	Metabolism.Primary metabolism.Generation of metabolite precursors and energy.Photosynthesis.Calvin cycle																			CB348742	1610462_at
CB348744			CB348744	VVTU32153_at					Endochitinase	E3_2_1_14	vv10530Aminosugars_metabolism	Metabolism.Primary metabolism.Carbohydrate metabolism.Monosaccharide metabolism.Amino sugar metabolism	Response to stimulus.Stress response																			CB348744	1620609_at
CB348754			CB348754						No hit			No hit																				CB348754	1616905_at
CB348762			CB348762						No hit			No hit
CB348768			CB348768	VVTU32148_at					No hit			No hit
CB348772			CB348772	VVTU32641_x_at					Cofilin	K05765	vv44810Regulation_of_actin_cytoskeleton	Cellular process.Cellular component organization and biogenesis.Cytoskeleton organization and biogenesis.Actin depolymerization								AT5G59880														sp|Q9ZSK4|ADF3_ARATH
CB348786			CB348786						No hit			No hit
CB348788			CB348788	VVTU32144_at					PIN1 auxin transport protein	PIN1	vv50004Auxin_transport vv50125Porters_cat_66_to_94	Signaling.Hormone Signaling.Auxin Signaling.Auxin transport	Transport overview.Electrochemical Potential-driven Transporters.Porters.Auxin Efflux Carrier
CB348827			CB348827						ATP-dependent Clp protease adaptor protein ClpS containing protein	K06891		Metabolism.Primary metabolism.Protein metabolism and modification.Proteolysis.Clp complex-mediated proteolysis								AT1G68660
CB348832			CB348832	VVTU32140_at					No hit			No hit
CB348847			CB348847						No hit			No hit
CB348869			CB348869						No hit			No hit
CB348914			CB348914						No hit			No hit																		shuttleworthii arizonica_x_ rupestris
CB348995			CB348995						No hit			No hit
CB349000			CB349000						No hit			No hit
CB349007			CB349007						No hit			No hit
CB349010			CB349010	VVTU32121_at					Ubiquinol-cytochrome c reductase subunit 7	K00417	vv10190Oxidative_phosphorylation vv50135Primary_active_transporter_cat_D3_to_E2	Metabolism.Primary metabolism.Generation of metabolite precursors and energy.Electron transport.Respiratory-chain phosphorylation	Transport overview.Primary Active Transporters.Oxidoreduction-driven transporters.Proton-translocating Quinol:Cyt c Red							AT4G32470												CB349010	1615254_at	sp|P48502|QCR7_SOLTU
CB349017			CB349017						No hit			No hit
CB349021			CB349021						No hit			No hit
CB349038			CB349038						No hit			No hit																		shuttleworthii		CB348230 TC52394 TC55305 CB349038	1619707_at
CB349042			CB349042	VVTU32118_at					No hit			No hit
CB349056			CB349056	VVTU32116_x_at					Endochitinase	E3_2_1_14	vv10530Aminosugars_metabolism	Metabolism.Primary metabolism.Carbohydrate metabolism.Monosaccharide metabolism.Amino sugar metabolism	Response to stimulus.Stress response
CB349065			CB349065	VVTU32919_x_at VVTU35982_at					No hit			No hit
CB349070			CB349070	VVTU32115_at					Metallothionein			Cellular process.Cellular homeostasis.Heavy metal ion homeostasis
CB349078			CB349078	VVTU32632_at VVTU32632_x_at					No hit			No hit
CB349082			CB349082						No hit			No hit
CB349093			CB349093	VVTU32112_x_at					Chitinase	E3_2_1_14	vv10530Aminosugars_metabolism	Metabolism.Primary metabolism.Carbohydrate metabolism.Monosaccharide metabolism.Amino sugar metabolism	Response to stimulus.Stress response																					sp|P17513|CHIP_TOBAC
CB349102			CB349102						No hit			No hit																				CB349102	1614648_at
CB349110			CB349110	VVTU32631_at					No hit			No hit																				CB349110	1612693_at
CB349113			CB349113	VVTU32106_at					No hit			No hit																				CB349113	1607521_at
CB349114			CB349114	VVTU32105_x_at					Integrase core domain containing protein			Transposable elements viral and plasmid proteins.Protein from transposable element																				CB349114	1618971_at
CB349134			CB349134						No hit			No hit
CB349135			CB349135						No hit			No hit
CB349139			CB349139						No hit			No hit
CB349140			CB349140	VVTU32098_at					ADP,ATP carrier protein	K05863	vv50123Porters_cat_18_to_29	Transport overview.Electrochemical Potential-driven Transporters.Porters.Mitochondrial Carrier.Mitochondrial ADP/ATP carrier	Transport overview.Mitochondrial membrane transport.Mitochondrial membrane ATP/ADP transport							AT4G28390										arizonica_x_ rupestris				sp|O49447|ADT3_ARATH
CB349149			CB349149						No hit			No hit
CB349155			CB349155						No hit			No hit
CB349171			CB349171						E3 ubiquitin-protein ligase MARCH6	K10661_100	vv24141Protein_processing_in_endoplasmic_reticulum vv60078Other_zf-C3HC	Metabolism.Primary metabolism.Protein metabolism and modification.Proteolysis.cytoplasmic and nuclear protein degradation.Ubiquitin-mediated proteolysis	Metabolism.Primary metabolism.Protein metabolism and modification.Protein processing in endoplasmic reticulum	Regulation overview.Regulation of gene expression.Regulation of transcription.Transcription factor.Zinc finger C3HC4 family transcription factor						AT4G34100
CB349172			CB349172						No hit			No hit
CB349236			CB349236						No hit			No hit
CB349258			CB349258	VVTU32087_at					No hit			No hit
CB349259			CB349259						No hit			No hit
CB349305			CB349305	VVTU32084_at					Albumin seed storage protein precursor			Metabolism.Primary metabolism.Generation of metabolite precursors and energy.Storage proteins
CB349319			CB349319						No hit			No hit																				CB349319	1622820_at
CB349333			CB349333						No hit			No hit
CB349334			CB349334						No hit			No hit
CB349338			CB349338						No hit			No hit																				CB349338	1620381_at
CB349342			CB349342						No hit			No hit																				CB349342	1619224_at
CB349345			CB349345						No hit			No hit
CB349350			CB349350						No hit			No hit																				CB349350	1606650_at
CB349351			CB349351						No hit			No hit
CB349369			CB349369						No hit			No hit
CB349374			CB349374						No hit			No hit
CB349386			CB349386						No hit			No hit
CB349389			CB349389						No hit			No hit
CB349396			CB349396						No hit			No hit
CB349413			CB349413	VVTU32066_at					Lactoylglutathione lyase	E4_4_1_5	vv10620Pyruvate_metabolism	Metabolism.Primary metabolism.Carbohydrate metabolism.Monosaccharide metabolism.Pyruvate metabolism	Metabolism.Primary metabolism.Organic acid metabolism.Pyruvate fermentation	Response to stimulus.Stress response.Abiotic stress response.Oxidative stress response						AT1G80160
CB349415			CB349415						No hit			No hit
CB349417			CB349417						Chitinase	E3_2_1_14	vv10530Aminosugars_metabolism	Metabolism.Primary metabolism.Carbohydrate metabolism.Monosaccharide metabolism.Amino sugar metabolism	Response to stimulus.Stress response
CB349455			CB349455	VVTU32058_at					Proteasome 20S alpha subunit A1	K02730a	vv23050Proteasome	Metabolism.Primary metabolism.Protein metabolism and modification.Proteolysis.cytoplasmic and nuclear protein degradation.Ubiquitin-mediated proteolysis.Proteasome
CB349485			CB349485						No hit			No hit
CB349495			CB349495						No hit			No hit
CB349506			CB349506						No hit			No hit
CB349508			CB349508						No hit			No hit
CB349521			CB349521						No hit			No hit
CB349522			CB349522						No hit			No hit
CB349526			CB349526						No hit			No hit
CB349527			CB349527						No hit			No hit
CB349535			CB349535	VVTU32046_at					No hit			No hit																				CB349535	1609454_at
CB349540			CB349540	VVTU32612_at VVTU32612_x_at					No hit			No hit
CB349544			CB349544	VVTU32044_at					No hit			No hit																				CB349544	1612109_at
CB349549			CB349549						No hit			No hit
CB349580			CB349580	VVTU32611_at					Pentatricopeptide (PPR) repeat-containing			Diverse functions.Gene family with diverse functions.Pentatricopeptide domain family
CB349602			CB349602						Regulator of chromosome condensation (RCC1)	RCC1	vv50112Nuclear_pore_complex	Transport overview.Nucleocytoplasmic transport.Nuclear pore complex	Signaling.Signaling pathway.G-protein signaling pathway.RCC1 superfamily protein							AT3G03790
CB349614			CB349614						No hit			No hit																			EV230197 EV241859 EV240802 EV237814 EV237738 EV234653 EV231828
CB349630			CB349630						Heat shock protein 17.6 kDa class I	K13993	vv24141Protein_processing_in_endoplasmic_reticulum	Metabolism.Primary metabolism.Protein metabolism and modification.Protein folding.Chaperone-mediated protein folding.HSP-mediated protein folding	Metabolism.Primary metabolism.Protein metabolism and modification.Protein processing in endoplasmic reticulum
CB349634			CB349634						No hit			No hit
CB349674			CB349674						No hit			No hit
CB349693			CB349693						No hit			No hit																			EV236765
CB349695			CB349695						No hit			No hit																				CB349695	1615990_at
CB349696			CB349696						No hit			No hit
CB349701			CB349701	VVTU32018_at					No hit			No hit																				CB349701	1615350_at
CB349709			CB349709						No hit			No hit
CB349722			CB349722						No hit			No hit
CB349729			CB349729	VVTU32014_at					Unknown			Unknown																				TC59710 CB349729	1618276_at
CB349733			CB349733						1-aminocyclopropane-1-carboxylate oxidase	E1_14_17_4	vv10640Propanoate_metabolism vv30008Ethylene_signaling	Metabolism.Primary metabolism.Organic acid metabolism.Propanoate metabolism	Signaling.Hormone Signaling.Ethylene Signaling.Ethylene-mediated Signaling pathway	Signaling.Hormone Signaling.Ethylene Signaling.Ethylene metabolism.Ethylene biosynthesis						AT1G06620														sp|O04847|DV4H_CATRO
CB349763			CB349763						No hit			No hit
CB349772			CB349772						No hit			No hit
CB349779			CB349779						Protein serine/threonine kinase			Signaling.Signaling pathway.Protein kinase
CB349789			CB349789	VVTU32004_at					Chloramphenicol acetyl transferase	E2_3_1_28		Unclear
CB349800			CB349800						No hit			No hit																				CB349800	1613643_at
CB349810			CB349810						No hit			No hit																				CB349810	1612646_at
CB349813			CB349813	VVTU32000_at					Desacetoxyvindoline 4-hydroxylase	E1_14_11_20	vv10902Monoterpenoid_biosynthesis	Metabolism.Secondary metabolism.Terpenoid metabolism.Monoterpenoid metabolism.Monoterpenoid biosynthesis	Metabolism.Secondary metabolism.Primary amino acids derivated metabolism.Alkaloid metabolism.Alkaloid biosynthesis.Monoterpenoid indole alkaloid metabolism.Monoterpenoid indole alkaloid biosynthesis							AT1G04380												CB349813	1614956_at	sp|O04847|DV4H_CATRO
CB349819			CB349819						No hit			No hit
CB349822			CB349822	VVTU32604_at					Unknown protein			Unknown								ATMG00030												CB349822	1610930_at
CB349830			CB349830						No hit			No hit
CB349836			CB349836						No hit			No hit
CB349839			CB349839						No hit			No hit
CB349848			CB349848	VVTU31996_at					No hit			No hit																				CB349848	1621742_at
CB349850			CB349850						No hit			No hit
CB349856			CB349856	VVTU32599_x_at					No hit			No hit
CB349868			CB349868						No hit			No hit																				CB349868	1616904_at
CB349870			CB349870						No hit			No hit
CB349884			CB349884						No hit			No hit
CB349886			CB349886						No hit			No hit																				CB921026
CB349897			CB349897						No hit			No hit
CB349906			CB349906	VVTU31985_at					Heat shock protein 17.6 kDa class I	K13993	vv24141Protein_processing_in_endoplasmic_reticulum	Metabolism.Primary metabolism.Protein metabolism and modification.Protein folding.Chaperone-mediated protein folding.HSP-mediated protein folding	Metabolism.Primary metabolism.Protein metabolism and modification.Protein processing in endoplasmic reticulum							AT5G59720											EV237380			sp|P19036|HSP17_ARATH
CB349910			CB349910						No hit			No hit
CB349974			CB349974	VVTU31970_at					Translation initiation factor eIF-1	K03113	vv23013RNA_transport	Transport overview.Macromolecule transport.RNA transport																				CB349974	1608910_at
CB349999			CB349999						No hit			No hit
CB350024			CB350024						No hit			No hit
CB350033			CB350033	VVTU31964_at					No hit			No hit
CB350042			CB350042						Non-specific lipid-transfer protein A (NS-LTP A)			Transport overview.Macromolecule transport.Lipid transport																						sp|P10973|NLTPA_RICCO
CB350069			CB350069						No hit			No hit
CB350103			CB350103						No hit			No hit
CB350111			CB350111						No hit			No hit
CB350113			CB350113	VVTU32594_at					No hit			No hit																				CB350113	1614353_at
CB350117			CB350117						No hit			No hit
CB350124			CB350124	VVTU32593_x_at VVTU7451_x_at VVTU5737_x_at					Metallothionein			Cellular process.Cellular homeostasis.Heavy metal ion homeostasis																		hybrid
CB350126			CB350126						No hit			No hit
CB350128			CB350128						No hit			No hit
CB350156			CB350156						Ribosomal protein L29 50S	K02904	vv23010Ribosome	Metabolism.Primary metabolism.Protein metabolism and modification.Protein synthesis.Ribosome																				CB350156	1609413_at
CB350159			CB350159						No hit			No hit
CB350166			CB350166	VVTU31951_x_at					Chitinase	E3_2_1_14	vv10530Aminosugars_metabolism	Metabolism.Primary metabolism.Carbohydrate metabolism.Monosaccharide metabolism.Amino sugar metabolism	Response to stimulus.Stress response																			CB350166	1620062_at	tr|O81934|O81934_CANEN
CB350170			CB350170	VVTU31950_at					No hit			No hit
CB350171			CB350171						No hit			No hit
CB350174			CB350174						No hit			No hit
CB350175			CB350175	VVTU31948_at					Albumin seed storage protein precursor			Metabolism.Primary metabolism.Generation of metabolite precursors and energy.Storage proteins
CB350182			CB350182	VVTU32589_at					Photosystem II reaction centre W (PsbW)	K08903	vv10195Photosynthesis vv50135Primary_active_transporter_cat_D3_to_E2	Metabolism.Primary metabolism.Generation of metabolite precursors and energy.Photosynthesis.Photosystem II	Transport overview.Primary Active Transporters.Light absorption-driven transporters.Photosynthetic Reaction Center
CB350185			CB350185						Glyceraldehyde 3-phosphate dehydrogenase	E1_2_1_12	vv10010Glycolysis	Metabolism.Primary metabolism.Carbohydrate metabolism.Glycolysis Gluconeogenesis
CB350196			CB350196						No hit			No hit
CB350197			CB350197	VVTU31944_at					Legumin protein			Unknown
CB350207			CB350207						No hit			No hit
CB350218			CB350218	VVTU31939_at					Coiled-coil protein			Unknown								AT3G05270														sp|Q8LLE5|FPP_SOLLC
CB350229			CB350229						No hit			No hit
CB350231			CB350231						No hit			No hit
CB350232			CB350232						No hit			No hit
CB350300			CB350300	VVTU31924_at					Elongation factor Tu	K02358		Metabolism.Primary metabolism.Protein metabolism and modification.Protein synthesis.Translation.Translational elongation
CB350302			CB350302						No hit			No hit
CB350306			CB350306						No hit			No hit
CB350332			CB350332	VVTU31920_at					Non-specific lipid-transfer protein A (NS-LTP A)			Transport overview.Macromolecule transport.Lipid transport																				CB350332	1619085_at	sp|P10973|NLTPA_RICCO
CB834243			CB834243						No hit			No hit
CB834251			CB834251						Retrotransposon protein, Ty1-copia subclass			Transposable elements viral and plasmid proteins.Protein from transposable element
CB834255			CB834255	VVTU31152_at					Copia-type polyprotein			Transposable elements viral and plasmid proteins.Protein from transposable element
CB834257			CB834257						No hit			No hit
CB834270			CB834270						No hit			No hit
CB834281			CB834281						No hit			No hit
CB834360			CB834360						No hit			No hit
CB834382			CB834382	VVTU31142_at					Polyprotein			Transposable elements viral and plasmid proteins.Protein from transposable element																				CF607063
CB834394			CB834394						No hit			No hit
CB834412			CB834412						No hit			No hit
CB834420			CB834420	VVTU31139_at					Sodium/hydrogen exchanger	NAHEX	vv50124Porters_cat_30_to_64	Transport overview.Electrochemical Potential-driven Transporters.Porters.Monovalent Cation:Proton Antiporter-2	Transport overview.Ion transport.Cation transport.Potassium transport	Transport overview.Ion transport.Cation transport.Proton transport
CB834422			CB834422						No hit			No hit
CB834445			CB834445						No hit			No hit
CB834455			CB834455						Unknown protein			Unknown
CB834489			CB834489						No hit			No hit
CB834509			CB834509						No hit			No hit
CB834538			CB834538						No hit			No hit
CB834817			CB834817						No hit			No hit
CB834818			CB834818						Unknown			Unknown
CB834861			CB834861						No hit			No hit
CB835055			CB835055						No hit			No hit
CB835069			CB835069	VVTU31125_at					No hit			No hit
CB835072			CB835072	VVTU31124_at					No hit			No hit
CB835087			CB835087	VVTU31123_at					Alanine aminotransferase 2	E2_6_1_21	vv10330Arginine_and_proline_metabolism vv10360Phenylalanine_metabolism	Metabolism.Primary metabolism.Amino acid metabolism.Arginine and proline metabolism	Metabolism.Primary metabolism.Amino acid metabolism.Aromatic amino acid metabolism.Phenylalanine metabolism.Phenylalanine biosynthesis							AT1G70580														tr|Q9S7E9|Q9S7E9_ARATH
CB835095			CB835095						No hit			No hit
CB835227			CB835227	VVTU31121_at					No hit			No hit
CB835307			CB835307	VVTU31120_at					Unknown protein			Unknown
CB835442			CB835442						No hit			No hit
CB835648			CB835648						No hit			No hit																				CB835648	1614486_at 1618254_at
CB835650			CB835650						No hit			No hit
CB835811			CB835811						No hit			No hit
CB835828			CB835828						Major facilitator superfamily MFS_1	MFS	vv50121Porters_cat_1_to_6	Transport overview.Electrochemical Potential-driven Transporters.Porters.Major Facilitator Superfamily
CB835876			CB835876	VVTU31112_at					Unknown protein			Unknown
CB835954			CB835954						No hit			No hit
CB836287			CB836287						No hit			No hit																				CB836287	1619265_at 1615450_at
CB836648			CB836648						No hit			No hit
CB837080			CB837080						No hit			No hit
CB837500			CB837500	VVTU31091_at					Reverse transcriptase			Transposable elements viral and plasmid proteins.Protein from transposable element
CB837797			CB837797						No hit			No hit
CB837903			CB837903						No hit			No hit
CB837914			CB837914						No hit			No hit
CB837995			CB837995						No hit			No hit
CB838110			CB838110						No hit			No hit
CB838144			CB838144						No hit			No hit
CB838213			CB838213	VVTU31082_at					Unknown protein			Unknown
CB838317			CB838317						No hit			No hit
CB838395			CB838395						No hit			No hit
CB838469			CB838469						No hit			No hit
CB838476			CB838476						No hit			No hit																				TC61700
CB838542			CB838542						No hit			No hit
CB838558			CB838558						No hit			No hit
CB838742			CB838742						No hit			No hit
CB838783			CB838783						No hit			No hit
CB838987			CB838987						No hit			No hit
CB839069			CB839069	VVTU31070_x_at					RNase H domain-containing protein	K01163		Transposable elements viral and plasmid proteins.Protein from transposable element
CB839247			CB839247						No hit			No hit
CB839396			CB839396						No hit			No hit
CB910066			CB910066						No hit			No hit
CB910070			CB910070						No hit			No hit
CB910169			CB910169						No hit			No hit
CB910174			CB910174						No hit			No hit
CB910336			CB910336						No hit			No hit
CB910495			CB910495						No hit			No hit
CB910663			CB910663						No hit			No hit
CB910698			CB910698						No hit			No hit
CB910798			CB910798						Unknown protein			Unknown
CB910835			CB910835						No hit			No hit
CB911017			CB911017						No hit			No hit
CB911179			CB911179	VVTU31017_at					Retrotransposon protein, Unclassified			Transposable elements viral and plasmid proteins.Protein from transposable element
CB911257			CB911257						No hit			No hit
CB911261			CB911261						No hit			No hit
CB911332			CB911332						MAPK (MPK3)	MPK3	vv30008Ethylene_signaling vv34626Plant-pathogen_interaction	Signaling.Hormone Signaling.Ethylene Signaling.Ethylene-mediated Signaling pathway	Response to stimulus.Stress response.Biotic stress response.Plant-pathogen interaction	Signaling.Signaling pathway.Protein kinase.MAPK cascade						AT3G45640														sp|Q39023|MPK3_ARATH
CB911611			CB911611						No hit			No hit
CB911744			CB911744						No hit			No hit
CB911814			CB911814						No hit			No hit
CB912154			CB912154	VVTU15074_at					Unknown			Unknown																			EV228242
CB912347			CB912347						No hit			No hit
CB912379			CB912379						No hit			No hit
CB912381			CB912381						No hit			No hit
CB912389			CB912389						No hit			No hit
CB912606			CB912606						No hit			No hit
CB912817			CB912817						No hit			No hit
CB912849			CB912849						No hit			No hit
CB913013			CB913013						No hit			No hit
CB913059			CB913059						No hit			No hit
CB913190			CB913190						No hit			No hit																			EV230077
CB913336			CB913336						No hit			No hit
CB913629			CB913629						No hit			No hit
CB914015			CB914015	VVTU23394_s_at VVTU16869_s_at					DNA replication licensing factor			Metabolism.Primary metabolism.Nucleobase, nucleoside, nucleotide, nucleic acid metabolism.Nucleic acid metabolism.DNA metabolism.DNA replication																				DV222773
CB914048			CB914048						No hit			No hit
CB914090			CB914090						No hit			No hit
CB914376			CB914376						No hit			No hit
CB914488			CB914488						No hit			No hit																				TC64412
CB914857			CB914857						No hit			No hit																				BQ796798
CB915255			CB915255						No hit			No hit
CB915305			CB915305						No hit			No hit
CB915325			CB915325						No hit			No hit
CB915585			CB915585						No hit			No hit
CB915603			CB915603						No hit			No hit
CB915621			CB915621						No hit			No hit
CB915691			CB915691						No hit			No hit
CB915949			CB915949						No hit			No hit
CB916128			CB916128						No hit			No hit
CB916157			CB916157						No hit			No hit
CB916194			CB916194						No hit			No hit
CB916247			CB916247						No hit			No hit
CB916723			CB916723						No hit			No hit
CB916745			CB916745						No hit			No hit
CB916953			CB916953						No hit			No hit
CB916965			CB916965						No hit			No hit
CB916997			CB916997						Ribosomal protein L35a (RPL35aD) 60S	K02917	vv23010Ribosome	Metabolism.Primary metabolism.Protein metabolism and modification.Protein synthesis.Ribosome
CB917022			CB917022	VVTU30812_at					Retrotransposon protein, Unclassified			Transposable elements viral and plasmid proteins.Protein from transposable element
CB917035			CB917035						No hit			No hit
CB917111			CB917111						No hit			No hit
CB917155			CB917155						No hit			No hit
CB917212			CB917212						No hit			No hit
CB917397			CB917397						No hit			No hit
CB917399			CB917399						No hit			No hit
CB917463			CB917463	VVTU30797_at					ATP synthase epsilon chain, mitochondrial	K02135	vv10190Oxidative_phosphorylation vv50131Primary_active_transporter_cat_A2_to_A4	Metabolism.Primary metabolism.Generation of metabolite precursors and energy.Electron transport.Respiratory-chain phosphorylation	Transport overview.Primary Active Transporters.P-P-bond hydrolysis-driven transporters.H+ or Na+ trsloc F-t, V-t and A-t ATPase	Transport overview.Ion transport.Cation transport.Proton transport						AT1G51650														sp|Q96253|ATP5E_ARATH
CB917670			CB917670						No hit			No hit
CB917759			CB917759						No hit			No hit
CB917762			CB917762						No hit			No hit
CB917808			CB917808						No hit			No hit
CB917944			CB917944						No hit			No hit																		shuttleworthii
CB918129			CB918129						No hit			No hit
CB918173			CB918173						No hit			No hit
CB918338			CB918338						No hit			No hit
CB918356			CB918356						No hit			No hit
CB918514			CB918514						No hit			No hit
CB918515			CB918515						No hit			No hit
CB918558			CB918558						No hit			No hit
CB918563			CB918563						No hit			No hit
CB918566			CB918566						No hit			No hit
CB918600			CB918600						No hit			No hit
CB918751			CB918751						No hit			No hit
CB918801			CB918801						No hit			No hit																			EV236100
CB918822			CB918822						No hit			No hit
CB918996			CB918996						No hit			No hit
CB919079			CB919079	VVTU30728_at					Retrotransposon protein, Unclassified			Transposable elements viral and plasmid proteins.Protein from transposable element
CB919168			CB919168						No hit			No hit
CB919210			CB919210						No hit			No hit
CB919269			CB919269						No hit			No hit
CB919370			CB919370						No hit			No hit
CB919495			CB919495						No hit			No hit
CB919701			CB919701						No hit			No hit
CB919907			CB919907						No hit			No hit
CB920085			CB920085						No hit			No hit
CB920130			CB920130						No hit			No hit
CB920302			CB920302						No hit			No hit
CB920578			CB920578						No hit			No hit
CB920603			CB920603						No hit			No hit
CB920840			CB920840						No hit			No hit																		Riparia	CK317630 CK317631
CB920897			CB920897						No hit			No hit
CB920917			CB920917						No hit			No hit
CB920994			CB920994						No hit			No hit
CB921153			CB921153						No hit			No hit
CB921464			CB921464						No hit			No hit
CB921788			CB921788						No hit			No hit
CB922012			CB922012						No hit			No hit
CB922060			CB922060	VVTU30637_at					Vacuolar ATPase V0 domain subunit c	K01535	vv10190Oxidative_phosphorylation vv50131Primary_active_transporter_cat_A2_to_A4	Metabolism.Primary metabolism.Generation of metabolite precursors and energy.Electron transport.Respiratory-chain phosphorylation	Transport overview.Primary Active Transporters.P-P-bond hydrolysis-driven transporters.P-type ATPase (P-ATPase).Plasma membrane H+ ATPase	Transport overview.Ion transport.Cation transport.Proton transport
CB922216			CB922216						No hit			No hit
CB922265			CB922265						No hit			No hit
CB922283			CB922283						No hit			No hit
CB922300			CB922300						No hit			No hit
CB922709			CB922709						No hit			No hit
CB922712			CB922712						No hit			No hit
CB922785			CB922785						No hit			No hit
CB923097			CB923097	VVTU30607_at					No hit			No hit
CB923289			CB923289	VVTU30599_at					Pol polyprotein			Transposable elements viral and plasmid proteins.Protein from transposable element
CB968645			CB968645						No hit			No hit
CB968659			CB968659						No hit			No hit																				CB968659	1622070_at
CB968741			CB968741						No hit			No hit																			EV229051	CF517896
CB968805			CB968805						No hit			No hit
CB968893			CB968893						No hit			No hit																				CB968893	1614978_at
CB969231			CB969231						No hit			No hit
CB969391			CB969391						No hit			No hit
CB969656			CB969656						No hit			No hit																				CB969656	1614116_at
CB969890			CB969890						No hit			No hit
CB969896			CB969896						No hit			No hit
CB969943			CB969943	VVTU30536_at					No hit			No hit
CB970025			CB970025						No hit			No hit
CB970113			CB970113						No hit			No hit
CB970177			CB970177						No hit			No hit
CB970189			CB970189						No hit			No hit
CB970242			CB970242						No hit			No hit
CB970273			CB970273						No hit			No hit
CB970342			CB970342						No hit			No hit																				CB970342	1620619_at
CB970382			CB970382						No hit			No hit
CB970416			CB970416	VVTU30503_at VVTU30503_x_at					No hit			No hit
CB970589			CB970589						No hit			No hit
CB970679			CB970679						No hit			No hit
CB970710			CB970710	VVTU7331_at					No hit			No hit																				CF215432 TC68415 CB970710	1618917_at
CB970711			CB970711						No hit			No hit
CB970732			CB970732						No hit			No hit
CB970737			CB970737						No hit			No hit																				CB970737	1619527_at
CB970818			CB970818						No hit			No hit
CB970888			CB970888	VVTU30471_at					Unknown protein			Unknown																				CB970888	1611357_at
CB970896			CB970896						No hit			No hit																				CB970896	1611769_at
CB970931			CB970931						No hit			No hit
CB971043			CB971043						No hit			No hit																				CB971043	1613923_at
CB971164			CB971164						No hit			No hit
CB971172			CB971172						No hit			No hit
CB971302			CB971302						Tetratricopeptide helical			Unknown
CB971402			CB971402						No hit			No hit
CB971527			CB971527						No hit			No hit
CB971535			CB971535						No hit			No hit
CB971584			CB971584						No hit			No hit
CB971590			CB971590						Glutamate--ammonia ligase.	E6_3_1_2	vv10251Glutamate_metabolism vv10550Peptidoglycan_biosynthesis vv10910Nitrogen_metabolism	Metabolism.Primary metabolism.Amino acid metabolism.Glutamate metabolism	Metabolism.Primary metabolism.Carbohydrate metabolism.Oligosaccharide metabolism.Glycan metabolism.Peptidoglycan biosynthesis	Metabolism.Cellular metabolism.Nitrogen and sulfur metabolism.Nitrogen metabolism	Metabolism.Primary metabolism.Amino acid metabolism.Amino acid biosynthesis	Metabolism.Primary metabolism.Amino acid metabolism.Glutamine metabolism.Glutamine biosynthesis																TC60677 CF608137 CB971590	1613697_at
CB971722			CB971722						No hit			No hit
CB971743			CB971743						No hit			No hit																				CB971743	1612745_at
CB971750			CB971750						No hit			No hit																				CB971750	1616625_at
CB971773			CB971773						No hit			No hit																				CB971773	1608554_at
CB971850			CB971850	VVTU30376_at					No hit			No hit
CB971866			CB971866						No hit			No hit
CB971888			CB971888						No hit			No hit
CB971946			CB971946						No hit			No hit
CB972011			CB972011						No hit			No hit																				TC55292
CB972029			CB972029						No hit			No hit																				CB972042
CB972064			CB972064						No hit			No hit																				TC64058
CB972139			CB972139						No hit			No hit
CB972146			CB972146						No hit			No hit																		shuttleworthii
CB972205			CB972205						No hit			No hit																				CB972205	1610031_at
CB972283			CB972283						Aquaporin GAMMA-TIP	TIP_GAMMA	vv50101Channels_and_pores	Transport overview.Channels and pores.a-Type channels.Major Intrinsic Protein	Transport overview.Water transport.Aquaporins.TIP
CB972381			CB972381						No hit			No hit
CB972385			CB972385						No hit			No hit
CB972391			CB972391						No hit			No hit
CB972430			CB972430						No hit			No hit
CB972535			CB972535						No hit			No hit
CB972536			CB972536						No hit			No hit
CB972587			CB972587						No hit			No hit
CB972639			CB972639						Unknown protein			Unknown
CB972643			CB972643	VVTU30313_at					Serine/threonine kinase			Signaling.Signaling pathway.Protein kinase																				CB972643	1614255_at
CB972651			CB972651						No hit			No hit
CB972702			CB972702						No hit			No hit																				CB972702	1616164_at
CB972806			CB972806						No hit			No hit
CB972826			CB972826						No hit			No hit																				CB972826	1608600_at
CB972872			CB972872						No hit			No hit
CB972907			CB972907						Adenosylhomocysteinase	E3_3_1_1	vv10271Methionine_metabolism vv10450Selenoamino_acid_metabolism	Metabolism.Primary metabolism.Amino acid metabolism.Methionine metabolism	Metabolism.Cellular metabolism.Amino acid derivative metabolism.Selenoamino acid metabolism							AT3G23810														sp|Q9LK36|SAHH2_ARATH
CB972926			CB972926						No hit			No hit
CB972929			CB972929						ATP synthase beta chain 2, mitochondrial	K02133	vv10190Oxidative_phosphorylation vv50131Primary_active_transporter_cat_A2_to_A4	Metabolism.Primary metabolism.Generation of metabolite precursors and energy.Electron transport.Respiratory-chain phosphorylation	Transport overview.Primary Active Transporters.P-P-bond hydrolysis-driven transporters.H+ or Na+ trsloc F-t, V-t and A-t ATPase	Transport overview.Ion transport.Cation transport.Proton transport
CB972933			CB972933	VVTU30138_x_at VVTU40317_x_at VVTU32844_x_at VVTU32565_x_at VVTU25401_x_at					No hit			No hit
CB972983			CB972983						Copper-transporting ATPase PAA2	K01533_PAA2	vv50131Primary_active_transporter_cat_A2_to_A4	Transport overview.Primary Active Transporters.P-P-bond hydrolysis-driven transporters.P-type ATPase (P-ATPase).Cu2+-exporting ATPase	Cellular process.Cellular homeostasis.Heavy metal ion homeostasis.Copper homeostasis	Transport overview.Ion transport.Cation transport.Heavy metal ion transport.Copper transport
CB972992			CB972992						No hit			No hit
CB973056			CB973056						No hit			No hit																				CB973056	1612591_at
CB973078			CB973078						No hit			No hit
CB973081			CB973081	VVTU30273_x_at VVTU30273_at					Ribosomal protein L35 chloroplast precursor (CL35) 50S	K02916	vv23010Ribosome	Metabolism.Primary metabolism.Protein metabolism and modification.Protein synthesis.Ribosome
CB973082			CB973082						No hit			No hit
CB973084			CB973084						No hit			No hit
CB973129			CB973129						No hit			No hit
CB973224			CB973224						No hit			No hit																				CB973224	1608131_at
CB973611			CB973611						No hit			No hit
CB973707			CB973707						No hit			No hit
CB973708			CB973708						No hit			No hit
CB973793			CB973793						No hit			No hit
CB974048			CB974048						No hit			No hit
CB974130			CB974130						No hit			No hit																				CB974130	1608856_at
CB974268			CB974268						No hit			No hit
CB974277			CB974277						No hit			No hit
CB974314			CB974314						No hit			No hit
CB974407			CB974407						No hit			No hit
CB974412			CB974412						No hit			No hit
CB974466			CB974466						No hit			No hit
CB974547			CB974547						No hit			No hit
CB974552			CB974552						No hit			No hit																				CB974552	1607881_at
CB974593			CB974593						No hit			No hit
CB974599			CB974599						No hit			No hit																				CB974599	1615188_at
CB974621			CB974621						No hit			No hit
CB974632			CB974632						No hit			No hit																				CB974632	1609664_at
CB974681			CB974681	VVTU16709_at					No hit			No hit
CB974820			CB974820						No hit			No hit																				CB974820	1616799_at
CB974839			CB974839						No hit			No hit
CB974906			CB974906						No hit			No hit
CB974941			CB974941						No hit			No hit
CB974943			CB974943						No hit			No hit
CB974964			CB974964	VVTU22449_s_at VVTU30121_s_at					NBS-LRR type disease resistance protein			Diverse functions.Gene family with diverse functions.NBS-LRR superfamily	Response to stimulus.Stress response.Biotic stress response							AT5G63020
CB974967			CB974967						No hit			No hit
CB975008			CB975008						No hit			No hit
CB975056			CB975056	VVTU30111_at VVTU30111_x_at					No hit			No hit
CB975062			CB975062						No hit			No hit																				CB975062	1619690_at
CB975131			CB975131						No hit			No hit
CB975192			CB975192						No hit			No hit
CB975194			CB975194						No hit			No hit
CB975244			CB975244						No hit			No hit																				CB975244	1617869_at
CB975255			CB975255						No hit			No hit																				CB975255	1621791_at
CB975281			CB975281						No hit			No hit
CB975346			CB975346						Acyl-CoA synthetase 7 long chain	E6_2_1_3	vv10071Fatty_acid_metabolism vv50104Group_translocators	Metabolism.Primary metabolism.Lipid metabolism.Fatty acid metabolism	Transport overview.Group translocators.Acyl CoA ligase-coupled transporters.Proposed Fatty Acid Transporter
CB975365			CB975365						No hit			No hit
CB975379			CB975379						No hit			No hit
CB975402			CB975402						No hit			No hit																		Riparia	CK136921 CK136922	TC65510 CK136922 CB975402	1617229_s_at 1607769_at
CB975426			CB975426						No hit			No hit
CB975519			CB975519						No hit			No hit
CB975569			CB975569						No hit			No hit																		arizonica_x_ rupestris
CB975597			CB975597	VVTU30059_x_at					Delta-8 sphingolipid desaturase (SLD1)			Metabolism.Primary metabolism.Lipid metabolism.Fatty acid metabolism.Fatty acid biosynthesis.Unsaturated fatty acid biosynthesis
CB975599			CB975599	VVTU30058_x_at VVTU30058_at					LHCA4	K08910	vv10196Photosynthesis_antenna_proteins vv50105Transport_electron_carriers	Metabolism.Primary metabolism.Generation of metabolite precursors and energy.Photosynthesis.Antenna proteins	Transport overview.Transmembrane Electron Carriers.Transmembrane 1-electron transfer carriers.Plant Photosystem I Supercomplex
CB975610			CB975610						No hit			No hit
CB975708			CB975708						No hit			No hit
CB975721			CB975721						No hit			No hit
CB975739			CB975739						No hit			No hit
CB975754			CB975754						No hit			No hit
CB975772			CB975772						No hit			No hit
CB975930			CB975930						No hit			No hit
CB976255			CB976255	VVTU6042_at					Aspartyl protease	E3_4_23_x		Metabolism.Primary metabolism.Protein metabolism and modification.Proteolysis.Peptidase-mediated proteolysis								AT3G52500
CB976282			CB976282						No hit			No hit
CB976283			CB976283						No hit			No hit																				CB976283	1620737_at
CB976287			CB976287						No hit			No hit
CB976288			CB976288						No hit			No hit
CB976300			CB976300						No hit			No hit
CB976483			CB976483						No hit			No hit																				TC59923 CB976483	1622693_at
CB976532			CB976532						No hit			No hit
CB976540			CB976540						No hit			No hit
CB976554			CB976554						No hit			No hit
CB976655			CB976655	VVTU29953_at					Retrotransposon protein, LINE subclass			Transposable elements viral and plasmid proteins.Protein from transposable element
CB976656			CB976656						No hit			No hit
CB976956			CB976956	VVTU29926_x_at VVTU29926_at					UDP-glucuronic acid decarboxylase 3	E4_1_1_35	vv10500Starch_and_sucrose_metabolism vv10520Nucleotide_sugars_metabolism	Metabolism.Primary metabolism.Carbohydrate metabolism.Polysaccharide metabolism.Starch and sucrose metabolism	Metabolism.Primary metabolism.Carbohydrate metabolism.Monosaccharide metabolism.Nucleotide sugar metabolism	Cellular process.Cellular component organization and biogenesis.Cell wall organization and biogenesis.Cell wall metabolism.Cell wall biosynthesis.Cell wall glycan monomers generation	Metabolism.Primary metabolism.Carbohydrate metabolism.Monosaccharide metabolism.Xylose metabolism.Xylose biosynthesis
CB977198			CB977198						No hit			No hit
CB977278			CB977278						No hit			No hit
CB977388			CB977388						No hit			No hit
CB977428			CB977428						No hit			No hit
CB977453			CB977453						No hit			No hit																				CB977453	1617927_at
CB977532			CB977532						No hit			No hit
CB977547			CB977547	VVTU29873_at					No hit			No hit
CB977594			CB977594						No hit			No hit
CB977626			CB977626						No hit			No hit
CB977744			CB977744						No hit			No hit
CB977805			CB977805	VVTU29855_at					Unknown protein			Unknown
CB977881			CB977881						No hit			No hit																				CB977881	1608430_at
CB977889			CB977889						No hit			No hit
CB977961			CB977961						No hit			No hit
CB977991			CB977991						No hit			No hit
CB977999			CB977999						No hit			No hit
CB978018			CB978018						No hit			No hit																			EV230322
CB978030			CB978030						No hit			No hit
CB978109			CB978109						No hit			No hit
CB978162			CB978162						No hit			No hit
CB978181			CB978181						No hit			No hit																				CB978181	1615061_at
CB978195			CB978195						No hit			No hit
CB978216			CB978216						No hit			No hit																				CB978216	1607005_at
CB978223			CB978223	VVTU29816_x_at					No hit			No hit
CB978415			CB978415						No hit			No hit
CB978445			CB978445						No hit			No hit
CB978448			CB978448						No hit			No hit
CB978522			CB978522						No hit			No hit
CB978548			CB978548						No hit			No hit
CB978560			CB978560						No hit			No hit
CB978586			CB978586						Cysteine proteinase	E3_4_22_x		Metabolism.Primary metabolism.Protein metabolism and modification.Proteolysis.Peptidase-mediated proteolysis
CB978619			CB978619						No hit			No hit
CB978722			CB978722						No hit			No hit
CB978726			CB978726						No hit			No hit
CB978746			CB978746						No hit			No hit
CB978778			CB978778						No hit			No hit
CB978848			CB978848	VVTU29770_x_at VVTU29770_at					Unknown protein			Unknown
CB978896			CB978896						No hit			No hit
CB978916			CB978916	VVTU39497_at					No hit			No hit																				TC58176 CB978916	1622166_at
CB979002			CB979002	VVTU39496_at					Retrotransposon protein, LINE subclass			Transposable elements viral and plasmid proteins.Protein from transposable element																				CB978931 CB979002	1608418_at
CB979035			CB979035						No hit			No hit																				CB979035	1621165_at
CB979052			CB979052						No hit			No hit
CB979059			CB979059						No hit			No hit																				CB979059	1610998_at
CB979076			CB979076						No hit			No hit
CB979118			CB979118						No hit			No hit
CB979145			CB979145						No hit			No hit																				CB979145	1613492_at
CB979265			CB979265						No hit			No hit
CB979275			CB979275						No hit			No hit
CB979339			CB979339						No hit			No hit																				CB979339	1608290_at
CB979351			CB979351						No hit			No hit
CB979382			CB979382						No hit			No hit																				CO819572 CF603916
CB979463			CB979463						No hit			No hit
CB979465			CB979465						No hit			No hit																		arizonica_x_ rupestris
CB979587			CB979587						No hit			No hit
CB979639			CB979639						No hit			No hit																				TC70918
CB979680			CB979680						No hit			No hit
CB979746			CB979746						No hit			No hit																				CB979746	1622680_at
CB979753			CB979753						No hit			No hit
CB979785			CB979785						No hit			No hit
CB979829			CB979829	VVTU29692_at					No hit			No hit
CB979931			CB979931						No hit			No hit																				CB979931	1620909_at
CB980051			CB980051						No hit			No hit
CB980079			CB980079						No hit			No hit
CB980098			CB980098						No hit			No hit
CB980156			CB980156						No hit			No hit
CB980244			CB980244						No hit			No hit																				CB980244	1617209_at
CB980269			CB980269	VVTU29643_at					Polyprotein			Transposable elements viral and plasmid proteins.Protein from transposable element																				CB980269	1620379_at
CB980329			CB980329						Retrotransposon protein, Unclassified			Transposable elements viral and plasmid proteins.Protein from transposable element
CB980336			CB980336						Aquaporin GAMMA-TIP	TIP_GAMMA	vv50101Channels_and_pores	Transport overview.Channels and pores.a-Type channels.Major Intrinsic Protein	Transport overview.Water transport.Aquaporins.TIP
CB980419			CB980419						No hit			No hit
CB980424			CB980424						No hit			No hit
CB980577			CB980577						No hit			No hit
CB980597			CB980597						No hit			No hit
CB980619			CB980619	VVTU26725_x_at					No hit			No hit
CB980683			CB980683						No hit			No hit
CB980687			CB980687						No hit			No hit
CB981092			CB981092						No hit			No hit
CB981168			CB981168						No hit			No hit
CB981237			CB981237						No hit			No hit
[truncated: 49,477 more rows]

## Sheet: only_12X-8X_comparizon
gene 12X	gene 8X
VIT_09s0070g00160	GSVIVP00000007001
VIT_08s0007g01110	GSVIVP00000009001
VIT_11s0016g04510	GSVIVP00000010001
VIT_17s0000g08970	GSVIVP00000011001
VIT_05s0062g00800	GSVIVP00000012001
VIT_08s0007g04260	GSVIVP00000015001
VIT_07s0031g00760	GSVIVP00000020001
VIT_18s0117g00030	GSVIVP00000022001
VIT_18s0117g00040	GSVIVP00000023001
VIT_13s0019g03260	GSVIVP00000024001
VIT_19s0027g01940	GSVIVP00000025001
VIT_15s0021g02490	GSVIVP00000027001
VIT_14s0068g01340	GSVIVP00000028001
VIT_00s0174g00170	GSVIVP00000029001
VIT_01s0011g02050	GSVIVP00000032001
VIT_13s0047g00100	GSVIVP00000034001
VIT_07s0104g00490	GSVIVP00000035001
VIT_11s0206g00170	GSVIVP00000038001
VIT_17s0000g03780	GSVIVP00000039001
VIT_16s0098g01610	GSVIVP00000042001
VIT_18s0001g06400	GSVIVP00000043001
VIT_01s0113g00300	GSVIVP00000044001
VIT_15s0045g01360	GSVIVP00000045001
VIT_05s0077g00630	GSVIVP00000046001
VIT_14s0068g00020	GSVIVP00000047001
VIT_14s0081g00330	GSVIVP00000047001
VIT_04s0023g00350	GSVIVP00000048001
VIT_05s0029g00760	GSVIVP00000049001
VIT_08s0007g08850	GSVIVP00000050001
VIT_03s0038g02730	GSVIVP00000051001
VIT_01s0011g00820	GSVIVP00000052001
VIT_15s0048g00070	GSVIVP00000053001
VIT_19s0014g02820	GSVIVP00000054001
VIT_00s0173g00060	GSVIVP00000055001
VIT_00s0226g00170	GSVIVP00000056001
VIT_12s0034g01360	GSVIVP00000059001
VIT_12s0059g02370	GSVIVP00000060001
VIT_06s0061g01420	GSVIVP00000062001
VIT_01s0011g04230	GSVIVP00000065001
VIT_01s0011g06360	GSVIVP00000066001
VIT_19s0015g00540	GSVIVP00000067001
VIT_12s0057g01520	GSVIVP00000068001
VIT_00s1290g00010	GSVIVP00000069001
VIT_01s0010g01610	GSVIVP00000070001
VIT_09s0002g04850	GSVIVP00000071001
VIT_01s0010g00790	GSVIVP00000072001
VIT_18s0001g00170	GSVIVP00000073001
VIT_02s0025g05010	GSVIVP00000077001
VIT_04s0008g05860	GSVIVP00000078001
VIT_10s0116g00030	GSVIVP00000079001
VIT_19s0014g02800	GSVIVP00000086001
VIT_13s0074g00380	GSVIVP00000087001
VIT_14s0060g01530	GSVIVP00000088001
VIT_16s0050g00650	GSVIVP00000089001
VIT_16s0039g02360	GSVIVP00000090001
VIT_19s0177g00030	GSVIVP00000091001
VIT_01s0010g02130	GSVIVP00000092001
VIT_01s0011g01160	GSVIVP00000093001
VIT_00s0404g00040	GSVIVP00000094001
VIT_19s0014g00570	GSVIVP00000095001
VIT_10s0003g00540	GSVIVP00000096001
VIT_09s0018g01740	GSVIVP00000098001
VIT_03s0038g03060	GSVIVP00000099001
VIT_12s0035g00490	GSVIVP00000100001
VIT_08s0105g00600	GSVIVP00000101001
VIT_13s0158g00350	GSVIVP00000102001
VIT_07s0104g00640	GSVIVP00000103001
VIT_17s0000g07360	GSVIVP00000107001
VIT_01s0026g01820	GSVIVP00000109001
VIT_13s0158g00220	GSVIVP00000110001
VIT_19s0090g01090	GSVIVP00000113001
VIT_12s0055g00890	GSVIVP00000115001
VIT_06s0004g07330	GSVIVP00000116001
VIT_14s0006g02340	GSVIVP00000118001
VIT_16s0098g01390	GSVIVP00000119001
VIT_03s0017g01690	GSVIVP00000120001
VIT_18s0166g00100	GSVIVP00000121001
VIT_11s0016g04030	GSVIVP00000122001
VIT_19s0014g02180	GSVIVP00000123001
VIT_01s0011g05840	GSVIVP00000124001
VIT_00s1194g00020	GSVIVP00000125001
VIT_18s0001g14470	GSVIVP00000126001
VIT_01s0010g02820	GSVIVP00000127001
VIT_08s0040g02410	GSVIVP00000128001
VIT_14s0006g01360	GSVIVP00000129001
VIT_00s0198g00050	GSVIVP00000131001
VIT_05s0165g00250	GSVIVP00000132001
VIT_03s0088g00300	GSVIVP00000134001
VIT_16s0098g01620	GSVIVP00000135001
VIT_16s0039g01520	GSVIVP00000136001
VIT_15s0107g00560	GSVIVP00000137001
VIT_07s0005g06370	GSVIVP00000138001
VIT_04s0008g06430	GSVIVP00000139001
VIT_04s0008g04170	GSVIVP00000141001
VIT_01s0026g01090	GSVIVP00000143001
VIT_00s0866g00010	GSVIVP00000146001
VIT_00s0125g00070	GSVIVP00000149001
VIT_15s0046g03420	GSVIVP00000152001
VIT_14s0083g00650	GSVIVP00000153001
VIT_06s0004g02530	GSVIVP00000159001
VIT_15s0024g00050	GSVIVP00000165001
VIT_07s0005g00120	GSVIVP00000166001
VIT_12s0134g00170	GSVIVP00000171001
VIT_15s0024g01600	GSVIVP00000178001
VIT_14s0030g01230	GSVIVP00000180001
VIT_00s1306g00020	GSVIVP00000181001
VIT_18s0072g00680	GSVIVP00000182001
VIT_03s0091g00640	GSVIVP00000184001
VIT_17s0000g04020	GSVIVP00000189001
VIT_09s0002g00010	GSVIVP00000196001
VIT_06s0080g00410	GSVIVP00000202001
VIT_08s0007g02200	GSVIVP00000210001
VIT_03s0038g02350	GSVIVP00000218001
VIT_00s1240g00010	GSVIVP00000231001
VIT_19s0085g00360	GSVIVP00000232001
VIT_11s0052g00230	GSVIVP00000234001
VIT_05s0077g02350	GSVIVP00000234001
VIT_17s0000g08000	GSVIVP00000239001
VIT_06s0009g02230	GSVIVP00000242001
VIT_02s0087g00990	GSVIVP00000243001
VIT_04s0008g03760	GSVIVP00000246001
VIT_14s0068g00150	GSVIVP00000247001
VIT_00s0916g00010	GSVIVP00000248001
VIT_01s0011g03430	GSVIVP00000252001
VIT_00s0187g00010	GSVIVP00000253001
VIT_04s0008g04480	GSVIVP00000257001
VIT_07s0031g03080	GSVIVP00000259001
VIT_15s0046g01300	GSVIVP00000260001
VIT_05s0062g00210	GSVIVP00000261001
VIT_06s0061g01330	GSVIVP00000262001
VIT_14s0066g02610	GSVIVP00000266001
VIT_01s0011g02180	GSVIVP00000267001
VIT_13s0156g00150	GSVIVP00000269001
VIT_03s0063g02330	GSVIVP00000271001
VIT_04s0008g06140	GSVIVP00000273001
VIT_04s0008g06150	GSVIVP00000274001
VIT_01s0010g03360	GSVIVP00000275001
VIT_18s0001g12450	GSVIVP00000276001
VIT_05s0020g01980	GSVIVP00000278001
VIT_12s0059g01230	GSVIVP00000281001
VIT_06s0004g03410	GSVIVP00000282001
VIT_06s0004g04730	GSVIVP00000283001
VIT_06s0004g01990	GSVIVP00000285001
VIT_07s0151g01110	GSVIVP00000288001
VIT_16s0039g02420	GSVIVP00000289001
VIT_19s0014g04990	GSVIVP00000291001
VIT_13s0158g00300	GSVIVP00000292001
VIT_13s0064g00680	GSVIVP00000293001
VIT_09s0002g00260	GSVIVP00000295001
VIT_06s0004g02650	GSVIVP00000296001
VIT_06s0061g00850	GSVIVP00000298001
VIT_12s0035g00740	GSVIVP00000299001
VIT_12s0035g00730	GSVIVP00000300001
VIT_12s0028g00940	GSVIVP00000300001
VIT_19s0015g00490	GSVIVP00000305001
VIT_13s0139g00110	GSVIVP00000307001
VIT_17s0000g06430	GSVIVP00000308001
VIT_05s0051g00530	GSVIVP00000311001
VIT_00s0207g00050	GSVIVP00000313001
VIT_11s0016g04800	GSVIVP00000315001
VIT_00s0187g00180	GSVIVP00000316001
VIT_00s0187g00230	GSVIVP00000318001
VIT_18s0001g07430	GSVIVP00000320001
VIT_00s0276g00020	GSVIVP00000321001
VIT_19s0014g02130	GSVIVP00000322001
VIT_13s0019g00470	GSVIVP00000324001
VIT_17s0000g01080	GSVIVP00000327001
VIT_13s0019g00870	GSVIVP00000328001
VIT_03s0063g01950	GSVIVP00000329001
VIT_10s0092g00270	GSVIVP00000333001
VIT_18s0041g01890	GSVIVP00000334001
VIT_03s0038g01140	GSVIVP00000335001
VIT_08s0056g00260	GSVIVP00000336001
VIT_14s0066g01610	GSVIVP00000337001
VIT_18s0089g00550	GSVIVP00000338001
VIT_00s0809g00010	GSVIVP00000339001
VIT_02s0033g00030	GSVIVP00000340001
VIT_06s0009g02670	GSVIVP00000341001
VIT_12s0059g02300	GSVIVP00000343001
VIT_11s0118g00330	GSVIVP00000346001
VIT_12s0035g01930	GSVIVP00000347001
VIT_00s0187g00080	GSVIVP00000349001
VIT_13s0047g00720	GSVIVP00000350001
VIT_14s0083g00760	GSVIVP00000351001
VIT_00s0194g00080	GSVIVP00000352001
VIT_03s0017g01930	GSVIVP00000354001
VIT_13s0019g04280	GSVIVP00000355001
VIT_12s0028g03170	GSVIVP00000358001
VIT_16s0050g00810	GSVIVP00000359001
VIT_16s0022g00940	GSVIVP00000361001
VIT_05s0051g00730	GSVIVP00000362001
VIT_05s0051g00740	GSVIVP00000363001
VIT_08s0058g01250	GSVIVP00000364001
VIT_16s0100g00310	GSVIVP00000365001
VIT_00s0187g00020	GSVIVP00000366001
VIT_06s0004g02250	GSVIVP00000367001
VIT_02s0025g00190	GSVIVP00000368001
VIT_00s0184g00110	GSVIVP00000369001
VIT_15s0046g01860	GSVIVP00000370001
VIT_01s0011g02100	GSVIVP00000371001
VIT_00s0471g00020	GSVIVP00000372001
VIT_05s0020g04620	GSVIVP00000373001
VIT_13s0156g00300	GSVIVP00000377001
VIT_13s0064g01090	GSVIVP00000378001
VIT_18s0001g11550	GSVIVP00000379001
VIT_04s0008g02350	GSVIVP00000380001
VIT_14s0006g02290	GSVIVP00000382001
VIT_09s0002g02380	GSVIVP00000383001
VIT_10s0003g00200	GSVIVP00000385001
VIT_18s0001g13990	GSVIVP00000388001
VIT_14s0108g01460	GSVIVP00000389001
VIT_13s0158g00230	GSVIVP00000390001
VIT_17s0000g05040	GSVIVP00000391001
VIT_18s0075g00270	GSVIVP00000391001
VIT_00s0999g00010	GSVIVP00000392001
VIT_05s0094g00380	GSVIVP00000393001
VIT_08s0007g00520	GSVIVP00000394001
VIT_14s0006g03100	GSVIVP00000395001
VIT_12s0057g00720	GSVIVP00000396001
VIT_08s0007g03310	GSVIVP00000399001
VIT_01s0011g02890	GSVIVP00000406001
VIT_19s0090g01460	GSVIVP00000408001
VIT_04s0023g01710	GSVIVP00000409001
VIT_17s0000g06870	GSVIVP00000410001
VIT_07s0151g00380	GSVIVP00000412001
VIT_14s0081g00190	GSVIVP00000416001
VIT_14s0066g02120	GSVIVP00000417001
VIT_17s0000g08800	GSVIVP00000418001
VIT_06s0004g02860	GSVIVP00000420001
VIT_08s0007g06220	GSVIVP00000421001
VIT_14s0083g00420	GSVIVP00000422001
VIT_00s0332g00150	GSVIVP00000423001
VIT_02s0033g00310	GSVIVP00000424001
VIT_01s0011g02600	GSVIVP00000425001
VIT_13s0175g00230	GSVIVP00000426001
VIT_14s0108g01510	GSVIVP00000427001
VIT_07s0141g00470	GSVIVP00000428001
VIT_07s0141g00510	GSVIVP00000429001
VIT_13s0067g02860	GSVIVP00000430001
VIT_18s0001g09350	GSVIVP00000431001
VIT_18s0001g08660	GSVIVP00000432001
VIT_04s0079g00630	GSVIVP00000434001
VIT_03s0038g02410	GSVIVP00000436001
VIT_05s0051g00750	GSVIVP00000438001
VIT_14s0030g01700	GSVIVP00000440001
VIT_00s2539g00010	GSVIVP00000441001
VIT_01s0011g03460	GSVIVP00000442001
VIT_06s0061g00590	GSVIVP00000443001
VIT_00s1255g00010	GSVIVP00000444001
VIT_07s0104g01530	GSVIVP00000446001
VIT_19s0177g00350	GSVIVP00000447001
VIT_12s0059g01990	GSVIVP00000448001
VIT_01s0011g05620	GSVIVP00000450001
VIT_04s0023g03880	GSVIVP00000451001
VIT_19s0014g03540	GSVIVP00000452001
VIT_05s0020g05040	GSVIVP00000453001
VIT_08s0007g00050	GSVIVP00000454001
VIT_00s0179g00240	GSVIVP00000455001
VIT_07s0005g01130	GSVIVP00000457001
VIT_05s0020g00850	GSVIVP00000457001
VIT_13s0019g01850	GSVIVP00000458001
VIT_18s0001g12590	GSVIVP00000459001
VIT_08s0007g07980	GSVIVP00000460001
VIT_14s0060g00370	GSVIVP00000463001
VIT_00s0531g00020	GSVIVP00000464001
VIT_13s0067g02590	GSVIVP00000465001
VIT_04s0044g01100	GSVIVP00000466001
VIT_11s0065g00840	GSVIVP00000467001
VIT_00s1321g00010	GSVIVP00000468001
VIT_02s0012g01290	GSVIVP00000469001
VIT_02s0012g01300	GSVIVP00000470001
VIT_19s0090g00710	GSVIVP00000472001
VIT_18s0001g03890	GSVIVP00000473001
VIT_13s0147g00210	GSVIVP00000475001
VIT_17s0000g00410	GSVIVP00000476001
VIT_07s0031g01270	GSVIVP00000477001
VIT_18s0089g00510	GSVIVP00000478001
VIT_07s0104g00500	GSVIVP00000478001
VIT_17s0000g03650	GSVIVP00000479001
VIT_09s0002g09020	GSVIVP00000483001
VIT_18s0001g01500	GSVIVP00000484001
VIT_11s0065g01210	GSVIVP00000485001
VIT_09s0018g01770	GSVIVP00000485001
VIT_01s0127g00240	GSVIVP00000486001
VIT_14s0060g02030	GSVIVP00000487001
VIT_00s0189g00040	GSVIVP00000488001
VIT_14s0030g01060	GSVIVP00000489001
VIT_01s0011g03760	GSVIVP00000490001
VIT_17s0000g00940	GSVIVP00000491001
VIT_13s0084g00230	GSVIVP00000494001
VIT_05s0077g00640	GSVIVP00000495001
VIT_18s0041g00070	GSVIVP00000498001
VIT_09s0070g00450	GSVIVP00000501001
VIT_09s0002g03420	GSVIVP00000503001
VIT_09s0002g03430	GSVIVP00000504001
VIT_00s0246g00040	GSVIVP00000505001
VIT_10s0116g01840	GSVIVP00000506001
VIT_15s0021g01950	GSVIVP00000508001
VIT_15s0048g01310	GSVIVP00000509001
VIT_07s0005g02840	GSVIVP00000510001
VIT_12s0055g00080	GSVIVP00000511001
VIT_13s0106g00340	GSVIVP00000512001
VIT_16s0098g00370	GSVIVP00000513001
VIT_11s0206g00150	GSVIVP00000514001
VIT_18s0001g00870	GSVIVP00000516001
VIT_13s0019g02240	GSVIVP00000517001
VIT_03s0017g02210	GSVIVP00000518001
VIT_14s0068g01100	GSVIVP00000519001
VIT_05s0020g00960	GSVIVP00000520001
VIT_00s0189g00050	GSVIVP00000521001
VIT_13s0067g00970	GSVIVP00000522001
VIT_00s0183g00060	GSVIVP00000523001
VIT_13s0064g00150	GSVIVP00000524001
VIT_19s0090g00500	GSVIVP00000525001
VIT_18s0001g12700	GSVIVP00000528001
VIT_11s0065g00510	GSVIVP00000531001
VIT_09s0002g08950	GSVIVP00000532001
VIT_05s0049g02080	GSVIVP00000533001
VIT_01s0010g01070	GSVIVP00000534001
VIT_07s0255g00070	GSVIVP00000535001
VIT_02s0025g03990	GSVIVP00000536001
VIT_13s0019g00270	GSVIVP00000537001
VIT_02s0025g02050	GSVIVP00000538001
VIT_00s0222g00030	GSVIVP00000539001
VIT_00s0276g00010	GSVIVP00000540001
VIT_07s0141g01000	GSVIVP00000541001
VIT_06s0009g03410	GSVIVP00000542001
VIT_17s0000g04960	GSVIVP00000546001
VIT_17s0000g04970	GSVIVP00000547001
VIT_17s0000g04980	GSVIVP00000548001
VIT_17s0000g05000	GSVIVP00000551001
VIT_17s0000g05060	GSVIVP00000553001
VIT_17s0000g05070	GSVIVP00000553001
VIT_17s0000g05080	GSVIVP00000554001
VIT_17s0000g05100	GSVIVP00000556001
VIT_17s0000g05120	GSVIVP00000560001
VIT_17s0000g05130	GSVIVP00000561001
VIT_17s0000g05140	GSVIVP00000562001
VIT_17s0000g05180	GSVIVP00000563001
VIT_17s0000g05190	GSVIVP00000564001
VIT_17s0000g05190_2	GSVIVP00000565001
VIT_17s0000g05200	GSVIVP00000566001
VIT_17s0000g05210	GSVIVP00000568001
VIT_17s0000g05250	GSVIVP00000576001
VIT_17s0000g05260	GSVIVP00000577001
VIT_17s0000g05270	GSVIVP00000578001
VIT_17s0000g05280	GSVIVP00000579001
VIT_17s0000g05300	GSVIVP00000580001
VIT_17s0000g05290	GSVIVP00000581001
VIT_17s0000g05320	GSVIVP00000585001
VIT_17s0000g05330	GSVIVP00000586001
VIT_17s0000g05350	GSVIVP00000587001
VIT_17s0000g05370	GSVIVP00000590001
VIT_17s0000g05380	GSVIVP00000591001
VIT_17s0000g05400	GSVIVP00000596001
VIT_17s0000g05410	GSVIVP00000597001
VIT_17s0000g05420	GSVIVP00000598001
VIT_17s0000g05430	GSVIVP00000599001
VIT_17s0000g05440	GSVIVP00000601001
VIT_17s0000g05450	GSVIVP00000602001
VIT_17s0000g05460	GSVIVP00000603001
VIT_17s0000g05470	GSVIVP00000604001
VIT_17s0000g05480	GSVIVP00000605001
VIT_17s0000g05500	GSVIVP00000607001
VIT_17s0000g05510	GSVIVP00000608001
VIT_17s0000g05520	GSVIVP00000608001
VIT_17s0000g05530	GSVIVP00000609001
VIT_17s0000g05540	GSVIVP00000610001
VIT_17s0000g05550	GSVIVP00000611001
VIT_17s0000g05560	GSVIVP00000612001
VIT_17s0000g05570	GSVIVP00000613001
VIT_17s0000g05580	GSVIVP00000614001
VIT_17s0000g05610	GSVIVP00000616001
VIT_17s0000g05620	GSVIVP00000617001
VIT_17s0000g05630	GSVIVP00000618001
VIT_17s0000g05640	GSVIVP00000619001
VIT_17s0000g05650	GSVIVP00000621001
VIT_17s0000g05660	GSVIVP00000622001
VIT_17s0000g05670	GSVIVP00000623001
VIT_17s0000g05680	GSVIVP00000624001
VIT_17s0000g05690	GSVIVP00000626001
VIT_17s0000g05720	GSVIVP00000629001
VIT_17s0000g05740	GSVIVP00000630001
VIT_17s0000g05760	GSVIVP00000633001
VIT_17s0000g05770	GSVIVP00000635001
VIT_17s0000g05780	GSVIVP00000637001
VIT_17s0000g05790	GSVIVP00000638001
VIT_17s0000g05800	GSVIVP00000640001
VIT_17s0000g05810	GSVIVP00000641001
VIT_17s0000g05830	GSVIVP00000645001
VIT_17s0000g05840	GSVIVP00000646001
VIT_17s0000g05860	GSVIVP00000649001
VIT_17s0000g05870	GSVIVP00000650001
VIT_17s0000g05890	GSVIVP00000652001
VIT_17s0000g05900	GSVIVP00000653001
VIT_17s0000g05920	GSVIVP00000654001
VIT_17s0000g05940	GSVIVP00000656001
VIT_17s0000g05950	GSVIVP00000657001
VIT_17s0000g05970	GSVIVP00000658001
VIT_17s0000g05980	GSVIVP00000660001
VIT_17s0000g05990	GSVIVP00000661001
VIT_17s0000g06010	GSVIVP00000664001
VIT_17s0000g06020	GSVIVP00000665001
VIT_17s0000g06040	GSVIVP00000666001
VIT_17s0000g06050	GSVIVP00000667001
VIT_17s0000g06080	GSVIVP00000669001
VIT_17s0000g06070	GSVIVP00000670001
VIT_17s0000g06090	GSVIVP00000671001
VIT_17s0000g06100	GSVIVP00000672001
VIT_17s0000g06110	GSVIVP00000673001
VIT_17s0000g06120	GSVIVP00000674001
VIT_17s0000g06130	GSVIVP00000675001
VIT_17s0000g06150	GSVIVP00000677001
VIT_17s0000g06140	GSVIVP00000678001
VIT_19s0015g02130	GSVIVP00000679001
VIT_19s0015g02140	GSVIVP00000680001
VIT_19s0015g02150	GSVIVP00000681001
VIT_19s0015g02210	GSVIVP00000683001
VIT_19s0015g02190	GSVIVP00000684001
VIT_19s0015g02230	GSVIVP00000688001
VIT_19s0015g02240	GSVIVP00000690001
VIT_19s0015g02260	GSVIVP00000691001
VIT_19s0015g02370	GSVIVP00000695001
VIT_19s0015g02380	GSVIVP00000697001
VIT_19s0015g02280	GSVIVP00000701001
VIT_19s0015g02410	GSVIVP00000701001
VIT_19s0015g02420	GSVIVP00000705001
VIT_19s0015g02440	GSVIVP00000708001
VIT_19s0015g02470	GSVIVP00000708001
VIT_19s0015g02480	GSVIVP00000712001
VIT_19s0015g02500	GSVIVP00000714001
VIT_19s0015g02520	GSVIVP00000714001
VIT_19s0015g02540	GSVIVP00000715001
VIT_19s0015g02590	GSVIVP00000715001
VIT_12s0028g00580	GSVIVP00000716001
VIT_12s0028g00540	GSVIVP00000719001
VIT_12s0028g00460	GSVIVP00000721001
VIT_12s0028g00410	GSVIVP00000725001
VIT_12s0028g00440	GSVIVP00000726001
VIT_12s0028g00300	GSVIVP00000727001
VIT_12s0028g00280	GSVIVP00000728001
VIT_12s0028g00260	GSVIVP00000730001
VIT_12s0028g00250	GSVIVP00000735001
VIT_12s0028g00210	GSVIVP00000736001
VIT_12s0028g00190	GSVIVP00000736001
VIT_12s0028g00170	GSVIVP00000736001
VIT_12s0142g00780	GSVIVP00000737001
VIT_12s0142g00760	GSVIVP00000737001
VIT_12s0142g00590	GSVIVP00000742001
VIT_12s0142g00550	GSVIVP00000743001
VIT_12s0142g00500	GSVIVP00000745001
VIT_12s0142g00460	GSVIVP00000747001
VIT_12s0142g00430	GSVIVP00000748001
VIT_12s0142g00420	GSVIVP00000750001
VIT_12s0142g00400	GSVIVP00000751001
VIT_12s0142g00330	GSVIVP00000753001
VIT_12s0142g00170	GSVIVP00000758001
VIT_12s0142g00120	GSVIVP00000759001
VIT_12s0142g00070	GSVIVP00000770001
VIT_12s0142g00050	GSVIVP00000771001
VIT_09s0002g07540	GSVIVP00000772001
VIT_09s0002g07530	GSVIVP00000777001
VIT_09s0002g07510	GSVIVP00000786001
VIT_09s0002g07500	GSVIVP00000786001
VIT_09s0002g07440	GSVIVP00000786001
VIT_09s0002g07360	GSVIVP00000803001
VIT_09s0002g07350	GSVIVP00000805001
VIT_09s0002g07290	GSVIVP00000811001
VIT_09s0002g07210	GSVIVP00000818001
VIT_09s0002g07200	GSVIVP00000820001
VIT_09s0002g07160	GSVIVP00000827001
VIT_09s0002g07190	GSVIVP00000828001
VIT_09s0002g07130	GSVIVP00000829001
VIT_09s0002g07110_2	GSVIVP00000830001
VIT_09s0002g07110	GSVIVP00000831001
VIT_09s0002g07100	GSVIVP00000837001
VIT_09s0002g07090	GSVIVP00000839001
VIT_09s0002g07070	GSVIVP00000841001
VIT_09s0002g07060	GSVIVP00000844001
VIT_09s0002g07030	GSVIVP00000846001
VIT_09s0002g07020	GSVIVP00000851001
VIT_09s0002g07010	GSVIVP00000853001
VIT_09s0002g06990	GSVIVP00000862001
VIT_09s0002g06970	GSVIVP00000862001
VIT_09s0002g06960	GSVIVP00000862001
VIT_09s0002g06950	GSVIVP00000864001
VIT_09s0002g06940	GSVIVP00000865001
VIT_09s0002g06930	GSVIVP00000866001
VIT_09s0002g06920	GSVIVP00000866001
VIT_09s0002g06910	GSVIVP00000866001
VIT_09s0002g06900	GSVIVP00000866001
VIT_09s0002g06890	GSVIVP00000869001
VIT_09s0002g06880	GSVIVP00000872001
VIT_09s0002g06870	GSVIVP00000872001
VIT_09s0002g06860	GSVIVP00000876001
VIT_09s0002g06850	GSVIVP00000877001
VIT_09s0002g06840	GSVIVP00000878001
VIT_09s0002g06830	GSVIVP00000878001
VIT_09s0002g06820	GSVIVP00000880001
VIT_09s0002g06810	GSVIVP00000882001
VIT_09s0002g06800	GSVIVP00000886001
VIT_09s0002g06790	GSVIVP00000887001
VIT_09s0002g06770	GSVIVP00000889001
VIT_09s0002g06760	GSVIVP00000921001
VIT_09s0002g06750	GSVIVP00000922001
VIT_09s0002g06730	GSVIVP00000924001
VIT_09s0002g06690	GSVIVP00000924001
VIT_09s0002g06680	GSVIVP00000925001
VIT_09s0002g06660	GSVIVP00000933001
VIT_09s0002g06650	GSVIVP00000934001
VIT_09s0002g06610	GSVIVP00000935001
VIT_09s0002g06580	GSVIVP00000950001
VIT_09s0002g06570	GSVIVP00000952001
VIT_09s0002g06560	GSVIVP00000953001
VIT_09s0002g06550	GSVIVP00000953001
VIT_09s0002g06540	GSVIVP00000953001
VIT_09s0002g06530	GSVIVP00000953001
VIT_09s0002g06520	GSVIVP00000966001
VIT_09s0002g06510	GSVIVP00000967001
VIT_09s0002g06490	GSVIVP00000972001
VIT_09s0002g06480	GSVIVP00000977001
VIT_09s0002g06470	GSVIVP00000980001
VIT_09s0002g06460	GSVIVP00000981001
VIT_09s0002g06450	GSVIVP00000983001
VIT_09s0002g06440	GSVIVP00000984001
VIT_09s0002g06430	GSVIVP00000988001
VIT_02s0025g03810	GSVIVP00000993001
VIT_02s0025g03790	GSVIVP00000995001
VIT_02s0025g03780	GSVIVP00000997001
VIT_02s0025g03770	GSVIVP00001008001
VIT_02s0025g03760	GSVIVP00001009001
VIT_02s0025g03750	GSVIVP00001014001
VIT_02s0025g03740	GSVIVP00001015001
VIT_02s0025g03730	GSVIVP00001016001
VIT_02s0025g03710	GSVIVP00001017001
VIT_02s0025g03720	GSVIVP00001017001
VIT_02s0025g03700	GSVIVP00001020001
VIT_02s0025g03690	GSVIVP00001021001
VIT_02s0025g03680	GSVIVP00001022001
VIT_02s0025g03670	GSVIVP00001023001
VIT_02s0025g03660	GSVIVP00001024001
VIT_02s0025g03650	GSVIVP00001024001
VIT_02s0025g03640	GSVIVP00001024001
VIT_02s0025g03610	GSVIVP00001026001
VIT_02s0025g03610_2	GSVIVP00001028001
VIT_02s0025g03600	GSVIVP00001028001
VIT_02s0025g03590	GSVIVP00001029001
VIT_02s0025g03580	GSVIVP00001030001
VIT_02s0025g03570	GSVIVP00001031001
VIT_02s0025g03560	GSVIVP00001032001
VIT_02s0025g03550	GSVIVP00001034001
VIT_02s0025g03540	GSVIVP00001035001
VIT_02s0025g03530	GSVIVP00001036001
VIT_02s0025g03520	GSVIVP00001037001
VIT_02s0025g03510	GSVIVP00001039001
VIT_02s0025g03500	GSVIVP00001040001
VIT_02s0025g03490	GSVIVP00001041001
VIT_02s0025g03470	GSVIVP00001045001
VIT_02s0025g03460	GSVIVP00001048001
VIT_02s0025g03450	GSVIVP00001048001
VIT_02s0025g03440	GSVIVP00001049001
VIT_02s0025g03430	GSVIVP00001050001
VIT_02s0025g03420	GSVIVP00001051001
VIT_02s0025g03410	GSVIVP00001053001
VIT_02s0025g03400	GSVIVP00001054001
VIT_02s0025g03390	GSVIVP00001055001
VIT_02s0025g03380	GSVIVP00001056001
VIT_02s0025g03370	GSVIVP00001057001
VIT_02s0025g03360	GSVIVP00001058001
VIT_02s0025g03330	GSVIVP00001059001
VIT_02s0025g03320	GSVIVP00001062001
VIT_02s0025g03310	GSVIVP00001063001
VIT_02s0025g03300	GSVIVP00001064001
VIT_02s0025g03290	GSVIVP00001065001
VIT_02s0025g03280	GSVIVP00001066001
VIT_02s0025g03270	GSVIVP00001067001
VIT_02s0025g03260	GSVIVP00001068001
VIT_02s0025g03250	GSVIVP00001069001
VIT_02s0025g03240	GSVIVP00001070001
VIT_02s0025g03230	GSVIVP00001071001
VIT_02s0025g03220	GSVIVP00001072001
VIT_02s0025g03200	GSVIVP00001074001
VIT_02s0025g03190	GSVIVP00001075001
VIT_02s0025g03180	GSVIVP00001076001
VIT_02s0025g03170	GSVIVP00001077001
VIT_02s0025g03150	GSVIVP00001078001
VIT_02s0025g03160	GSVIVP00001079001
VIT_02s0025g03140	GSVIVP00001080001
VIT_02s0025g03130	GSVIVP00001081001
VIT_02s0025g03120	GSVIVP00001082001
VIT_02s0025g03090	GSVIVP00001085001
VIT_02s0025g03080	GSVIVP00001086001
VIT_02s0025g03070	GSVIVP00001087001
VIT_02s0025g03060	GSVIVP00001089001
VIT_02s0025g03050	GSVIVP00001092001
VIT_02s0025g03040	GSVIVP00001093001
VIT_02s0025g03030	GSVIVP00001094001
VIT_02s0025g03020	GSVIVP00001095001
VIT_02s0025g03010	GSVIVP00001096001
VIT_02s0025g03000	GSVIVP00001097001
VIT_02s0025g02980	GSVIVP00001098001
VIT_02s0025g02970	GSVIVP00001099001
VIT_02s0025g02960	GSVIVP00001100001
VIT_02s0025g02930	GSVIVP00001101001
VIT_02s0025g02940	GSVIVP00001102001
VIT_02s0025g02920	GSVIVP00001103001
VIT_02s0025g02900	GSVIVP00001104001
VIT_02s0025g02890	GSVIVP00001105001
VIT_02s0025g02880	GSVIVP00001105001
VIT_02s0025g02860	GSVIVP00001107001
VIT_02s0025g02870	GSVIVP00001108001
VIT_02s0025g02850	GSVIVP00001109001
VIT_02s0025g02840	GSVIVP00001110001
VIT_02s0025g02830	GSVIVP00001112001
VIT_02s0025g02820	GSVIVP00001114001
VIT_02s0025g02810	GSVIVP00001115001
VIT_02s0025g02800	GSVIVP00001116001
VIT_02s0025g02790	GSVIVP00001117001
VIT_02s0025g02780	GSVIVP00001118001
VIT_02s0025g02770	GSVIVP00001119001
VIT_02s0025g02760	GSVIVP00001120001
VIT_02s0025g02750	GSVIVP00001121001
VIT_02s0025g02740	GSVIVP00001122001
VIT_02s0025g02730	GSVIVP00001124001
VIT_02s0025g02720	GSVIVP00001125001
VIT_02s0025g02710	GSVIVP00001126001
VIT_02s0025g02690	GSVIVP00001129001
VIT_02s0025g02680	GSVIVP00001130001
VIT_02s0025g02670	GSVIVP00001131001
VIT_02s0025g02650	GSVIVP00001133001
VIT_02s0025g02630	GSVIVP00001136001
VIT_02s0025g02620	GSVIVP00001138001
VIT_02s0025g02610	GSVIVP00001139001
VIT_02s0025g02600	GSVIVP00001141001
VIT_02s0025g02590	GSVIVP00001142001
VIT_02s0025g02570	GSVIVP00001145001
VIT_02s0025g02560	GSVIVP00001146001
VIT_02s0025g02540	GSVIVP00001148001
VIT_02s0025g02520	GSVIVP00001150001
VIT_02s0025g02510	GSVIVP00001150001
VIT_02s0025g02500	GSVIVP00001151001
VIT_02s0025g02490	GSVIVP00001153001
VIT_02s0025g02480	GSVIVP00001154001
VIT_02s0025g02460	GSVIVP00001161001
VIT_02s0025g02450	GSVIVP00001163001
VIT_02s0025g02440	GSVIVP00001164001
VIT_02s0025g02430	GSVIVP00001165001
VIT_02s0025g02420	GSVIVP00001167001
VIT_02s0025g02410	GSVIVP00001168001
VIT_02s0025g02400	GSVIVP00001170001
VIT_02s0025g02370	GSVIVP00001173001
VIT_02s0025g02350	GSVIVP00001177001
VIT_02s0025g02340	GSVIVP00001179001
VIT_02s0025g02330	GSVIVP00001180001
VIT_02s0025g02320	GSVIVP00001181001
VIT_02s0025g02310	GSVIVP00001182001
VIT_08s0007g04310	GSVIVP00001183001
VIT_08s0007g04330	GSVIVP00001184001
VIT_08s0007g04340	GSVIVP00001185001
VIT_08s0007g04350	GSVIVP00001186001
VIT_08s0007g04360	GSVIVP00001188001
VIT_08s0007g04370	GSVIVP00001189001
VIT_08s0007g04380	GSVIVP00001190001
VIT_08s0007g04390	GSVIVP00001190001
VIT_08s0007g04400	GSVIVP00001191001
VIT_00s2262g00010	GSVIVP00001194001
VIT_08s0007g04410	GSVIVP00001198001
VIT_08s0007g04430	GSVIVP00001199001
VIT_08s0007g04440	GSVIVP00001199001
VIT_08s0007g04450	GSVIVP00001201001
VIT_08s0007g04460	GSVIVP00001202001
VIT_08s0007g04470	GSVIVP00001204001
VIT_08s0007g04480_2	GSVIVP00001206001
VIT_08s0007g04490	GSVIVP00001209001
VIT_08s0007g04510	GSVIVP00001210001
VIT_08s0007g04520	GSVIVP00001210001
VIT_08s0007g04530	GSVIVP00001211001
VIT_08s0007g04540	GSVIVP00001212001
VIT_08s0007g04550	GSVIVP00001213001
VIT_08s0007g04560	GSVIVP00001215001
VIT_08s0007g04570	GSVIVP00001216001
VIT_08s0007g04580	GSVIVP00001217001
VIT_08s0007g04590	GSVIVP00001218001
VIT_08s0007g04600	GSVIVP00001219001
VIT_08s0007g04610	GSVIVP00001220001
VIT_08s0007g04630	GSVIVP00001223001
VIT_08s0007g04630_2	GSVIVP00001225001
VIT_08s0007g04650	GSVIVP00001227001
VIT_08s0007g04670	GSVIVP00001228001
VIT_08s0007g04680	GSVIVP00001230001
VIT_08s0007g04690	GSVIVP00001231001
VIT_08s0007g04700	GSVIVP00001234001
VIT_08s0007g04710	GSVIVP00001234001
VIT_08s0007g04740	GSVIVP00001234001
VIT_08s0007g04750	GSVIVP00001235001
VIT_08s0007g04760	GSVIVP00001236001
VIT_08s0007g04770	GSVIVP00001240001
VIT_08s0007g04780	GSVIVP00001242001
VIT_08s0007g04790	GSVIVP00001245001
VIT_08s0007g04800	GSVIVP00001246001
VIT_08s0007g04810	GSVIVP00001248001
VIT_08s0007g04820	GSVIVP00001253001
VIT_08s0007g04830	GSVIVP00001255001
VIT_08s0007g04850	GSVIVP00001260001
VIT_08s0007g04860	GSVIVP00001263001
VIT_08s0007g04870	GSVIVP00001266001
VIT_08s0007g04880	GSVIVP00001268001
VIT_08s0007g04890	GSVIVP00001269001
VIT_08s0007g04900	GSVIVP00001273001
VIT_08s0007g04910	GSVIVP00001274001
VIT_08s0007g04920	GSVIVP00001274001
VIT_08s0007g04950	GSVIVP00001275001
VIT_08s0007g04970	GSVIVP00001276001
VIT_08s0007g04980	GSVIVP00001277001
VIT_08s0007g04990	GSVIVP00001280001
VIT_08s0007g05000	GSVIVP00001284001
VIT_08s0007g05010	GSVIVP00001285001
VIT_08s0007g05020	GSVIVP00001287001
VIT_08s0007g05030	GSVIVP00001289001
VIT_08s0007g05040	GSVIVP00001291001
VIT_08s0007g05050	GSVIVP00001293001
VIT_08s0007g05060	GSVIVP00001294001
VIT_08s0007g05090	GSVIVP00001299001
VIT_08s0007g05120	GSVIVP00001303001
VIT_08s0007g05130	GSVIVP00001305001
VIT_08s0007g05140	GSVIVP00001306001
VIT_08s0007g05150	GSVIVP00001306001
VIT_08s0007g05160	GSVIVP00001312001
VIT_08s0007g05170	GSVIVP00001317001
VIT_08s0007g05180	GSVIVP00001317001
VIT_08s0007g05200	GSVIVP00001318001
VIT_08s0007g05210	GSVIVP00001320001
VIT_08s0007g05230	GSVIVP00001322001
VIT_08s0007g05240	GSVIVP00001323001
VIT_08s0007g05250	GSVIVP00001324001
VIT_08s0007g05260	GSVIVP00001325001
VIT_08s0007g05290	GSVIVP00001332001
VIT_08s0007g05300	GSVIVP00001333001
VIT_08s0007g05330	GSVIVP00001336001
VIT_08s0007g05350	GSVIVP00001347001
VIT_08s0007g05360	GSVIVP00001347001
VIT_08s0007g05390	GSVIVP00001353001
VIT_08s0007g05400	GSVIVP00001354001
VIT_08s0007g05410	GSVIVP00001355001
VIT_08s0007g05420	GSVIVP00001356001
VIT_08s0007g05430	GSVIVP00001357001
VIT_08s0007g05440	GSVIVP00001363001
VIT_08s0007g05460	GSVIVP00001364001
VIT_08s0007g05470	GSVIVP00001373001
VIT_08s0007g05480	GSVIVP00001374001
VIT_08s0007g05490	GSVIVP00001375001
VIT_08s0007g05500	GSVIVP00001375001
VIT_08s0007g05510	GSVIVP00001376001
VIT_08s0007g05520	GSVIVP00001377001
VIT_08s0007g05530	GSVIVP00001378001
VIT_08s0007g05540	GSVIVP00001379001
VIT_08s0007g05550	GSVIVP00001380001
VIT_08s0007g05560	GSVIVP00001382001
VIT_08s0007g05570	GSVIVP00001385001
VIT_08s0007g05580	GSVIVP00001419001
VIT_08s0007g05600	GSVIVP00001420001
VIT_08s0007g05610	GSVIVP00001423001
VIT_04s0069g00010	GSVIVP00001429001
VIT_04s0069g00060	GSVIVP00001432001
VIT_00s0425g00010	GSVIVP00001433001
VIT_04s0069g00110	GSVIVP00001434001
VIT_04s0069g00170	GSVIVP00001435001
VIT_04s0069g00200	GSVIVP00001436001
VIT_04s0069g00210	GSVIVP00001437001
VIT_04s0069g00230	GSVIVP00001440001
VIT_04s0069g00260	GSVIVP00001441001
VIT_04s0069g00270	GSVIVP00001442001
VIT_04s0069g00280	GSVIVP00001444001
VIT_04s0069g00290	GSVIVP00001445001
VIT_04s0069g00300	GSVIVP00001446001
VIT_04s0069g00380	GSVIVP00001447001
VIT_04s0069g00390	GSVIVP00001448001
VIT_04s0069g00530	GSVIVP00001451001
VIT_04s0069g00540	GSVIVP00001452001
VIT_04s0069g00550	GSVIVP00001453001
VIT_04s0069g00560	GSVIVP00001455001
VIT_04s0069g00630	GSVIVP00001457001
VIT_04s0069g00610	GSVIVP00001459001
VIT_04s0069g00720	GSVIVP00001460001
VIT_04s0069g00730	GSVIVP00001461001
VIT_04s0069g00740	GSVIVP00001463001
VIT_04s0069g00750	GSVIVP00001464001
VIT_04s0069g00770	GSVIVP00001467001
VIT_04s0069g00780	GSVIVP00001468001
VIT_04s0069g00790	GSVIVP00001469001
VIT_04s0069g00810	GSVIVP00001470001
VIT_04s0069g00820	GSVIVP00001472001
VIT_04s0069g00830	GSVIVP00001472001
VIT_04s0069g00840	GSVIVP00001473001
VIT_04s0069g00860	GSVIVP00001474001
VIT_04s0069g00870	GSVIVP00001475001
VIT_04s0069g00890	GSVIVP00001478001
VIT_04s0069g00900	GSVIVP00001479001
VIT_15s0045g00920	GSVIVP00001480001
VIT_15s0045g00810	GSVIVP00001482001
VIT_15s0045g00780	GSVIVP00001483001
VIT_15s0045g00770	GSVIVP00001484001
VIT_15s0045g00710	GSVIVP00001486001
VIT_15s0045g00640	GSVIVP00001487001
VIT_15s0045g00880	GSVIVP00001488001
VIT_15s0045g01010	GSVIVP00001489001
VIT_15s0045g00670	GSVIVP00001490001
VIT_15s0045g00630	GSVIVP00001491001
VIT_15s0045g00620	GSVIVP00001492001
VIT_15s0045g00550	GSVIVP00001494001
VIT_15s0045g00540	GSVIVP00001496001
VIT_15s0045g00530	GSVIVP00001497001
VIT_15s0045g00380	GSVIVP00001497001
VIT_15s0045g00370	GSVIVP00001498001
VIT_15s0045g00330	GSVIVP00001499001
VIT_15s0045g00310	GSVIVP00001500001
VIT_15s0045g00260	GSVIVP00001503001
VIT_15s0045g00240	GSVIVP00001505001
VIT_15s0045g00220	GSVIVP00001507001
VIT_17s0053g01020	GSVIVP00001509001
VIT_15s0045g00200	GSVIVP00001511001
VIT_17s0053g01080	GSVIVP00001512001
VIT_17s0053g01060	GSVIVP00001513001
VIT_17s0053g01050	GSVIVP00001514001
VIT_17s0053g01030	GSVIVP00001514001
VIT_17s0053g01010	GSVIVP00001515001
VIT_17s0053g00990	GSVIVP00001517001
VIT_17s0053g00980	GSVIVP00001521001
VIT_17s0053g00910	GSVIVP00001522001
VIT_17s0053g00930	GSVIVP00001525001
VIT_17s0053g00950	GSVIVP00001526001
VIT_17s0053g00890	GSVIVP00001529001
VIT_17s0053g00880	GSVIVP00001529001
VIT_17s0053g00810	GSVIVP00001532001
VIT_17s0053g00840	GSVIVP00001533001
VIT_17s0053g00850	GSVIVP00001534001
VIT_17s0053g00860	GSVIVP00001535001
VIT_17s0053g00780	GSVIVP00001537001
VIT_17s0053g00760	GSVIVP00001538001
VIT_17s0053g00770	GSVIVP00001539001
VIT_17s0053g00750	GSVIVP00001541001
VIT_17s0053g00730	GSVIVP00001545001
VIT_17s0053g00710	GSVIVP00001546001
VIT_17s0053g00700	GSVIVP00001546001
VIT_17s0053g00680	GSVIVP00001547001
VIT_17s0053g00670	GSVIVP00001554001
VIT_17s0053g00650	GSVIVP00001555001
VIT_03s0110g00350	GSVIVP00001557001
VIT_03s0110g00320	GSVIVP00001560001
VIT_03s0110g00330	GSVIVP00001560001
VIT_03s0110g00310	GSVIVP00001571001
VIT_03s0110g00280	GSVIVP00001578001
VIT_03s0110g00230	GSVIVP00001581001
VIT_03s0110g00220	GSVIVP00001581001
VIT_03s0110g00200	GSVIVP00001582001
VIT_03s0110g00190	GSVIVP00001583001
VIT_03s0110g00170	GSVIVP00001586001
VIT_03s0110g00120	GSVIVP00001588001
VIT_03s0110g00010	GSVIVP00001589001
VIT_03s0110g00080	GSVIVP00001590001
VIT_03s0110g00090	GSVIVP00001592001
VIT_03s0110g00100	GSVIVP00001594001
VIT_19s0093g00390	GSVIVP00001596001
VIT_19s0093g00400	GSVIVP00001598001
VIT_19s0093g00430	GSVIVP00001601001
VIT_19s0093g00440	GSVIVP00001604001
VIT_19s0093g00470	GSVIVP00001605001
VIT_19s0093g00480	GSVIVP00001606001
VIT_19s0093g00510	GSVIVP00001611001
VIT_19s0093g00550	GSVIVP00001612001
VIT_19s0093g00560	GSVIVP00001612001
VIT_19s0093g00580	GSVIVP00001613001
VIT_19s0093g00590	GSVIVP00001614001
VIT_19s0093g00620	GSVIVP00001614001
VIT_19s0176g00150	GSVIVP00001614001
VIT_19s0176g00140	GSVIVP00001616001
VIT_19s0176g00090	GSVIVP00001617001
VIT_19s0176g00060	GSVIVP00001619001
VIT_19s0176g00040	GSVIVP00001620001
VIT_19s0176g00020	GSVIVP00001621001
VIT_19s0176g00030	GSVIVP00001622001
VIT_02s0025g05130	GSVIVP00001625001
VIT_02s0025g05120	GSVIVP00001631001
VIT_02s0025g05100	GSVIVP00001638001
VIT_02s0025g05060	GSVIVP00001642001
VIT_02s0025g05070	GSVIVP00001643001
VIT_02s0025g05090	GSVIVP00001644001
VIT_02s0025g05050	GSVIVP00001645001
VIT_02s0025g05080	GSVIVP00001649001
VIT_00s2117g00010	GSVIVP00001653001
VIT_02s0025g05000	GSVIVP00001654001
VIT_00s1764g00020	GSVIVP00001658001
VIT_00s1764g00010	GSVIVP00001667001
VIT_02s0025g04970	GSVIVP00001668001
VIT_02s0025g04960	GSVIVP00001672001
VIT_02s0025g04940	GSVIVP00001674001
VIT_02s0025g04930	GSVIVP00001675001
VIT_02s0025g04910	GSVIVP00001677001
VIT_02s0025g04900	GSVIVP00001678001
VIT_02s0025g04880	GSVIVP00001679001
VIT_02s0025g04890	GSVIVP00001680001
VIT_02s0025g04850	GSVIVP00001682001
VIT_02s0025g04860	GSVIVP00001683001
VIT_02s0025g04840	GSVIVP00001684001
VIT_02s0025g04830	GSVIVP00001684001
VIT_02s0025g04820	GSVIVP00001686001
VIT_02s0025g04810	GSVIVP00001687001
VIT_02s0025g04800	GSVIVP00001688001
VIT_02s0025g04790	GSVIVP00001689001
VIT_02s0025g04780	GSVIVP00001690001
VIT_02s0025g04770	GSVIVP00001691001
VIT_02s0025g04760	GSVIVP00001695001
VIT_02s0025g04750	GSVIVP00001696001
VIT_02s0025g04730	GSVIVP00001698001
VIT_02s0025g04710	GSVIVP00001702001
VIT_02s0025g04700	GSVIVP00001703001
VIT_02s0025g04690	GSVIVP00001705001
VIT_02s0025g04680	GSVIVP00001706001
VIT_02s0025g04670	GSVIVP00001709001
VIT_02s0025g04660	GSVIVP00001710001
VIT_02s0025g04650	GSVIVP00001712001
VIT_02s0025g04640	GSVIVP00001713001
VIT_02s0025g04630	GSVIVP00001714001
VIT_02s0025g04620	GSVIVP00001715001
VIT_02s0025g04610	GSVIVP00001717001
VIT_02s0025g04600	GSVIVP00001718001
VIT_02s0025g04590	GSVIVP00001718001
VIT_02s0025g04580	GSVIVP00001720001
VIT_02s0025g04570	GSVIVP00001721001
VIT_02s0025g04560	GSVIVP00001728001
VIT_02s0025g04550	GSVIVP00001732001
VIT_02s0025g04540	GSVIVP00001733001
VIT_02s0025g04530	GSVIVP00001735001
VIT_02s0025g04520	GSVIVP00001737001
VIT_02s0025g04510	GSVIVP00001739001
VIT_02s0025g04500	GSVIVP00001740001
VIT_02s0025g04490	GSVIVP00001744001
VIT_02s0025g04480	GSVIVP00001744001
VIT_02s0025g04460	GSVIVP00001744001
VIT_02s0025g04440	GSVIVP00001747001
VIT_02s0025g04420	GSVIVP00001748001
VIT_02s0025g04410	GSVIVP00001749001
VIT_02s0025g04400	GSVIVP00001750001
VIT_02s0025g04390	GSVIVP00001756001
VIT_02s0025g04380	GSVIVP00001756001
VIT_02s0025g04370	GSVIVP00001756001
VIT_02s0025g04360	GSVIVP00001758001
VIT_02s0025g04350	GSVIVP00001759001
VIT_02s0025g04340	GSVIVP00001760001
VIT_02s0025g04330	GSVIVP00001761001
VIT_02s0025g04320	GSVIVP00001766001
VIT_02s0025g04300	GSVIVP00001767001
VIT_02s0025g04310	GSVIVP00001768001
VIT_02s0025g04290	GSVIVP00001770001
VIT_02s0025g04280	GSVIVP00001771001
VIT_02s0025g04270	GSVIVP00001774001
VIT_02s0025g04250	GSVIVP00001776001
VIT_02s0025g04260	GSVIVP00001777001
VIT_02s0025g04230	GSVIVP00001777001
VIT_02s0025g04220	GSVIVP00001778001
VIT_02s0025g04210	GSVIVP00001779001
VIT_02s0025g04190	GSVIVP00001780001
VIT_02s0025g04180	GSVIVP00001781001
VIT_02s0025g04170	GSVIVP00001781001
VIT_02s0025g04160	GSVIVP00001785001
VIT_02s0025g04150	GSVIVP00001786001
VIT_02s0025g04140	GSVIVP00001787001
VIT_02s0025g04130	GSVIVP00001788001
VIT_02s0025g04120	GSVIVP00001790001
VIT_02s0025g04110	GSVIVP00001791001
VIT_02s0025g04100	GSVIVP00001792001
VIT_02s0025g04090	GSVIVP00001794001
VIT_02s0025g04080	GSVIVP00001796001
VIT_02s0025g04070	GSVIVP00001798001
VIT_02s0025g04060	GSVIVP00001799001
VIT_02s0025g04050	GSVIVP00001802001
VIT_02s0025g04030	GSVIVP00001804001
VIT_02s0025g04020	GSVIVP00001804001
VIT_02s0025g04010	GSVIVP00001804001
VIT_02s0025g04000	GSVIVP00001805001
VIT_02s0025g03980	GSVIVP00001805001
VIT_02s0025g03970	GSVIVP00001805001
VIT_02s0025g03960	GSVIVP00001806001
VIT_02s0025g03950	GSVIVP00001807001
VIT_02s0025g03940	GSVIVP00001807001
VIT_02s0025g03920	GSVIVP00001810001
VIT_02s0025g03910	GSVIVP00001811001
VIT_02s0025g03860	GSVIVP00001812001
VIT_02s0025g03870	GSVIVP00001813001
VIT_02s0025g03850	GSVIVP00001815001
VIT_02s0087g01020	GSVIVP00001815001
VIT_02s0087g01010	GSVIVP00001815001
VIT_02s0087g00950	GSVIVP00001816001
VIT_02s0087g00930	GSVIVP00001817001
VIT_02s0087g00910	GSVIVP00001818001
VIT_02s0087g00880	GSVIVP00001819001
VIT_02s0087g00870	GSVIVP00001820001
VIT_02s0087g00840	GSVIVP00001822001
VIT_02s0087g00810	GSVIVP00001823001
VIT_02s0087g00800	GSVIVP00001825001
VIT_02s0087g00790	GSVIVP00001826001
VIT_02s0087g00770	GSVIVP00001827001
VIT_02s0087g00760	GSVIVP00001828001
VIT_02s0087g00740	GSVIVP00001831001
VIT_15s0046g02780	GSVIVP00001832001
VIT_02s0087g00710	GSVIVP00001838001
VIT_02s0087g00700	GSVIVP00001840001
VIT_02s0087g00690	GSVIVP00001842001
VIT_02s0087g00680	GSVIVP00001844001
VIT_02s0087g00650	GSVIVP00001845001
VIT_02s0087g00630	GSVIVP00001846001
VIT_02s0087g00640	GSVIVP00001847001
VIT_02s0087g00610	GSVIVP00001850001
VIT_02s0087g00600	GSVIVP00001851001
VIT_02s0087g00580	GSVIVP00001852001
VIT_02s0087g00560	GSVIVP00001853001
VIT_02s0087g00570	GSVIVP00001854001
VIT_02s0087g00510	GSVIVP00001858001
VIT_02s0087g00490	GSVIVP00001858001
VIT_02s0087g00470	GSVIVP00001859001
VIT_02s0087g00460_2	GSVIVP00001859001
VIT_02s0087g00460	GSVIVP00001860001
VIT_02s0087g00450	GSVIVP00001860001
VIT_02s0087g00430	GSVIVP00001860001
VIT_02s0087g00440	GSVIVP00001860001
VIT_02s0087g00410	GSVIVP00001862001
VIT_02s0087g00400	GSVIVP00001862001
VIT_02s0087g00390	GSVIVP00001862001
VIT_02s0087g00370	GSVIVP00001864001
VIT_02s0087g00360	GSVIVP00001864001
VIT_02s0087g00340	GSVIVP00001865001
VIT_02s0087g00330	GSVIVP00001866001
VIT_02s0087g00320	GSVIVP00001866001
VIT_07s0005g05100	GSVIVP00001868001
VIT_07s0005g05110	GSVIVP00001870001
VIT_07s0005g05140	GSVIVP00001871001
VIT_07s0005g05160	GSVIVP00001872001
VIT_07s0005g05180	GSVIVP00001873001
VIT_07s0005g05210	GSVIVP00001876001
VIT_07s0005g05260	GSVIVP00001879001
VIT_07s0005g05270	GSVIVP00001880001
VIT_07s0005g05320	GSVIVP00001884001
VIT_07s0005g05400	GSVIVP00001889001
VIT_07s0005g05420	GSVIVP00001890001
VIT_07s0005g05500	GSVIVP00001893001
VIT_07s0005g05510	GSVIVP00001894001
VIT_07s0005g05520	GSVIVP00001895001
VIT_07s0005g05580	GSVIVP00001897001
VIT_07s0005g05600	GSVIVP00001901001
VIT_07s0005g05610	GSVIVP00001908001
VIT_07s0005g05620	GSVIVP00001909001
VIT_07s0005g05640	GSVIVP00001911001
VIT_07s0005g05660	GSVIVP00001913001
VIT_07s0005g05670	GSVIVP00001913001
VIT_07s0005g05680	GSVIVP00001913001
VIT_07s0005g05720	GSVIVP00001913001
VIT_07s0005g05730	GSVIVP00001915001
VIT_07s0005g05760	GSVIVP00001916001
VIT_07s0005g05770	GSVIVP00001917001
VIT_07s0005g05780	GSVIVP00001918001
VIT_07s0005g05790	GSVIVP00001920001
VIT_08s0058g00410	GSVIVP00001923001
VIT_08s0058g00370	GSVIVP00001926001
VIT_08s0058g00350	GSVIVP00001927001
VIT_08s0058g00340	GSVIVP00001928001
VIT_08s0058g00320	GSVIVP00001929001
VIT_08s0058g00310	GSVIVP00001930001
VIT_08s0058g00290	GSVIVP00001931001
VIT_00s2432g00010	GSVIVP00001932001
VIT_08s0058g00270	GSVIVP00001935001
VIT_08s0058g00260	GSVIVP00001936001
VIT_08s0058g00240	GSVIVP00001937001
VIT_08s0058g00250	GSVIVP00001938001
VIT_08s0058g00210	GSVIVP00001939001
VIT_02s0012g02230	GSVIVP00001939001
VIT_08s0058g00180	GSVIVP00001940001
VIT_08s0058g00170	GSVIVP00001941001
VIT_08s0058g00150	GSVIVP00001942001
VIT_08s0058g00140	GSVIVP00001943001
VIT_08s0058g00130	GSVIVP00001943001
VIT_08s0058g00120	GSVIVP00001944001
VIT_08s0058g00100	GSVIVP00001947001
VIT_08s0058g00090	GSVIVP00001949001
VIT_08s0058g00060	GSVIVP00001952001
VIT_08s0058g00020	GSVIVP00001953001
VIT_08s0058g00040	GSVIVP00001954001
VIT_08s0217g00120	GSVIVP00001957001
VIT_08s0217g00110	GSVIVP00001958001
VIT_08s0217g00100	GSVIVP00001958001
VIT_08s0217g00090	GSVIVP00001961001
VIT_13s0101g00100	GSVIVP00001962001
VIT_13s0101g00160	GSVIVP00001964001
VIT_13s0101g00170	GSVIVP00001966001
VIT_13s0101g00220	GSVIVP00001967001
VIT_13s0101g00240	GSVIVP00001969001
VIT_13s0101g00250	GSVIVP00001970001
VIT_13s0101g00260	GSVIVP00001971001
VIT_13s0101g00300	GSVIVP00001973001
VIT_13s0101g00320	GSVIVP00001974001
VIT_13s0101g00360	GSVIVP00001977001
VIT_13s0101g00380	GSVIVP00001977001
VIT_13s0101g00410	GSVIVP00001978001
VIT_13s0101g00460	GSVIVP00001978001
VIT_13s0101g00470	GSVIVP00001978001
VIT_13s0101g00500	GSVIVP00001978001
VIT_13s0101g00510	GSVIVP00001979001
VIT_13s0101g00520	GSVIVP00001983001
VIT_03s0091g00470	GSVIVP00001985001
VIT_03s0091g00480	GSVIVP00001987001
VIT_03s0091g00490	GSVIVP00001988001
VIT_03s0091g00500	GSVIVP00001990001
VIT_03s0091g00520	GSVIVP00001991001
VIT_03s0091g00540	GSVIVP00001996001
VIT_03s0091g00550	GSVIVP00001998001
VIT_03s0091g00560	GSVIVP00001998001
VIT_03s0091g00580	GSVIVP00002002001
VIT_03s0091g00590	GSVIVP00002005001
VIT_03s0091g00600	GSVIVP00002006001
VIT_03s0091g00610	GSVIVP00002008001
VIT_03s0091g00630	GSVIVP00002009001
VIT_03s0091g00660	GSVIVP00002010001
VIT_03s0091g00670	GSVIVP00002011001
VIT_03s0091g00680	GSVIVP00002012001
VIT_03s0091g00690	GSVIVP00002013001
VIT_03s0091g00700	GSVIVP00002015001
VIT_03s0091g00710	GSVIVP00002015001
VIT_03s0091g00720	GSVIVP00002018001
VIT_03s0091g00730	GSVIVP00002019001
VIT_03s0091g00740	GSVIVP00002021001
VIT_03s0091g00750	GSVIVP00002021001
VIT_03s0091g00760	GSVIVP00002023001
VIT_03s0091g00810	GSVIVP00002025001
VIT_03s0091g00820	GSVIVP00002032001
VIT_03s0091g00830	GSVIVP00002034001
VIT_03s0091g00840	GSVIVP00002036001
VIT_03s0091g00850	GSVIVP00002037001
VIT_03s0091g00860	GSVIVP00002040001
VIT_03s0091g00890	GSVIVP00002041001
VIT_03s0091g00900	GSVIVP00002042001
VIT_03s0091g00920	GSVIVP00002043001
VIT_03s0091g00930	GSVIVP00002044001
VIT_03s0091g00940	GSVIVP00002046001
VIT_03s0091g00950	GSVIVP00002047001
VIT_03s0091g00960	GSVIVP00002049001
VIT_03s0091g00990	GSVIVP00002051001
VIT_03s0091g01010	GSVIVP00002052001
VIT_03s0091g01020	GSVIVP00002053001
VIT_03s0091g01030	GSVIVP00002054001
VIT_03s0091g01040	GSVIVP00002056001
VIT_03s0091g01050	GSVIVP00002058001
VIT_03s0091g01060	GSVIVP00002059001
VIT_03s0091g01080	GSVIVP00002062001
VIT_03s0091g01090	GSVIVP00002063001
VIT_03s0091g01100	GSVIVP00002064001
VIT_03s0091g01110	GSVIVP00002065001
VIT_03s0091g01130	GSVIVP00002066001
VIT_03s0091g01140	GSVIVP00002067001
VIT_03s0091g01150	GSVIVP00002068001
VIT_16s0013g02170	GSVIVP00002070001
VIT_03s0091g01170	GSVIVP00002074001
VIT_03s0091g01190	GSVIVP00002075001
VIT_03s0091g01200	GSVIVP00002076001
VIT_03s0091g01270	GSVIVP00002080001
VIT_03s0091g01290	GSVIVP00002082001
VIT_03s0088g00010	GSVIVP00002083001
VIT_03s0088g00030	GSVIVP00002083001
VIT_03s0088g00040	GSVIVP00002084001
VIT_11s0103g00530	GSVIVP00002085001
VIT_11s0103g00490	GSVIVP00002089001
VIT_11s0103g00460	GSVIVP00002089001
VIT_11s0103g00420	GSVIVP00002090001
VIT_11s0103g00410	GSVIVP00002092001
VIT_11s0103g00400	GSVIVP00002093001
VIT_11s0103g00390	GSVIVP00002094001
VIT_11s0103g00370	GSVIVP00002095001
VIT_11s0103g00380	GSVIVP00002096001
VIT_11s0103g00340	GSVIVP00002097001
VIT_11s0103g00330	GSVIVP00002098001
VIT_11s0103g00310	GSVIVP00002099001
VIT_11s0103g00290	GSVIVP00002102001
VIT_11s0103g00280	GSVIVP00002104001
VIT_11s0103g00270	GSVIVP00002106001
VIT_11s0103g00260	GSVIVP00002106001
VIT_11s0103g00250	GSVIVP00002107001
VIT_11s0103g00230	GSVIVP00002109001
VIT_11s0103g00220	GSVIVP00002110001
VIT_11s0103g00200	GSVIVP00002111001
VIT_11s0103g00210	GSVIVP00002112001
VIT_11s0103g00190	GSVIVP00002115001
VIT_11s0103g00150	GSVIVP00002116001
VIT_11s0103g00140	GSVIVP00002117001
VIT_11s0103g00130	GSVIVP00002118001
VIT_11s0103g00120	GSVIVP00002119001
VIT_11s0103g00100	GSVIVP00002119001
VIT_11s0103g00110	GSVIVP00002121001
VIT_11s0103g00060	GSVIVP00002125001
VIT_11s0103g00040	GSVIVP00002127001
VIT_11s0103g00050	GSVIVP00002128001
VIT_11s0103g00010	GSVIVP00002132001
VIT_13s0106g00130	GSVIVP00002133001
VIT_13s0106g00170	GSVIVP00002134001
VIT_13s0106g00180	GSVIVP00002135001
VIT_13s0106g00190	GSVIVP00002136001
VIT_13s0106g00250	GSVIVP00002142001
VIT_13s0106g00260	GSVIVP00002146001
VIT_13s0106g00280	GSVIVP00002151001
VIT_13s0106g00290	GSVIVP00002151001
VIT_13s0106g00320	GSVIVP00002151001
VIT_13s0106g00330	GSVIVP00002154001
VIT_13s0106g00350	GSVIVP00002154001
VIT_13s0106g00360	GSVIVP00002156001
VIT_13s0106g00380	GSVIVP00002156001
VIT_13s0106g00390	GSVIVP00002157001
VIT_13s0106g00430	GSVIVP00002161001
VIT_13s0106g00440	GSVIVP00002163001
VIT_13s0106g00450	GSVIVP00002164001
VIT_13s0106g00460	GSVIVP00002167001
VIT_13s0106g00470	GSVIVP00002171001
VIT_13s0106g00490	GSVIVP00002172001
VIT_13s0106g00500	GSVIVP00002174001
VIT_13s0106g00530	GSVIVP00002176001
VIT_13s0106g00540	GSVIVP00002177001
VIT_13s0106g00560	GSVIVP00002180001
VIT_13s0106g00570	GSVIVP00002183001
VIT_13s0106g00610	GSVIVP00002183001
VIT_13s0106g00620	GSVIVP00002185001
VIT_13s0106g00640	GSVIVP00002187001
VIT_13s0106g00690	GSVIVP00002188001
VIT_13s0106g00700	GSVIVP00002189001
VIT_13s0106g00710	GSVIVP00002190001
VIT_13s0106g00720	GSVIVP00002192001
VIT_13s0106g00730	GSVIVP00002198001
VIT_13s0106g00740	GSVIVP00002199001
VIT_13s0106g00770	GSVIVP00002199001
VIT_13s0106g00780	GSVIVP00002199001
VIT_13s0106g00790	GSVIVP00002199001
VIT_13s0106g00820	GSVIVP00002200001
VIT_13s0047g00950	GSVIVP00002200001
VIT_13s0047g00700	GSVIVP00002202001
VIT_13s0047g00990	GSVIVP00002203001
VIT_13s0047g01010	GSVIVP00002205001
VIT_13s0047g01030_2	GSVIVP00002209001
VIT_13s0047g01030_3	GSVIVP00002210001
VIT_13s0047g01030	GSVIVP00002213001
VIT_13s0047g01050	GSVIVP00002215001
VIT_13s0047g01070	GSVIVP00002216001
VIT_13s0047g01090	GSVIVP00002219001
VIT_13s0047g01100	GSVIVP00002219001
VIT_13s0047g01120	GSVIVP00002220001
VIT_13s0047g01130	GSVIVP00002224001
VIT_13s0047g01140	GSVIVP00002225001
VIT_13s0047g01160	GSVIVP00002228001
VIT_13s0047g01180	GSVIVP00002228001
VIT_13s0047g01190	GSVIVP00002231001
VIT_13s0047g01200	GSVIVP00002233001
VIT_13s0047g01220	GSVIVP00002238001
VIT_13s0047g01230	GSVIVP00002239001
VIT_13s0047g01240	GSVIVP00002241001
VIT_13s0067g02270	GSVIVP00002241001
VIT_13s0067g02320	GSVIVP00002246001
VIT_13s0067g02200	GSVIVP00002246001
VIT_13s0067g02180	GSVIVP00002247001
VIT_13s0067g02110	GSVIVP00002248001
VIT_13s0067g02100	GSVIVP00002249001
VIT_13s0067g02040	GSVIVP00002252001
VIT_13s0067g02000	GSVIVP00002254001
VIT_13s0067g01920	GSVIVP00002255001
VIT_13s0067g01870	GSVIVP00002258001
VIT_13s0067g01770	GSVIVP00002261001
VIT_13s0067g01730	GSVIVP00002265001
VIT_13s0067g01620	GSVIVP00002270001
VIT_18s0086g00180	GSVIVP00002271001
VIT_18s0086g00190	GSVIVP00002272001
VIT_18s0086g00200	GSVIVP00002274001
VIT_18s0086g00210	GSVIVP00002275001
VIT_18s0086g00250	GSVIVP00002283001
VIT_18s0086g00310	GSVIVP00002284001
VIT_18s0086g00330	GSVIVP00002287001
VIT_18s0086g00530	GSVIVP00002288001
VIT_18s0086g00410	GSVIVP00002289001
VIT_18s0086g00430	GSVIVP00002290001
VIT_18s0086g00420	GSVIVP00002294001
VIT_18s0086g00490	GSVIVP00002296001
VIT_18s0086g00510	GSVIVP00002302001
VIT_18s0086g00560	GSVIVP00002305001
VIT_18s0086g00580	GSVIVP00002307001
VIT_18s0086g00590	GSVIVP00002309001
VIT_18s0086g00690	GSVIVP00002310001
VIT_18s0164g00010	GSVIVP00002351001
VIT_18s0164g00020	GSVIVP00002351001
VIT_18s0164g00030	GSVIVP00002352001
VIT_18s0164g00040	GSVIVP00002353001
VIT_18s0164g00060	GSVIVP00002357001
VIT_18s0164g00070	GSVIVP00002360001
VIT_18s0164g00080	GSVIVP00002361001
VIT_18s0164g00100	GSVIVP00002365001
VIT_18s0164g00110	GSVIVP00002366001
VIT_18s0164g00170	GSVIVP00002368001
VIT_18s0041g00010	GSVIVP00002372001
VIT_18s0041g00020	GSVIVP00002373001
VIT_18s0041g00030	GSVIVP00002374001
VIT_18s0041g00040	GSVIVP00002377001
VIT_18s0041g00060	GSVIVP00002378001
VIT_18s0041g00090	GSVIVP00002379001
VIT_18s0041g00100	GSVIVP00002379001
VIT_18s0041g00130	GSVIVP00002394001
VIT_18s0041g00140	GSVIVP00002398001
VIT_18s0041g00150	GSVIVP00002400001
VIT_18s0041g00160	GSVIVP00002404001
VIT_18s0041g00180	GSVIVP00002406001
VIT_18s0041g00190	GSVIVP00002406001
VIT_18s0041g00200	GSVIVP00002407001
VIT_18s0041g00240	GSVIVP00002410001
VIT_18s0041g00210	GSVIVP00002411001
VIT_18s0041g00220	GSVIVP00002411001
VIT_18s0041g00250	GSVIVP00002414001
VIT_18s0041g00260	GSVIVP00002415001
VIT_18s0041g00270	GSVIVP00002419001
VIT_18s0041g00280	GSVIVP00002422001
VIT_18s0041g00290	GSVIVP00002423001
VIT_18s0041g00330	GSVIVP00002424001
VIT_18s0041g00340	GSVIVP00002426001
VIT_18s0041g00350	GSVIVP00002427001
VIT_18s0041g00370	GSVIVP00002427001
VIT_18s0041g00380	GSVIVP00002427001
VIT_18s0041g00390	GSVIVP00002428001
VIT_18s0041g00400	GSVIVP00002435001
VIT_18s0041g00410	GSVIVP00002438001
VIT_18s0041g00420	GSVIVP00002439001
VIT_18s0041g00430	GSVIVP00002440001
VIT_18s0041g00500	GSVIVP00002443001
VIT_18s0041g00480	GSVIVP00002444001
VIT_18s0041g00490	GSVIVP00002445001
VIT_18s0041g00520	GSVIVP00002446001
VIT_18s0041g00540	GSVIVP00002447001
VIT_18s0041g00550	GSVIVP00002448001
VIT_18s0041g00560	GSVIVP00002449001
VIT_18s0041g00570	GSVIVP00002450001
VIT_18s0041g00580	GSVIVP00002452001
VIT_18s0041g00590	GSVIVP00002453001
VIT_18s0041g00600	GSVIVP00002455001
VIT_18s0041g00640	GSVIVP00002456001
VIT_18s0041g00610	GSVIVP00002457001
VIT_18s0041g00650	GSVIVP00002461001
VIT_18s0041g00660	GSVIVP00002462001
VIT_18s0041g00670	GSVIVP00002462001
VIT_18s0041g00680	GSVIVP00002463001
VIT_18s0041g00690	GSVIVP00002463001
VIT_18s0041g00700	GSVIVP00002464001
VIT_18s0041g00710	GSVIVP00002465001
VIT_18s0041g00730	GSVIVP00002467001
VIT_18s0041g00740	GSVIVP00002469001
VIT_18s0041g00750	GSVIVP00002470001
VIT_18s0041g00790	GSVIVP00002471001
VIT_18s0041g00970	GSVIVP00002473001
VIT_18s0041g00800	GSVIVP00002474001
VIT_18s0041g00920	GSVIVP00002483001
VIT_18s0041g00840	GSVIVP00002489001
VIT_18s0041g00930	GSVIVP00002490001
VIT_18s0041g01030	GSVIVP00002495001
VIT_03s0038g01730	GSVIVP00002496001
VIT_03s0038g01600	GSVIVP00002497001
VIT_03s0038g01650	GSVIVP00002498001
VIT_03s0038g01500	GSVIVP00002499001
VIT_03s0038g01350	GSVIVP00002500001
VIT_03s0038g01340	GSVIVP00002501001
VIT_03s0038g01240_2	GSVIVP00002502001
VIT_05s0136g00130	GSVIVP00002503001
VIT_03s0038g01240	GSVIVP00002504001
VIT_03s0038g01050	GSVIVP00002505001
VIT_03s0038g00970	GSVIVP00002506001
VIT_03s0038g00850	GSVIVP00002507001
VIT_03s0038g00830	GSVIVP00002508001
VIT_03s0038g00680	GSVIVP00002509001
VIT_03s0038g00580	GSVIVP00002510001
VIT_03s0038g00480	GSVIVP00002511001
VIT_03s0038g00420	GSVIVP00002512001
VIT_03s0038g00370	GSVIVP00002513001
VIT_03s0038g00360	GSVIVP00002514001
VIT_03s0038g00330	GSVIVP00002515001
VIT_03s0038g00270	GSVIVP00002517001
VIT_03s0038g00140	GSVIVP00002518001
VIT_03s0038g00130	GSVIVP00002519001
VIT_03s0038g00080	GSVIVP00002521001
VIT_05s0102g00030	GSVIVP00002522001
VIT_05s0102g00050	GSVIVP00002523001
VIT_05s0102g00060	GSVIVP00002524001
VIT_05s0165g00270	GSVIVP00002525001
VIT_05s0102g00070	GSVIVP00002527001
VIT_05s0102g00090	GSVIVP00002529001
VIT_05s0102g00120	GSVIVP00002532001
VIT_05s0102g00150	GSVIVP00002534001
VIT_05s0102g00170	GSVIVP00002537001
VIT_05s0102g00200	GSVIVP00002538001
VIT_05s0102g00210	GSVIVP00002539001
VIT_05s0102g00220	GSVIVP00002540001
VIT_05s0102g00230	GSVIVP00002540001
VIT_05s0102g00240	GSVIVP00002541001
VIT_05s0102g00250	GSVIVP00002543001
VIT_05s0102g00260	GSVIVP00002544001
VIT_05s0102g00270	GSVIVP00002545001
VIT_05s0102g00290	GSVIVP00002546001
VIT_05s0102g00300	GSVIVP00002547001
VIT_05s0102g00310	GSVIVP00002548001
VIT_05s0102g00360	GSVIVP00002553001
VIT_05s0102g00370	GSVIVP00002554001
VIT_05s0102g00390	GSVIVP00002555001
VIT_05s0102g00400	GSVIVP00002556001
VIT_05s0102g00410	GSVIVP00002558001
VIT_05s0102g00420	GSVIVP00002559001
VIT_05s0102g00440	GSVIVP00002561001
VIT_05s0102g00450	GSVIVP00002562001
VIT_05s0102g00460	GSVIVP00002563001
VIT_05s0102g00480	GSVIVP00002565001
VIT_05s0102g00510	GSVIVP00002568001
VIT_05s0102g00520	GSVIVP00002569001
VIT_05s0102g00540	GSVIVP00002570001
VIT_05s0102g00550	GSVIVP00002571001
VIT_05s0102g00560	GSVIVP00002572001
VIT_00s2082g00010	GSVIVP00002573001
VIT_05s0102g00570	GSVIVP00002575001
VIT_05s0102g00630	GSVIVP00002575001
VIT_05s0102g00680	GSVIVP00002581001
VIT_05s0102g00690	GSVIVP00002582001
VIT_05s0102g00700	GSVIVP00002583001
VIT_05s0102g00710	GSVIVP00002584001
VIT_05s0102g00720	GSVIVP00002585001
VIT_05s0102g00730	GSVIVP00002586001
VIT_05s0102g00750	GSVIVP00002587001
VIT_05s0102g00770	GSVIVP00002588001
VIT_05s0102g00780	GSVIVP00002589001
VIT_05s0102g00790	GSVIVP00002591001
VIT_05s0102g00830	GSVIVP00002595001
VIT_05s0102g00860	GSVIVP00002598001
VIT_05s0102g00870	GSVIVP00002599001
VIT_05s0102g00880	GSVIVP00002600001
VIT_05s0102g00900	GSVIVP00002601001
VIT_05s0102g00910	GSVIVP00002602001
VIT_05s0102g00920	GSVIVP00002604001
VIT_05s0102g00930	GSVIVP00002605001
VIT_05s0102g00950	GSVIVP00002606001
VIT_05s0102g00980	GSVIVP00002607001
VIT_05s0102g00990	GSVIVP00002610001
VIT_05s0102g00940	GSVIVP00002612001
VIT_05s0102g01030	GSVIVP00002614001
VIT_13s0084g00580	GSVIVP00002617001
VIT_13s0084g00560	GSVIVP00002618001
VIT_13s0084g00550	GSVIVP00002619001
VIT_13s0084g00530	GSVIVP00002624001
VIT_13s0084g00520	GSVIVP00002625001
VIT_13s0084g00510	GSVIVP00002626001
VIT_13s0084g00500	GSVIVP00002627001
VIT_03s0063g02300	GSVIVP00002628001
VIT_13s0106g00120	GSVIVP00002629001
VIT_13s0084g00440	GSVIVP00002631001
VIT_13s0084g00420	GSVIVP00002632001
VIT_13s0084g00370	GSVIVP00002635001
VIT_13s0084g00380	GSVIVP00002636001
VIT_13s0084g00360	GSVIVP00002637001
VIT_13s0084g00340	GSVIVP00002637001
VIT_13s0084g00270	GSVIVP00002640001
VIT_13s0084g00250	GSVIVP00002642001
VIT_13s0084g00240	GSVIVP00002643001
VIT_13s0084g00220	GSVIVP00002645001
VIT_13s0084g00170	GSVIVP00002648001
VIT_13s0084g00150	GSVIVP00002651001
VIT_13s0084g00140	GSVIVP00002654001
VIT_13s0084g00130	GSVIVP00002655001
VIT_13s0084g00120	GSVIVP00002657001
VIT_13s0084g00110	GSVIVP00002659001
VIT_13s0084g00100	GSVIVP00002660001
VIT_13s0084g00090	GSVIVP00002662001
VIT_13s0084g00080	GSVIVP00002663001
VIT_13s0084g00070	GSVIVP00002665001
VIT_13s0084g00060	GSVIVP00002667001
VIT_13s0084g00040	GSVIVP00002670001
VIT_13s0084g00030	GSVIVP00002671001
VIT_13s0084g00010	GSVIVP00002673001
VIT_19s0085g00490	GSVIVP00002674001
VIT_19s0085g00500	GSVIVP00002677001
VIT_19s0085g00510	GSVIVP00002678001
VIT_19s0085g00560	GSVIVP00002685001
VIT_19s0085g00570	GSVIVP00002686001
VIT_19s0085g00600	GSVIVP00002687001
VIT_19s0085g00610	GSVIVP00002688001
VIT_19s0085g00620	GSVIVP00002689001
VIT_19s0085g00630	GSVIVP00002691001
VIT_19s0085g00650	GSVIVP00002692001
VIT_19s0085g00680	GSVIVP00002694001
VIT_19s0085g00690	GSVIVP00002696001
VIT_19s0085g00700	GSVIVP00002697001
VIT_19s0085g00720	GSVIVP00002699001
VIT_19s0085g00730_2	GSVIVP00002700001
VIT_19s0085g00740	GSVIVP00002705001
VIT_19s0085g00750	GSVIVP00002706001
VIT_19s0085g00760	GSVIVP00002707001
VIT_19s0085g00770	GSVIVP00002708001
VIT_19s0085g00800	GSVIVP00002709001
VIT_19s0085g00810	GSVIVP00002710001
VIT_19s0085g00820	GSVIVP00002711001
VIT_19s0085g00830	GSVIVP00002712001
VIT_19s0085g00840	GSVIVP00002713001
VIT_19s0085g00850	GSVIVP00002714001
VIT_19s0085g00860	GSVIVP00002715001
VIT_19s0085g00870	GSVIVP00002716001
VIT_19s0085g00880	GSVIVP00002718001
VIT_19s0085g00890	GSVIVP00002718001
VIT_19s0085g00900	GSVIVP00002720001
VIT_19s0085g00910	GSVIVP00002722001
VIT_19s0085g00920	GSVIVP00002723001
VIT_19s0085g00940	GSVIVP00002724001
VIT_19s0085g00950	GSVIVP00002726001
VIT_19s0085g00960	GSVIVP00002727001
VIT_19s0085g00990	GSVIVP00002729001
VIT_19s0085g01000	GSVIVP00002729001
VIT_19s0085g01020	GSVIVP00002732001
VIT_19s0085g01030	GSVIVP00002733001
VIT_19s0085g01040	GSVIVP00002734001
VIT_19s0085g01050	GSVIVP00002735001
VIT_19s0085g01060	GSVIVP00002735001
VIT_19s0085g01080	GSVIVP00002737001
VIT_19s0085g01090	GSVIVP00002738001
VIT_19s0085g01110	GSVIVP00002740001
VIT_19s0085g01120	GSVIVP00002741001
VIT_19s0085g01130	GSVIVP00002742001
VIT_19s0085g01140	GSVIVP00002744001
VIT_19s0085g01150	GSVIVP00002745001
VIT_19s0085g01160	GSVIVP00002746001
VIT_19s0085g01170	GSVIVP00002747001
VIT_19s0085g01180	GSVIVP00002748001
VIT_19s0085g01190	GSVIVP00002749001
VIT_19s0085g01200	GSVIVP00002750001
VIT_19s0085g01210	GSVIVP00002751001
VIT_19s0085g01240	GSVIVP00002752001
VIT_14s0081g00370	GSVIVP00002753001
VIT_14s0081g00390	GSVIVP00002754001
VIT_14s0081g00400	GSVIVP00002756001
VIT_14s0081g00360	GSVIVP00002757001
VIT_14s0081g00420	GSVIVP00002758001
VIT_14s0081g00380	GSVIVP00002759001
VIT_14s0081g00410	GSVIVP00002760001
VIT_14s0081g00440	GSVIVP00002761001
VIT_14s0081g00460	GSVIVP00002762001
VIT_14s0081g00480	GSVIVP00002763001
VIT_14s0081g00490	GSVIVP00002765001
VIT_14s0081g00560	GSVIVP00002768001
VIT_14s0081g00570	GSVIVP00002771001
VIT_14s0081g00580	GSVIVP00002773001
VIT_14s0081g00600	GSVIVP00002774001
VIT_14s0081g00620	GSVIVP00002777001
VIT_14s0081g00630	GSVIVP00002783001
VIT_14s0081g00650	GSVIVP00002784001
VIT_14s0081g00660	GSVIVP00002786001
VIT_14s0081g00670	GSVIVP00002789001
VIT_14s0081g00680	GSVIVP00002790001
VIT_14s0081g00690	GSVIVP00002791001
VIT_14s0081g00700	GSVIVP00002792001
VIT_14s0081g00710	GSVIVP00002794001
VIT_14s0081g00730	GSVIVP00002795001
VIT_14s0081g00760	GSVIVP00002796001
VIT_14s0036g00020	GSVIVP00002798001
VIT_14s0036g00030	GSVIVP00002799001
VIT_14s0081g00780	GSVIVP00002802001
VIT_14s0081g00790	GSVIVP00002806001
VIT_14s0036g00370	GSVIVP00002807001
VIT_14s0036g00380	GSVIVP00002808001
VIT_14s0036g00420	GSVIVP00002809001
VIT_14s0036g00430	GSVIVP00002810001
VIT_14s0036g00440	GSVIVP00002811001
VIT_14s0036g00460	GSVIVP00002813001
VIT_14s0036g00470	GSVIVP00002814001
VIT_14s0036g00480	GSVIVP00002816001
VIT_14s0036g00500	GSVIVP00002817001
VIT_14s0036g00510	GSVIVP00002817001
VIT_14s0036g00540	GSVIVP00002820001
VIT_14s0036g00560	GSVIVP00002821001
VIT_14s0036g00570	GSVIVP00002822001
VIT_14s0036g00610	GSVIVP00002824001
VIT_14s0036g00630	GSVIVP00002825001
VIT_14s0036g00660	GSVIVP00002827001
VIT_14s0036g00680	GSVIVP00002828001
VIT_14s0036g00690	GSVIVP00002829001
VIT_14s0036g00700	GSVIVP00002830001
VIT_14s0036g00750	GSVIVP00002832001
VIT_18s0122g01300	GSVIVP00002834001
VIT_18s0166g00040	GSVIVP00002836001
VIT_18s0166g00080	GSVIVP00002838001
VIT_18s0166g00090	GSVIVP00002839001
VIT_18s0166g00120	GSVIVP00002840001
VIT_18s0166g00130	GSVIVP00002842001
VIT_18s0166g00180_2	GSVIVP00002842001
VIT_18s0166g00180	GSVIVP00002843001
VIT_18s0166g00190	GSVIVP00002844001
VIT_18s0166g00210	GSVIVP00002845001
VIT_18s0166g00230	GSVIVP00002849001
VIT_18s0166g00240	GSVIVP00002856001
VIT_18s0166g00270	GSVIVP00002858001
VIT_18s0166g00280	GSVIVP00002859001
VIT_18s0166g00290	GSVIVP00002862001
VIT_18s0166g00300	GSVIVP00002865001
VIT_18s0166g00310	GSVIVP00002867001
VIT_18s0166g00320	GSVIVP00002869001
VIT_18s0076g00370	GSVIVP00002872001
VIT_18s0076g00360	GSVIVP00002874001
VIT_18s0076g00350	GSVIVP00002875001
VIT_18s0076g00340	GSVIVP00002876001
VIT_18s0076g00330	GSVIVP00002877001
VIT_18s0076g00320	GSVIVP00002878001
VIT_18s0076g00310	GSVIVP00002879001
VIT_18s0076g00300	GSVIVP00002880001
VIT_18s0076g00280	GSVIVP00002881001
VIT_18s0076g00260	GSVIVP00002882001
VIT_18s0076g00250	GSVIVP00002883001
VIT_18s0076g00240	GSVIVP00002884001
VIT_18s0076g00230	GSVIVP00002885001
VIT_18s0076g00220	GSVIVP00002887001
VIT_18s0076g00210	GSVIVP00002888001
VIT_07s0095g00550	GSVIVP00002890001
VIT_07s0095g00490	GSVIVP00002891001
VIT_00s1197g00010	GSVIVP00002892001
VIT_07s0095g00570	GSVIVP00002893001
VIT_07s0095g00590	GSVIVP00002894001
VIT_07s0095g00600	GSVIVP00002895001
VIT_07s0095g00660	GSVIVP00002897001
VIT_07s0095g00520	GSVIVP00002898001
VIT_07s0095g00680	GSVIVP00002900001
VIT_07s0095g00700	GSVIVP00002901001
VIT_07s0095g00710	GSVIVP00002902001
VIT_07s0095g00720	GSVIVP00002903001
VIT_07s0095g00730	GSVIVP00002904001
VIT_07s0095g00750	GSVIVP00002906001
VIT_07s0095g00760	GSVIVP00002907001
VIT_07s0095g00770	GSVIVP00002908001
VIT_07s0095g00780	GSVIVP00002909001
VIT_15s0107g00120	GSVIVP00002910001
VIT_15s0107g00150	GSVIVP00002911001
VIT_15s0107g00170	GSVIVP00002912001
VIT_15s0107g00210	GSVIVP00002913001
VIT_15s0107g00220	GSVIVP00002914001
VIT_15s0107g00230	GSVIVP00002915001
VIT_15s0107g00240	GSVIVP00002916001
VIT_15s0107g00270	GSVIVP00002917001
VIT_15s0107g00280	GSVIVP00002918001
VIT_15s0107g00290	GSVIVP00002919001
VIT_15s0107g00300	GSVIVP00002920001
VIT_15s0107g00320	GSVIVP00002921001
VIT_15s0107g00340	GSVIVP00002922001
VIT_15s0107g00380	GSVIVP00002923001
VIT_15s0107g00390	GSVIVP00002924001
VIT_15s0107g00400	GSVIVP00002926001
VIT_15s0107g00410	GSVIVP00002927001
VIT_15s0107g00440	GSVIVP00002929001
VIT_15s0107g00450	GSVIVP00002930001
VIT_15s0107g00470	GSVIVP00002931001
VIT_15s0107g00500	GSVIVP00002932001
VIT_15s0107g00520	GSVIVP00002933001
VIT_15s0107g00550	GSVIVP00002934001
VIT_02s0025g01350	GSVIVP00002937001
VIT_02s0025g01340	GSVIVP00002938001
VIT_02s0025g01300	GSVIVP00002943001
VIT_02s0025g01290	GSVIVP00002944001
VIT_02s0025g01280	GSVIVP00002945001
VIT_02s0025g01270	GSVIVP00002946001
VIT_02s0025g01260	GSVIVP00002947001
VIT_02s0025g01240	GSVIVP00002950001
VIT_02s0025g01230	GSVIVP00002951001
VIT_02s0025g01200	GSVIVP00002954001
VIT_02s0025g01190	GSVIVP00002955001
VIT_02s0025g01180	GSVIVP00002956001
VIT_02s0025g01170	GSVIVP00002957001
VIT_02s0025g01160	GSVIVP00002959001
VIT_02s0025g01140	GSVIVP00002961001
VIT_02s0025g01150	GSVIVP00002962001
VIT_02s0025g01110	GSVIVP00002963001
VIT_02s0025g01130	GSVIVP00002964001
VIT_02s0025g01100	GSVIVP00002965001
VIT_02s0025g01090	GSVIVP00002966001
VIT_02s0025g01070	GSVIVP00002967001
VIT_02s0025g01050	GSVIVP00002968001
VIT_02s0025g01040	GSVIVP00002969001
VIT_02s0025g01030	GSVIVP00002969001
VIT_02s0025g01010	GSVIVP00002970001
VIT_02s0025g01000	GSVIVP00002972001
VIT_02s0025g00990	GSVIVP00002973001
VIT_02s0025g00960	GSVIVP00002977001
VIT_02s0025g00950	GSVIVP00002978001
VIT_02s0025g00930	GSVIVP00002980001
VIT_02s0025g00920	GSVIVP00002981001
VIT_02s0025g00910	GSVIVP00002982001
VIT_02s0025g00900	GSVIVP00002983001
VIT_02s0025g00880	GSVIVP00002985001
VIT_02s0025g00860	GSVIVP00002988001
VIT_02s0025g00850	GSVIVP00002990001
VIT_02s0025g00820	GSVIVP00002995001
VIT_02s0025g00810	GSVIVP00002996001
VIT_02s0025g00800	GSVIVP00002997001
VIT_02s0025g00790	GSVIVP00002998001
VIT_02s0025g00780	GSVIVP00002998001
VIT_02s0025g00760	GSVIVP00002999001
VIT_02s0025g00750	GSVIVP00003000001
VIT_02s0025g00740	GSVIVP00003001001
VIT_02s0025g00730	GSVIVP00003004001
VIT_02s0025g00720	GSVIVP00003005001
VIT_02s0025g00710	GSVIVP00003006001
VIT_02s0025g00700	GSVIVP00003008001
VIT_02s0025g00690	GSVIVP00003009001
VIT_02s0025g00680	GSVIVP00003010001
VIT_02s0025g00670	GSVIVP00003011001
VIT_02s0025g00640	GSVIVP00003013001
VIT_02s0025g00620	GSVIVP00003014001
VIT_02s0025g00610	GSVIVP00003016001
VIT_02s0025g00600	GSVIVP00003017001
VIT_02s0025g00580	GSVIVP00003018001
VIT_02s0025g00570	GSVIVP00003019001
VIT_02s0025g00560	GSVIVP00003020001
VIT_02s0025g00550	GSVIVP00003022001
VIT_02s0025g00510	GSVIVP00003024001
VIT_02s0025g00480	GSVIVP00003029001
VIT_02s0025g00470	GSVIVP00003030001
VIT_02s0025g00450	GSVIVP00003031001
VIT_02s0025g00440	GSVIVP00003032001
VIT_02s0025g00430	GSVIVP00003033001
VIT_02s0025g00420	GSVIVP00003034001
VIT_02s0025g00410	GSVIVP00003035001
VIT_02s0025g00390	GSVIVP00003037001
VIT_02s0025g00380	GSVIVP00003039001
VIT_02s0025g00360	GSVIVP00003039001
VIT_02s0025g00350	GSVIVP00003041001
VIT_02s0025g00340	GSVIVP00003041001
VIT_02s0025g00330	GSVIVP00003042001
VIT_02s0025g00320	GSVIVP00003043001
VIT_02s0025g00310	GSVIVP00003044001
VIT_02s0025g00290	GSVIVP00003045001
VIT_02s0025g00280	GSVIVP00003047001
VIT_02s0025g00270	GSVIVP00003048001
VIT_02s0025g00250	GSVIVP00003050001
VIT_02s0025g00240	GSVIVP00003051001
VIT_02s0025g00220	GSVIVP00003052001
VIT_02s0025g00210	GSVIVP00003053001
VIT_02s0025g00200	GSVIVP00003054001
VIT_02s0025g00180	GSVIVP00003057001
VIT_02s0025g00160	GSVIVP00003058001
VIT_02s0025g00150	GSVIVP00003059001
VIT_02s0025g00140	GSVIVP00003060001
VIT_02s0025g00130	GSVIVP00003061001
VIT_02s0025g00120	GSVIVP00003062001
VIT_02s0025g00110	GSVIVP00003063001
VIT_02s0025g00100	GSVIVP00003064001
VIT_02s0025g00090	GSVIVP00003065001
VIT_02s0025g00080	GSVIVP00003066001
VIT_02s0025g00040	GSVIVP00003069001
VIT_02s0025g00050	GSVIVP00003070001
VIT_02s0025g00030	GSVIVP00003071001
VIT_10s0071g00660	GSVIVP00003072001
VIT_10s0071g00670	GSVIVP00003074001
VIT_10s0071g00680	GSVIVP00003075001
VIT_10s0071g00740	GSVIVP00003076001
VIT_10s0071g00750	GSVIVP00003076001
VIT_10s0071g00770	GSVIVP00003077001
VIT_10s0071g00780	GSVIVP00003077001
VIT_10s0071g00810	GSVIVP00003078001
VIT_10s0071g00850	GSVIVP00003078001
VIT_10s0071g00840	GSVIVP00003081001
VIT_10s0071g00860	GSVIVP00003087001
VIT_10s0071g00870	GSVIVP00003089001
VIT_10s0071g00890	GSVIVP00003091001
VIT_10s0071g00930	GSVIVP00003092001
VIT_10s0071g00940	GSVIVP00003093001
VIT_10s0071g00950	GSVIVP00003094001
VIT_10s0071g00970	GSVIVP00003098001
VIT_10s0071g00980	GSVIVP00003099001
VIT_10s0071g00990	GSVIVP00003101001
VIT_10s0071g01010	GSVIVP00003102001
VIT_10s0071g01020	GSVIVP00003104001
VIT_10s0071g01030	GSVIVP00003105001
VIT_10s0071g01060	GSVIVP00003111001
VIT_10s0071g01070	GSVIVP00003113001
VIT_10s0071g01080	GSVIVP00003115001
VIT_10s0071g01120	GSVIVP00003121001
VIT_10s0071g01130	GSVIVP00003124001
VIT_10s0071g01140	GSVIVP00003127001
VIT_10s0071g01150	GSVIVP00003132001
VIT_10s0071g01160	GSVIVP00003133001
VIT_10s0071g01180	GSVIVP00003134001
VIT_10s0071g01190	GSVIVP00003135001
VIT_13s0073g00430	GSVIVP00003139001
VIT_13s0073g00440	GSVIVP00003142001
VIT_13s0073g00490	GSVIVP00003143001
VIT_13s0073g00520	GSVIVP00003143001
VIT_13s0073g00530	GSVIVP00003146001
VIT_13s0073g00550	GSVIVP00003147001
VIT_13s0073g00560	GSVIVP00003149001
VIT_13s0073g00580	GSVIVP00003150001
VIT_13s0073g00590	GSVIVP00003151001
VIT_13s0073g00600	GSVIVP00003151001
VIT_13s0073g00610	GSVIVP00003154001
VIT_13s0073g00620	GSVIVP00003154001
VIT_13s0073g00630	GSVIVP00003157001
VIT_13s0073g00650	GSVIVP00003161001
VIT_13s0073g00670	GSVIVP00003163001
VIT_13s0073g00680	GSVIVP00003164001
VIT_13s0073g00700	GSVIVP00003172001
VIT_13s0073g00710	GSVIVP00003173001
VIT_13s0175g00030	GSVIVP00003175001
VIT_13s0175g00040	GSVIVP00003176001
VIT_13s0175g00080	GSVIVP00003178001
VIT_13s0175g00100	GSVIVP00003179001
VIT_13s0175g00120	GSVIVP00003181001
VIT_13s0175g00140	GSVIVP00003183001
VIT_13s0175g00150	GSVIVP00003187001
VIT_13s0175g00180	GSVIVP00003188001
VIT_13s0175g00190	GSVIVP00003189001
VIT_13s0175g00200	GSVIVP00003190001
VIT_13s0175g00210	GSVIVP00003192001
VIT_01s0127g00920	GSVIVP00003193001
VIT_01s0127g00910	GSVIVP00003196001
VIT_01s0127g00890	GSVIVP00003197001
VIT_01s0127g00870	GSVIVP00003198001
VIT_01s0127g00860	GSVIVP00003200001
VIT_01s0127g00850	GSVIVP00003201001
VIT_01s0127g00840	GSVIVP00003202001
VIT_01s0127g00810	GSVIVP00003204001
VIT_01s0127g00780	GSVIVP00003211001
VIT_01s0127g00770	GSVIVP00003212001
VIT_01s0127g00750	GSVIVP00003215001
VIT_01s0127g00740	GSVIVP00003217001
VIT_01s0127g00730	GSVIVP00003220001
VIT_01s0127g00720	GSVIVP00003224001
VIT_01s0127g00710	GSVIVP00003228001
VIT_01s0127g00700	GSVIVP00003236001
VIT_01s0127g00690	GSVIVP00003237001
VIT_01s0127g00670	GSVIVP00003247001
VIT_01s0127g00640	GSVIVP00003252001
VIT_01s0127g00610	GSVIVP00003253001
VIT_01s0127g00600	GSVIVP00003256001
VIT_01s0127g00580	GSVIVP00003260001
VIT_01s0127g00560	GSVIVP00003267001
VIT_01s0127g00530	GSVIVP00003269001
VIT_01s0127g00520	GSVIVP00003270001
VIT_01s0127g00500	GSVIVP00003271001
VIT_01s0127g00490	GSVIVP00003272001
VIT_01s0127g00480	GSVIVP00003273001
VIT_01s0127g00470	GSVIVP00003276001
VIT_01s0127g00450	GSVIVP00003278001
VIT_01s0127g00460	GSVIVP00003279001
VIT_01s0127g00440	GSVIVP00003280001
VIT_01s0127g00430	GSVIVP00003281001
VIT_01s0127g00420	GSVIVP00003283001
VIT_01s0127g00410	GSVIVP00003286001
VIT_01s0127g00390_2	GSVIVP00003292001
VIT_01s0127g00390	GSVIVP00003294001
VIT_01s0127g00380	GSVIVP00003295001
VIT_01s0127g00370	GSVIVP00003296001
VIT_01s0127g00360	GSVIVP00003297001
VIT_01s0127g00350	GSVIVP00003299001
VIT_01s0127g00330	GSVIVP00003299001
VIT_01s0127g00310	GSVIVP00003299001
VIT_01s0127g00290	GSVIVP00003300001
VIT_01s0127g00270	GSVIVP00003301001
VIT_01s0127g00260	GSVIVP00003302001
VIT_01s0127g00250	GSVIVP00003306001
VIT_01s0127g00230	GSVIVP00003307001
VIT_01s0127g00220	GSVIVP00003309001
VIT_01s0127g00210	GSVIVP00003310001
VIT_01s0127g00200	GSVIVP00003311001
VIT_01s0127g00190	GSVIVP00003312001
VIT_01s0127g00180	GSVIVP00003313001
VIT_01s0127g00170	GSVIVP00003315001
VIT_01s0127g00150	GSVIVP00003320001
VIT_01s0127g00140	GSVIVP00003321001
VIT_01s0127g00120	GSVIVP00003324001
VIT_01s0127g00070	GSVIVP00003325001
VIT_01s0127g00060	GSVIVP00003326001
VIT_01s0127g00050	GSVIVP00003327001
VIT_01s0127g00010	GSVIVP00003328001
VIT_01s0010g03930	GSVIVP00003329001
VIT_01s0010g03920	GSVIVP00003331001
VIT_01s0010g03910	GSVIVP00003335001
VIT_01s0010g03900	GSVIVP00003337001
VIT_01s0010g03880	GSVIVP00003338001
VIT_01s0010g03870	GSVIVP00003340001
VIT_01s0010g03820	GSVIVP00003342001
VIT_01s0010g03790	GSVIVP00003353001
VIT_01s0010g03780	GSVIVP00003356001
VIT_01s0010g03770	GSVIVP00003357001
VIT_01s0010g03760	GSVIVP00003359001
VIT_01s0010g03750	GSVIVP00003360001
VIT_01s0010g03730	GSVIVP00003361001
VIT_01s0010g03720	GSVIVP00003362001
VIT_01s0010g03710	GSVIVP00003362001
VIT_01s0010g03700	GSVIVP00003365001
VIT_01s0010g03690	GSVIVP00003368001
VIT_01s0010g03670	GSVIVP00003375001
VIT_01s0010g03660	GSVIVP00003377001
VIT_01s0010g03650	GSVIVP00003378001
VIT_01s0010g03640	GSVIVP00003382001
VIT_01s0010g03630	GSVIVP00003383001
VIT_01s0010g03620	GSVIVP00003384001
VIT_01s0010g03610	GSVIVP00003385001
VIT_01s0010g03580	GSVIVP00003388001
VIT_01s0010g03590	GSVIVP00003389001
VIT_01s0010g03560	GSVIVP00003392001
VIT_01s0010g03550	GSVIVP00003393001
VIT_01s0010g03540	GSVIVP00003394001
VIT_01s0010g03530	GSVIVP00003396001
VIT_01s0010g03520	GSVIVP00003397001
VIT_01s0010g03510	GSVIVP00003398001
VIT_01s0010g03480	GSVIVP00003402001
VIT_01s0010g03470	GSVIVP00003403001
VIT_01s0010g03460_2	GSVIVP00003404001
VIT_01s0010g03460	GSVIVP00003404001
VIT_01s0010g03440	GSVIVP00003406001
VIT_01s0010g03430	GSVIVP00003407001
VIT_01s0010g03410	GSVIVP00003409001
VIT_01s0010g03390	GSVIVP00003412001
VIT_01s0010g03380	GSVIVP00003413001
VIT_01s0010g03370	GSVIVP00003414001
VIT_01s0010g03340	GSVIVP00003415001
VIT_01s0010g03350	GSVIVP00003415001
VIT_01s0010g03320	GSVIVP00003416001
VIT_01s0010g03310	GSVIVP00003417001
VIT_01s0010g03300	GSVIVP00003419001
VIT_01s0010g03290	GSVIVP00003420001
VIT_01s0010g03260	GSVIVP00003420001
VIT_01s0010g03250	GSVIVP00003421001
VIT_01s0010g03230	GSVIVP00003423001
VIT_01s0010g03220	GSVIVP00003425001
VIT_18s0122g01470	GSVIVP00003430001
VIT_18s0122g01440	GSVIVP00003432001
VIT_18s0122g01430	GSVIVP00003433001
VIT_18s0122g01410	GSVIVP00003434001
VIT_18s0122g01400	GSVIVP00003435001
VIT_18s0122g01370	GSVIVP00003438001
VIT_18s0122g01350	GSVIVP00003441001
VIT_18s0122g01340	GSVIVP00003443001
VIT_18s0122g01320	GSVIVP00003445001
VIT_18s0122g01290	GSVIVP00003449001
VIT_18s0122g01280	GSVIVP00003450001
VIT_18s0122g01270	GSVIVP00003451001
VIT_18s0122g01240	GSVIVP00003459001
VIT_18s0122g01230	GSVIVP00003461001
VIT_18s0122g01220	GSVIVP00003463001
VIT_18s0122g01210	GSVIVP00003464001
VIT_18s0122g01200	GSVIVP00003466001
VIT_18s0122g01190	GSVIVP00003469001
VIT_18s0122g01170	GSVIVP00003471001
VIT_18s0122g01160	GSVIVP00003471001
VIT_18s0122g01140	GSVIVP00003474001
VIT_18s0122g01130	GSVIVP00003476001
VIT_18s0122g01110	GSVIVP00003478001
VIT_18s0122g01080	GSVIVP00003480001
VIT_18s0122g01060	GSVIVP00003481001
VIT_18s0122g01040	GSVIVP00003488001
VIT_18s0122g01030	GSVIVP00003489001
VIT_18s0122g01010	GSVIVP00003493001
VIT_18s0122g00990	GSVIVP00003495001
VIT_18s0122g00960	GSVIVP00003508001
VIT_18s0122g00950	GSVIVP00003509001
VIT_18s0122g00930	GSVIVP00003510001
VIT_18s0122g00920	GSVIVP00003512001
VIT_18s0122g00910	GSVIVP00003518001
VIT_18s0122g00890	GSVIVP00003524001
VIT_18s0122g00880	GSVIVP00003532001
VIT_18s0122g00870	GSVIVP00003533001
VIT_18s0122g00860	GSVIVP00003534001
VIT_18s0122g00850	GSVIVP00003537001
VIT_18s0122g00840	GSVIVP00003538001
VIT_18s0122g00820	GSVIVP00003589001
VIT_18s0122g00810	GSVIVP00003591001
VIT_18s0122g00790	GSVIVP00003595001
VIT_18s0122g00780	GSVIVP00003596001
VIT_18s0122g00750	GSVIVP00003598001
VIT_18s0122g00720	GSVIVP00003600001
VIT_18s0122g00710	GSVIVP00003602001
VIT_18s0122g00700	GSVIVP00003605001
VIT_18s0122g00670	GSVIVP00003612001
VIT_18s0122g00660	GSVIVP00003613001
VIT_18s0122g00640	GSVIVP00003615001
VIT_18s0122g00630	GSVIVP00003616001
VIT_18s0122g00620	GSVIVP00003617001
VIT_18s0122g00610	GSVIVP00003620001
VIT_18s0122g00600	GSVIVP00003621001
VIT_18s0122g00590	GSVIVP00003622001
VIT_18s0122g00560	GSVIVP00003625001
VIT_18s0122g00550	GSVIVP00003626001
VIT_18s0122g00530	GSVIVP00003628001
VIT_18s0122g00510	GSVIVP00003629001
VIT_18s0122g00480	GSVIVP00003631001
VIT_18s0122g00470	GSVIVP00003632001
VIT_18s0122g00450	GSVIVP00003634001
VIT_18s0122g00430	GSVIVP00003637001
VIT_18s0122g00410	GSVIVP00003638001
VIT_18s0122g00380	GSVIVP00003639001
VIT_18s0122g00360	GSVIVP00003641001
VIT_18s0122g00350	GSVIVP00003642001
VIT_18s0122g00330	GSVIVP00003643001
VIT_18s0122g00320	GSVIVP00003644001
VIT_18s0122g00300	GSVIVP00003645001
VIT_18s0122g00290	GSVIVP00003646001
[truncated: 21,506 more rows]
