# Supplementary material for: Comparative analysis of grapevine whole-genome gene predictions, functional annotation, categorization and integration of the predicted gene sequences
Source: BMC Res Notes. 2012 May 3;5:213. doi: 10.1186/1756-0500-5-213 (PMC3419625; doi:10.1186/1756-0500-5-213)
Supplement: Additional file 3 — List of networks available in VitisNet.VVID: VitisNet identification number; gen: number of genes in network; pro: number of proteins in network; met: number of metabolites in network. New networks are italicized. [file 1756-0500-5-213-S3.xlsx]

## Sheet: Sheet1
Vitis Functional Category	Vitis Functional Category Code	Level	GO Name	GO ID	VitisNet Network	MIPS Funcat Name	MIPS Funcat	Number of Genes
Cellular process	01	1	GO:cellular process	GO:0009987		CELL FATE	40	2778
Cellular process.Cell growth and death	01.01	2	GO:cell cycle	GO:0007049	vv44110Cell_cycle	cell cycle	10.03	513
Cellular process.Cell growth and death.Cell death	01.01.01	3	GO:cell death	GO:0008219		cell death	40.10	71
Cellular process.Cell growth and death.Cell death.Apoptosis	01.01.01.01	4	GO:apoptosis	GO:0006915		apoptosis (type I programmed cell death)	40.10.02	19
Cellular process.Cell growth and death.Cell death.Apoptosis.Anti-apoptosis	01.01.01.01.01	5	GO:anti-apoptosis	GO:0006916		anti-apoptosis	40.10.02.01
Cellular process.Cell growth and death.Cell death.Apoptosis.Apoptotic program	01.01.01.01.02	5	GO:apoptotic program	GO:0008632		apoptotic program	40.10.02.02
Cellular process.Cell growth and death.Cell death.Apoptosis.Apoptotic program.Apoptotic mitochondrial changes	01.01.01.01.02.01	6	GO:apoptotic mitochondrial changes	GO:0008637		apoptotic mitochondrial changes	40.10.02.02.01
Cellular process.Cell growth and death.Cell death.Apoptosis.Apoptotic program.Caspase activation	01.01.01.01.02.02	6	GO:caspase activation	GO:0006919		caspase activation	40.10.02.02.02
Cellular process.Cell growth and death.Cell death.Apoptosis.Apoptotic program.Disassembly of cell structures	01.01.01.01.02.03	6	GO:disassembly of cell structures during apoptosis	GO:0006921		disassembly of cell structures	40.10.02.02.03
Cellular process.Cell growth and death.Cell death.Apoptosis.Apoptotic program.Induction of proapoptotic gene products	01.01.01.01.02.04	6	GO:activation of pro-apoptotic gene products	GO:0008633		induction of proapoptotic gene products	40.10.02.02.04
Cellular process.Cell growth and death.Cell death.Apoptosis.Apoptotic program.Repression of survival gene products	01.01.01.01.02.05	6	GO:negative regulation of survival gene product activity	GO:0008634		repression of survival gene products	40.10.02.02.05
Cellular process.Cell growth and death.Cell death.Apoptosis.Induction of apoptosis.	01.01.01.01.03	5	GO:induction of apoptosis	GO:0006917		induction of apoptosis	40.10.02.03
Cellular process.Cell growth and death.Cell death.Apoptosis.Induction of apoptosis.Induction of apoptosis by extracellular signals	01.01.01.01.03.01	6	GO:induction of apoptosis by extracellular signals	GO:0008624		induction of apoptosis by extracellular signals	40.10.02.03.01
Cellular process.Cell growth and death.Cell death.Apoptosis.Induction of apoptosis.Induction of apoptosis by intracellular signals	01.01.01.01.03.02	6	GO:induction of apoptosis by intracellular signals	GO:0008629		induction of apoptosis by intracellular signals	40.10.02.03.02
Cellular process.Cell growth and death.Cell death.Other programmed cell death	01.01.01.02	4	GO:nonapoptotic programmed cell death	GO:0016244		other programmed cell death	40.10.90
Cellular process.Cell growth and death.Attenuaton of cell death	01.01.02	3	GO:negative regulation of programmed cell death	GO:0043069				6
Cellular process.Cell growth and death.Cell division	01.01.03	3	GO:cell division	GO:0051301				35
Cellular process.Cell growth and death.Cell division.Meiosis	01.01.03.01	4	GO:meiosis	GO:0007126		meiosis	10.03.02	1
Cellular process.Cell growth and death.Cell division.Meiosis.Meiosis I	01.01.03.01.01	5	GO:meiosis I	GO:0007127		meiosis I	10.03.02.01
Cellular process.Cell growth and death.Cell division.Meiosis.Meiosis II	01.01.03.01.02	5	GO:meiosis II	GO:0007135		meiosis II	10.03.02.03
Cellular process.Cell growth and death.Cell division.Mitosis	01.01.03.02	4	GO:mitotic cell cycle	GO:0000278		mitotic cell cycle and cell cycle control	10.03.01	28
Cellular process.Cell growth and death.Cell division.Mitosis.Mitotic cell cycle	01.01.03.02.01	5				mitotic cell cycle	10.03.01.01
Cellular process.Cell growth and death.Cell division.Mitosis.Mitotic cell cycle.G1 phase of mitotic cell cycle	01.01.03.02.01.01	6	GO:G1 phase of mitotic cell cycle	GO:0000080		G1 phase of mitotic cell cycle	10.03.01.01.01
Cellular process.Cell growth and death.Cell division.Mitosis.Mitotic cell cycle.G1/S transition of mitotic cell cycle	01.01.03.02.01.02	6	GO:G1/S transition of mitotic cell cycle	GO:0000082		G1/S transition of mitotic cell cycle	10.03.01.01.03
Cellular process.Cell growth and death.Cell division.Mitosis.Mitotic cell cycle.S phase of mitotic cell cycle	01.01.03.02.01.03	6	GO:S phase of mitotic cell cycle	GO:0000084		S phase of mitotic cell cycle	10.03.01.01.05
Cellular process.Cell growth and death.Cell division.Mitosis.Mitotic cell cycle.G2 phase of mitotic cell cycle	01.01.03.02.01.04	6	GO:G2 phase of mitotic cell cycle	GO:0000085		G2 phase of mitotic cell cycle	10.03.01.01.07
Cellular process.Cell growth and death.Cell division.Mitosis.Mitotic cell cycle.G2/M transition of mitotic cell cycle	01.01.03.02.01.05	6	GO:G2/M transition of mitotic cell cycle	GO:0000086		G2/M transition of mitotic cell cycle	10.03.01.01.09
Cellular process.Cell growth and death.Cell division.Mitosis.Mitotic cell cycle.Mitosis	01.01.03.02.01.06	6	GO:mitosis	GO:0007067		mitosis	10.03.01.01.11
Cellular process.Cell growth and death.Cell division.Mitosis.Mitotic cell cycle.M/G1 transition of mitotic cell cycle	01.01.03.02.01.07	6	GO:M/G1 transition of mitotic cell cycle	GO:0000216		M/G1 transition of mitotic cell cycle	10.03.01.01.13
Cellular process.Cell growth and death.Cell division.Mitosis.Cell cycle checkpoints (checkpoints of morphogenesis, DNA-damage,-replication, mitotic phase and spindle)	01.01.03.02.02	5	GO:cell cycle checkpoint	GO:0000075		cell cycle checkpoints (checkpoints of morphogenesis, DNA-damage,-replication, mitotic phase and spindle)	10.03.01.03
Cellular process.Cell growth and death.Cell growth	01.01.04	3	GO:cell growth	GO:0016049		cell growth / morphogenesis	40.01	48
Cellular process.Cell growth and death.Cell growth.Cell elongation	01.01.04.01	4	GO:unidimensional cell growth	GO:0009826				2
Cellular process.Cell growth and death.Cell growth.Non-directional cell growth	01.01.04.02	4	GO:isotropic cell growth	GO:0051210		non-directional cell growth	40.01.01
Cellular process.Cell growth and death.Cell growth.Directional cell growth (morphogenesis)	01.01.04.03	4	GO:anisotropic cell growth	GO:0051211		directional cell growth (morphogenesis)	40.01.03
Cellular process.Cell growth and death.Cell growth.Directional cell growth (morphogenesis).Regulation of directional cell growth	01.01.04.03.01	5				regulation of directional cell growth	40.01.03.01
Cellular process.Cell growth and death.Cell growth.Directional cell growth (morphogenesis).Guidance of longitudinal cell extension (e.g. pollen tube guidance, axonal pathfinding)	01.01.04.03.02	5				guidance of longitudinal cell extension (e.g. pollen tube guidance, axonal pathfinding)	40.01.03.03
Cellular process.Cell growth and death.Cell growth.Growth regulators / regulation of cell size	01.01.04.04	4	GO:regulation of cell size	GO:0008361		growth regulators / regulation of cell size	40.01.05
Cellular process.Cell growth and death.Cell growth.Growth regulators / regulation of cell size.Interpretation of external signals that control cell growth	01.01.04.04.01	5	GO:regulation of cell growth by extracellular stimulus	GO:0001560		interpretation of external signals that control cell growth	40.01.05.01
Cellular process.Cell growth and death.Cell growth.Growth regulators / regulation of cell size.Interpretation of nuclear/cytoplasmic ratio to control cell growth	01.01.04.04.02	5	GO:regulation of cell growth by detection of nuclear:cytoplasmic ratio	GO:0001559		interpretation of nuclear/cytoplasmic ratio to control cell growth	40.01.05.02
Cellular process.Cell growth and death.Cell differentiation	01.01.05	3	GO:cell differentiation	GO:0030154		cell differentiation	40.02
Cellular process.Cell growth and death.Cell differentiation.Extracellular differentiation regulators	01.01.05.01	4				extracellular differentiation regulators	40.02.03
Cellular process.Cell growth and death.Cell differentiation.Extracellular differentiation regulators.Cytokines (interleukines, colony stimulating factors, etc.)	01.01.05.01.01	5	GO:cytokine activity	GO:0005125		cytokines (interleukines, colony stimulating factors, etc.)	40.02.03.01
Cellular process.Cell growth and death.Cell differentiation.Extracellular differentiation regulators.Chemokines	01.01.05.01.02	5	GO:chemokine activity	GO:0008009		chemokines	40.02.03.03
Cellular process.Cell growth and death.Cell differentiation.Extracellular differentiation regulators.Growth factors	01.01.05.01.03	5	GO:growth factor activity	GO:0008083		growth factors	40.02.03.05
Cellular process.Cell growth and death.Cell differentiation.Extracellular differentiation regulators.Trophic factors	01.01.05.01.04	5				trophic factors	40.02.03.07
Cellular process.Cell growth and death.Dedifferentiation	01.01.06	3				dedifferentiation	40.05
Cellular process.Cell growth and death.Cytokinesis (cell division) /septum formation	01.01.07	3	GO:cytokinesis	GO:0000910		cytokinesis (cell division) /septum formation	10.03.03
Cellular process.Cell growth and death.Inhibitor of cell death	01.01.08	3						12
Cellular process.Cellular component organization and biogenesis	01.02	2	GO:cell organization and biogenesis	GO:0016043		BIOGENESIS OF CELLULAR COMPONENTS	42	1540
Cellular process.Cellular component organization and biogenesis.Cell wall organization and biogenesis	01.02.01	3	GO:cell wall organization and biogenesis	GO:0007047	vv40006Cell_wall	cell wall	42.01	585
Cellular process.Cellular component organization and biogenesis.Cell wall organization and biogenesis.Cell wall metabolism	01.02.01.01	4	GO:cell wall assembly	GO:0070726				445
Cellular process.Cellular component organization and biogenesis.Cell wall organization and biogenesis.Cell wall metabolism.Cell wall biosynthesis	01.02.01.01.01	5	GO:cell wall biosynthesis	GO:0042546				157
Cellular process.Cellular component organization and biogenesis.Cell wall organization and biogenesis.Cell wall metabolism.Cell wall biosynthesis.Cell wall glycan monomers generation	01.02.01.01.01.01	6						32
Cellular process.Cellular component organization and biogenesis.Cell wall organization and biogenesis.Cell wall metabolism.Cell wall biosynthesis.Cellulose biosynthesis	01.02.01.01.01.02	6	GO:cellulose biosynthesis	GO:0030244				104
Cellular process.Cellular component organization and biogenesis.Cell wall organization and biogenesis.Cell wall metabolism.Cell wall biosynthesis.Pectin biosynthesis	01.02.01.01.01.03	6	GO:pectin biosynthesis	GO:0045489				16
Cellular process.Cellular component organization and biogenesis.Cell wall organization and biogenesis.Cell wall metabolism.Cell wall biosynthesis.Xylan biosynthesis	01.02.01.01.01.04	6	GO:xylan biosynthesis	GO:0045492				4
Cellular process.Cellular component organization and biogenesis.Cell wall organization and biogenesis.Cell wall metabolism.Cell wall biosynthesis.Xyloglucan biosynthesis	01.02.01.01.01.05	6	GO:xyloglucan biosynthesis	GO:0009969				1
Cellular process.Cellular component organization and biogenesis.Cell wall organization and biogenesis.Cell wall metabolism.Cell wall catabolism	01.02.01.01.02	5	GO:cell wall catabolism	GO:0016998				77
Cellular process.Cellular component organization and biogenesis.Cell wall organization and biogenesis.Cell wall metabolism.Cell wall catabolism.Beta-glucosid hydrolase	01.02.01.01.02.01	6	GO:beta-glucosidase activity	GO:0008422				4
Cellular process.Cellular component organization and biogenesis.Cell wall organization and biogenesis.Cell wall metabolism.Cell wall catabolism.Cellulose catabolism	01.02.01.01.02.02	6	GO:cellulose catabolism	GO:0030245				38
Cellular process.Cellular component organization and biogenesis.Cell wall organization and biogenesis.Cell wall metabolism.Cell wall catabolism.Pectin catabolism	01.02.01.01.02.03	6	GO:pectin catabolism	GO:0045490				24
Cellular process.Cellular component organization and biogenesis.Cell wall organization and biogenesis.Cell wall metabolism.Cell wall catabolism.Xylan catabolism	01.02.01.01.02.04	6	GO:xylan catabolism	GO:0045493				10
Cellular process.Cellular component organization and biogenesis.Cell wall organization and biogenesis.Cell wall metabolism.Cell wall modification	01.02.01.01.03	5	GO:cell wall modification	GO:0042545				211
Cellular process.Cellular component organization and biogenesis.Cell wall organization and biogenesis.Cell wall metabolism.Cell wall modification.Beta-glucoside modification	01.02.01.01.03.01	6						10
Cellular process.Cellular component organization and biogenesis.Cell wall organization and biogenesis.Cell wall metabolism.Cell wall modification.Pectin modification	01.02.01.01.03.02	6						141
Cellular process.Cellular component organization and biogenesis.Cell wall organization and biogenesis.Cell wall metabolism.Cell wall modification.Pectin modification.Inhibition of pectin modification	01.02.01.01.03.02.01	7						5
Cellular process.Cellular component organization and biogenesis.Cell wall organization and biogenesis.Cell wall metabolism.Cell wall modification.Xyloglucan modification	01.02.01.01.03.04	6						49
Cellular process.Cellular component organization and biogenesis.Cell wall organization and biogenesis.Cell wall structural protein	01.02.01.02	4	GO:structural constituent of cell wall	GO:0005199				72
Cellular process.Cellular component organization and biogenesis.Nucleus	01.02.02	3	GO:nuclear organization and biogenesis	GO:0006997		nucleus	42.10	193
Cellular process.Cellular component organization and biogenesis.Nucleus.Chromosome organization and biogenesis	01.02.02.01	4	GO:chromosome organization and biogenesis	GO:0051276		organization of chromosome structure	42.10.03	193
Cellular process.Cellular component organization and biogenesis.Nucleus.Chromosome organization and biogenesis.Chromatin assembly	01.02.02.01.01	5	GO:chromatin assembly	GO:0031497				79
Cellular process.Cellular component organization and biogenesis.Nucleus.Chromosome organization and biogenesis.Chromatin organization	01.02.02.01.02	5	GO:establishment and/or maintenance of chromatin architecture	GO:0006325				84
Cellular process.Cellular component organization and biogenesis.Nucleus.Chromosome organization and biogenesis.Nuclear and chromosomal cycle	01.02.02.01.03	5	GO:chromosome segregation	GO:0007059		nuclear and chromosomal cycle	10.03.04
Cellular process.Cellular component organization and biogenesis.Nucleus.Chromosome organization and biogenesis.Nuclear and chromosomal cycle.Centromere/kinetochore complex maturation	01.02.02.01.03.01	6	GO:centromere and kinetochore complex maturation	GO:0000069		centromere/kinetochore complex maturation	10.03.04.01
Cellular process.Cellular component organization and biogenesis.Nucleus.Chromosome organization and biogenesis.Nuclear and chromosomal cycle.Chromosome condensation	01.02.02.01.03.02	6	GO:chromosome condensation	GO:0030261		chromosome condensation	10.03.04.03
Cellular process.Cellular component organization and biogenesis.Nucleus.Chromosome organization and biogenesis.Nuclear and chromosomal cycle.Chromosome segregation/division	01.02.02.01.03.03	6	GO:chromosome segregation	GO:0007059		chromosome segregation/division	10.03.04.05
Cellular process.Cellular component organization and biogenesis.Nucleus.Chromosome organization and biogenesis.Nuclear and chromosomal cycle.Chromosome inactivation	01.02.02.01.03.04	6	GO:dosage compensation, by inactivation of X chromosome	GO:0009048		chromosome inactivation	10.03.04.06
Cellular process.Cellular component organization and biogenesis.Nucleus.Chromosome organization and biogenesis.Nuclear and chromosomal cycle.Nuclear division	01.02.02.01.03.05	6	GO:nuclear division	GO:0000280		nuclear division	10.03.04.07
Cellular process.Cellular component organization and biogenesis.Nucleus.Chromosome organization and biogenesis.Nuclear and chromosomal cycle.Nuclear migration	01.02.02.01.03.06	6	GO:nuclear migration	GO:0007097		nuclear migration	10.03.04.09
Cellular process.Cellular component organization and biogenesis.Nucleus.Centromere / kinetochore	01.02.02.02	4	GO:kinetochore organization and biogenesis	GO:0051383		centromere / kinetochore	42.10.04
Cellular process.Cellular component organization and biogenesis.Nucleus.Nuclear membrane	01.02.02.03	4	GO:nuclear membrane organization and biogenesis	GO:0006998		nuclear membrane	42.10.05
Cellular process.Cellular component organization and biogenesis.Nucleus.Nuclear matrix	01.02.02.04	4	GO:nuclear matrix organization and biogenesis	GO:0043578		nuclear matrix	42.10.06
Cellular process.Cellular component organization and biogenesis.Nucleus.Nucleolus	01.02.02.05	4	GO:nucleolus organization and biogenesis	GO:0007000		nucleolus	42.10.07
Cellular process.Cellular component organization and biogenesis.Nucleus.Nuclear speckles	01.02.02.06	4	GO:nuclear speck organization and biogenesis	GO:0035063		nuclear speckles	42.10.09
Cellular process.Cellular component organization and biogenesis.Cytoskeleton organization and biogenesis	01.02.03	3	GO:cytoskeleton organization and biogenesis	GO:0007010	vv44810Regulation_of_actin_cytoskeleton	cytoskeleton	42.04	404
Cellular process.Cellular component organization and biogenesis.Cytoskeleton organization and biogenesis.Actin depolymerization	01.02.03.01	4	GO:actin filament depolymerization	GO:0030042				11
Cellular process.Cellular component organization and biogenesis.Cytoskeleton organization and biogenesis.Actin organization and biogenesis	01.02.03.02	4	GO:actin cytoskeleton organization and biogenesis	GO:0030036		actin cytoskeleton	42.04.03	130
Cellular process.Cellular component organization and biogenesis.Cytoskeleton organization and biogenesis.Actin organization and biogenesis.Actin-driven movement	01.02.03.02.01	5	GO:actin filament-based movement	GO:0030048		actin dependent transport	20.09.14.02	30
Cellular process.Cellular component organization and biogenesis.Cytoskeleton organization and biogenesis.Microtubule organization and biogenesis	01.02.03.03	4	GO:microtubule cytoskeleton organization and biogenesis	GO:0000226		microtubule cytoskeleton	42.04.05	204
Cellular process.Cellular component organization and biogenesis.Cytoskeleton organization and biogenesis.Microtubule organization and biogenesis.Microtubule-driven movement	01.02.03.03.01	5	GO:microtubule-based movement	GO:0007018		tubulin dependent transport	20.09.14.01	129
Cellular process.Cellular component organization and biogenesis.Cytoskeleton organization and biogenesis.Myosin-driven movement	01.02.03.04	4						19
Cellular process.Cellular component organization and biogenesis.Cytoskeleton organization and biogenesis.Cell cycle dependent cytoskeleton reorganization	01.02.03.05	4	GO:actin filament reorganization during cell cycle	GO:0030037		cell cycle dependent cytoskeleton reorganization	10.03.05
Cellular process.Cellular component organization and biogenesis.Cytoskeleton organization and biogenesis.Cell cycle dependent cytoskeleton reorganization.Spindle pole body/centrosome and microtubule cycle	01.02.03.05.01	5	GO:centrosome cycle	GO:0007098		spindle pole body/centrosome and microtubule cycle	10.03.05.01
Cellular process.Cellular component organization and biogenesis.Cytoskeleton organization and biogenesis.Cell cycle dependent cytoskeleton reorganization.Cell cycle dependent actin filament reorganization	01.02.03.05.02	5	GO:actin filament reorganization during cell cycle	GO:0030037		cell cycle dependent actin filament reorganization	10.03.05.03
Cellular process.Cellular component organization and biogenesis.Cytoskeleton organization and biogenesis.Cytoskeleton-dependent transport	01.02.03.06	4	GO:cytoskeleton-dependent intracellular transport	GO:0030705		cytoskeleton-dependent transport	20.09.14
Cellular process.Cellular component organization and biogenesis.Cytoskeleton organization and biogenesis.Intermediate filaments	01.02.03.07	4	GO:intermediate filament cytoskeleton organization and biogenesis	GO:0045104		intermediate filaments	42.04.07
Cellular process.Cellular component organization and biogenesis.Membrane organization and biogenesis	01.02.04	3	GO:plasma membrane organization and biogenesis	GO:0007009		eukaryotic plasma membrane	42.02	3
Cellular process.Cellular component organization and biogenesis.Membrane organization and biogenesis.Eukaryotic intracellular plasma membrane	01.02.04.01	4				eukaryotic intracellular plasma membrane	42.02.01
Cellular process.Cellular component organization and biogenesis.Oil body organization and biogenesis	01.02.05	3	GO:seed oilbody biogenesis	GO:0010344				10
Cellular process.Cellular component organization and biogenesis.Organelle organization and biogenesis	01.02.06	3	GO:organelle organization and biogenesis	GO:0006996				193
Cellular process.Cellular component organization and biogenesis.Organelle organization and biogenesis.Golgi organization and biogenesis	01.02.06.01	4	GO:Golgi organization and biogenesis	GO:0007030		Golgi	42.08	4
Cellular process.Cellular component organization and biogenesis.Organelle organization and biogenesis.Mitochondrion organization and biogenesis	01.02.06.02	4	GO:mitochondrion organization and biogenesis	GO:0007005		mitochondrion	42.16	3
Cellular process.Cellular component organization and biogenesis.Organelle organization and biogenesis.Peroxisome organization and biogenesis	01.02.06.03	4	GO:peroxisome organization and biogenesis	GO:0007031	vv44146Peroxisome	peroxisome	42.19	107
Cellular process.Cellular component organization and biogenesis.Organelle organization and biogenesis.Peroxisome organization and biogenesis.Peroxisome membrane organization and biogenesis	01.02.06.03.01	5	GO:peroxisomal membrane	GO:0005778				18
Cellular process.Cellular component organization and biogenesis.Organelle organization and biogenesis.Plastid organization and biogenesis	01.02.06.04	4	GO:plastid organization and biogenesis	GO:0009657		plastid	42.26	77
Cellular process.Cellular component organization and biogenesis.Organelle organization and biogenesis.Plastid organization and biogenesis.Plastid division	01.02.06.04.01	5	GO:plastid fission	GO:0043572				8
Cellular process.Cellular component organization and biogenesis.Organelle organization and biogenesis.Plastid organization and biogenesis.Thylakoid organization and biogenesis	01.02.06.04.02	5	GO:thylakoid membrane organization and biogenesis	GO:0010027		prokaryotic thylakoid-like and thylakoid membrane	42.35.07	21
Cellular process.Cellular component organization and biogenesis.Organelle organization and biogenesis.Plastid organization and biogenesis.Chloroplast	01.02.06.04.03	5	GO:chloroplast organization and biogenesis	GO:0009658		chloroplast	42.26.03
Cellular process.Cellular component organization and biogenesis.Organelle organization and biogenesis.Plastid organization and biogenesis.Amyloplast	01.02.06.04.04	5	GO:amyloplast organization and biogenesis	GO:0009660		amyloplast	42.26.05
Cellular process.Cellular component organization and biogenesis.Organelle organization and biogenesis.Plastid organization and biogenesis.Chromoplast	01.02.06.04.05	5	GO:chromoplast organization and biogenesis	GO:0009661		chromoplast	42.26.07
Cellular process.Cellular component organization and biogenesis.Organelle organization and biogenesis.Plastid organization and biogenesis.Elaioplast	01.02.06.04.06	5	GO:elaioplast organization and biogenesis	GO:0043579		elaioplast	42.26.09
Cellular process.Cellular component organization and biogenesis.Organelle organization and biogenesis.Plastid organization and biogenesis.Etioplast	01.02.06.04.07	5	GO:etioplast organization and biogenesis	GO:0009662		etioplast	42.26.11
Cellular process.Cellular component organization and biogenesis.Organelle organization and biogenesis.Plastid organization and biogenesis.Leucoplast	01.02.06.04.08	5	GO:leucoplast organization and biogenesis	GO:0009659		leucoplast	42.26.13
Cellular process.Cellular component organization and biogenesis.Organelle organization and biogenesis.Endoplasmic reticulum	01.02.06.05	4	GO:endoplasmic reticulum organization and biogenesis	GO:0007029		endoplasmic reticulum	42.07
Cellular process.Cellular component organization and biogenesis.Organelle organization and biogenesis.Vacuole or lysosome	01.02.06.06	4	GO:vacuole organization and biogenesis	GO:0007033		vacuole or lysosome	42.25
Cellular process.Cellular component organization and biogenesis.Organelle organization and biogenesis.Cytoplasm	01.02.06.07	4	GO:cytoplasm organization and biogenesis	GO:0007028		cytoplasm	42.03
Cellular process.Cellular component organization and biogenesis.Organelle organization and biogenesis.Centrosome	01.02.06.08	4	GO:centrosome organization and biogenesis	GO:0051297		centrosome	42.05
Cellular process.Cellular component organization and biogenesis.Ribosome organization and biogenesis	01.02.07	3	GO:ribosome biogenesis and assembly	GO:0042254	vv23008Ribosome_biogenesis_in_Eukaryotes	ribosome biogenesis	12.01	152
Cellular process.Cellular homeostasis	01.03	2	GO:cell ion homeostasis	GO:0006873		ionic homeostasis	34.01	161
Cellular process.Cellular homeostasis.Cell redox homeostasis	01.03.01	3	GO:cell redox homeostasis	GO:0045454				69
Cellular process.Cellular homeostasis.Heavy metal ion homeostasis	01.03.02	3	GO:metal ion homeostasis	GO:0006875		homeostasis of metal ions (Na, K, Ca etc.)	34.01.01.01	89
Cellular process.Cellular homeostasis.Heavy metal ion homeostasis.Copper homeostasis	01.03.02.01	4	GO:copper ion homeostasis	GO:0055070				19
Cellular process.Cellular homeostasis.Homeostasis of cations	01.03.03	3	GO:cation homeostasis	GO:0030003		homeostasis of cations	34.01.01
Cellular process.Cellular homeostasis.Homeostasis of cations.Homeostasis of protons	01.03.03.01	4	GO:hydrogen ion homeostasis	GO:0030641		homeostasis of protons	34.01.01.03
Cellular process.Cellular homeostasis.Homeostasis of anions	01.03.04	3	GO:anion homeostasis	GO:0030002		homeostasis of anions	34.01.03	3
Cellular process.Cellular homeostasis.Homeostasis of anions.Homeostasis of sulfates	01.03.04.01	4	GO:sulfate ion homeostasis	GO:0030642		homeostasis of sulfates	34.01.03.01	3
Cellular process.Cellular homeostasis.Homeostasis of anions.Homeostasis of phosphate	01.03.04.02	4	GO:phosphate ion homeostasis	GO:0030643		homeostasis of phosphate	34.01.03.03
Cellular process.Cellular homeostasis.Homeostasis of anions.Homeostasis of chloride	01.03.04.03	4	GO:chloride ion homeostasis	GO:0030644		homeostasis of chloride	34.01.03.05
Cellular process.Cellular macromolecular complex assembly	01.04	2	GO:cellular macromolecular complex assembly	GO:0034622				18
Cellular process.Cellular macromolecular complex assembly.Protein complex assembly	01.04.01	3	GO:protein complex assembly	GO:0006461		assembly of protein complexes	14.10	18
Cellular process.Cellular macromolecular complex assembly.Protein complex assembly.Cytochrome complex assembly	01.04.01.01	4	GO:cytochrome complex assembly	GO:0017004				18
Cellular process.Cellular transport	01.05	2						662
Cellular process.Cellular transport.Protein trafficking	01.05.01	3						658
Cellular process.Cellular transport.Protein trafficking.Protein targeting to membrane	01.05.01.01	4	GO:protein targeting to membrane	GO:0006612				7
Cellular process.Cellular transport.Protein trafficking.Protein targeting to mitochondrion	01.05.01.02	4	GO:protein targeting to mitochondrion	GO:0006626				11
Cellular process.Cellular transport.Protein trafficking.Vesicle-mediated trafficking	01.05.01.03	4	GO:vesicle-mediated transport	GO:0016192		vesicular transport (Golgi network, etc.)	20.09.07	530
Cellular process.Cellular transport.Protein trafficking.Vesicle-mediated trafficking.SNARE interactions in vesicular transport	01.05.01.03.01	5	GO:SNARE complex	GO:0031201	vv24130SNARE_interactions_in_vesicular_transport			69
Cellular process.Cellular transport.Protein trafficking.Vesicle-mediated trafficking.ER to Golgi transport	01.05.01.03.02	5	GO:ER to Golgi transport	GO:0006888		ER to Golgi transport	20.09.07.03
Cellular process.Cellular transport.Protein trafficking.Vesicle-mediated trafficking.Intra Golgi transport	01.05.01.03.03	5	GO:intra-Golgi transport	GO:0006891		intra Golgi transport	20.09.07.05
Cellular process.Cellular transport.Protein trafficking.Vesicle-mediated trafficking.Vesicle formation	01.05.01.03.04	5	GO:vesicle budding	GO:0006900		vesicle formation	20.09.07.25
Cellular process.Cellular transport.Protein trafficking.Vesicle-mediated trafficking.Vesicle fusion	01.05.01.03.05	5	GO:vesicle fusion	GO:0006906		vesicle fusion	20.09.07.27
Cellular process.Cellular transport.Protein trafficking.Vesicle-mediated trafficking.Vesicle recycling	01.05.01.03.06	5	GO:retrograde transport, vesicle recycling within Golgi	GO:0000301		vesicle recycling	20.09.07.29
Cellular process.Cellular transport.Protein trafficking.Vesicle-mediated trafficking.Phagosome	01.05.01.03.07	5			vv44145Phagosome			142
Development	02	1	GO:development	GO:0007275		DEVELOPMENT (Systemic)	41	559
Development.Organ differentiation	02.01	2	GO:organ development	GO:0048513		ORGAN DIFFERENTIATION	47	6
Development.Organ differentiation.Plant organ	02.01.01	3				plant organ	47.02
Development.Organ differentiation.Plant organ	02.01.01.01	4	GO:shoot development	GO:0048367		shoot	47.02.01
Development.Organ differentiation.Plant organ.Shoot.Stem	02.01.01.01.01	5				stem	47.02.01.01
Development.Organ differentiation.Plant organ.Shoot.Leaf	02.01.01.01.02	5	GO:leaf development	GO:0048366		leaf	47.02.01.02
Development.Organ differentiation.Plant organ.Shoot.Flower	02.01.01.01.03	5	GO:flower development	GO:0009908		flower	47.02.01.03
Development.Organ differentiation.Plant organ.Shoot.Flower.Sepal	02.01.01.01.03.01	6	GO:sepal development	GO:0048442		sepal	47.02.01.03.01
Development.Organ differentiation.Plant organ.Shoot.Flower.Petal	02.01.01.01.03.02	6	GO:petal development	GO:0048441		petal	47.02.01.03.02
Development.Organ differentiation.Plant organ.Shoot.Flower.Carpel	02.01.01.01.03.03	6	GO:carpel development	GO:0048440		carpel	47.02.01.03.04
Development.Organ differentiation.Plant organ.Shoot.Fruit	02.01.01.01.04	5	GO:fruit development	GO:0010154		fruit	47.02.01.04
Development.Reproductive development	02.02	2	GO:reproductive structure development	GO:0048608		reproductive tissue	45.03.15	430
Development.Reproductive development.Flower development	02.02.01	3	GO:flower development	GO:0009908	vv30009Flower_development	flower development	41.03.07	232
Development.Reproductive development.Flower development.Anther development	02.02.01.01	4	GO:anther development	GO:0048653		anther	47.02.01.03.03	5
Development.Reproductive development.Seed development	02.02.02	3	GO:seed development	GO:0048316		seed	47.02.01.05	14
Development.Reproductive development.Seed development.Embryo	02.02.02.01	4	GO:embryonic development (sensu Magnoliophyta)	GO:0009793		embryo	47.02.01.05.01
Development.Reproductive development.Seed development.Endosperm	02.02.02.02	4	GO:endosperm development	GO:0009960		endosperm	47.02.01.05.02
Development.Reproductive development.Seed dormancy	02.02.03	3	GO:seed dormancy	GO:0010162				6
Development.Reproductive development.Embryo development	02.02.04	3	GO:embryonic development (sensu Magnoliophyta)	GO:0009793		embryonal development	41.03.03	132
Development.Reproductive development.Embryo development.Zygote development	02.02.04.01	4				zygote development	41.03.03.01
Development.Reproductive development.Embryo development.Early embryo development (Dicotyledone pre-heart stages)	02.02.04.02	4				early embryo development (Dicotyledone pre-heart stages)	41.03.03.02
Development.Reproductive development.Embryo development.Mid-stage embryo development (Dicotyledone heart to torpedo)	02.02.04.03	4				mid-stage embryo development (Dicotyledone heart to torpedo)	41.03.03.03
Development.Reproductive development.Embryo development.Late-stage embryo development (Dicotyledone torpedo and later)	02.02.04.04	4				late-stage embryo development (Dicotyledone torpedo and later)	41.03.03.04
Development.Reproductive development.Embryo development.Mature embryo development	02.02.04.05	4				mature embryo development	41.03.03.05
Development.Reproductive development.Fruit development	02.02.05	3	GO:fruit development	GO:0010154		fruit development and ripening	41.03.08	21
Development.Reproductive development.Pollination-related	02.02.06	3	GO:pollination	GO:0009856				24
Development.Meristem organization and activity	02.03	2	GO:meristem organization	GO:0009933				16
Development.Root development	02.04	2	GO:root development	GO:0048364		root	47.02.02	35
Development.Senescence	02.05	2	GO:senescence (sensu Magnoliophyta)	GO:0010149		senescence	41.03.10	46
Development.Senescence.Cell aging	02.05.01	3	GO:cell aging	GO:0007569		cell aging	40.20
Development.Plant development	02.06	2				plant development	41.03
Development.Plant development.Gametophyte development	02.06.01	3	GO:gametophyte development	GO:0048229		gametophyte development	41.03.01
Development.Plant development.Gametophyte development.Microspore development (male gametophyte)	02.06.01.01	4	GO:male gametophyte development	GO:0009555		microspore development (male gametophyte)	41.03.01.01
Development.Plant development.Gametophyte development.Macrospore development (female gametophyte)	02.06.01.02	4	GO:female gametophyte development	GO:0009553		macrospore development (female gametophyte)	41.03.01.02
Development.Plant development.Fertilization (pollen hydration, pollen tube guidance, double fertilization of oocyte and endosperm)	02.06.02	3				fertilization (pollen hydration, pollen tube guidance, double fertilization of oocyte and endosperm)	41.03.02
Development.Plant development.Endosperm development	02.06.03	3	GO:endosperm development	GO:0009960		endosperm development	41.03.04
Development.Plant development.Germination	02.06.04	3	GO:seed germination	GO:0009845		germination	41.03.05
Development.Plant development.Vegetative development	02.06.05	3				vegetative development	41.03.06
Diverse functions	03	1						1555
Diverse functions.Gene family with diverse functions	03.01	2						1555
Diverse functions.Gene family with diverse functions.AAA-type ATPase domain family	03.01.01	3	GO:ATPase activity	GO:0016887				78
Diverse functions.Gene family with diverse functions.Ankyrin domain family	03.01.02	3	GO:ankyrin binding	GO:0030506				260
Diverse functions.Gene family with diverse functions.Copine family	03.01.03	3						10
Diverse functions.Gene family with diverse functions.GASA family	03.01.04	3						18
Diverse functions.Gene family with diverse functions.NBS-LRR superfamily	03.01.05	3						618
Diverse functions.Gene family with diverse functions.Pentatricopeptide domain family	03.01.06	3						571
Metabolism	04	1	GO:metabolism	GO:0008152		METABOLISM	01	11353
Metabolism.Cellular metabolism	04.01	2	GO:cellular metabolism	GO:0044237				1294
Metabolism.Cellular metabolism.Amino acid derivative metabolism	04.01.01	3	GO:amino acid derivative metabolism	GO:0006575				139
Metabolism.Cellular metabolism.Amino acid derivative metabolism.Cyanoamino acid metabolism	04.01.01.01	4	GO:cyanoamino acid metabolic process	GO:0033052	vv10460Cyanoamino_acid_metabolism			39
Metabolism.Cellular metabolism.Amino acid derivative metabolism.Glycine betaine biosynthesis	04.01.01.02	4	GO:glycine betaine biosynthesis	GO:0031456				10
Metabolism.Cellular metabolism.Amino acid derivative metabolism.Nicotianamine biosynthesis	04.01.01.03	4	GO:nicotianamine biosynthesis	GO:0030418				2
Metabolism.Cellular metabolism.Amino acid derivative metabolism.S-adenosylmethionine metabolism	04.01.01.04	4	GO:S-adenosylmethionine metabolism	GO:0046500				8
Metabolism.Cellular metabolism.Amino acid derivative metabolism.Selenoamino acid metabolism	04.01.01.05	4			vv10450Selenoamino_acid_metabolism			82
Metabolism.Cellular metabolism.Cellular catabolism	04.01.02	3	GO:cellular catabolism	GO:0044248				34
Metabolism.Cellular metabolism.Cellular catabolism.Autophagy	04.01.02.01	4	GO:autophagy	GO:0006914	vv44140Regulation_of_autophagy			32
Metabolism.Cellular metabolism.Cellular catabolism.Urea catabolism	04.01.02.02	4	GO:urea catabolism	GO:0043419		urea catabolism (not urea cycle)	01.02.01.09.01	2
Metabolism.Cellular metabolism.Epoxide hydrolase family	04.01.03	3	GO:epoxide hydrolase activity	GO:0004301				20
Metabolism.Cellular metabolism.Esterase activity	04.01.04	3	GO:hydrolase activity, acting on ester bonds	GO:0016788				65
Metabolism.Cellular metabolism.Iron metabolism	04.01.05	3						11
Metabolism.Cellular metabolism.Iron metabolism.Iron assimilation	04.01.05.01	4	GO:iron assimilation	GO:0033212				11
Metabolism.Cellular metabolism.Nitrogen and sulfur metabolism	04.01.06	3				nitrogen and sulfur metabolism	01.02	260
Metabolism.Cellular metabolism.Nitrogen and sulfur metabolism.Nitrogen metabolism	04.01.06.01	4	GO:nitrogen compound metabolism	GO:0006807	vv10910Nitrogen_metabolism			187
Metabolism.Cellular metabolism.Nitrogen and sulfur metabolism.Nitrogen metabolism.Amine metabolism	04.01.06.01.01	5	GO:amine metabolism	GO:0009308				37
Metabolism.Cellular metabolism.Nitrogen and sulfur metabolism.Nitrogen metabolism.Nitrogen assimilation	04.01.06.01.02	5	GO:nitrate assimilation	GO:0042128		nitrate assimilation	01.02.01.02	43
Metabolism.Cellular metabolism.Nitrogen and sulfur metabolism.Nitrogen metabolism.Nitrogen fixation	04.01.06.01.03	5	GO:nitrogen fixation	GO:0009399		nitrogen fixation	01.02.01.01
Metabolism.Cellular metabolism.Nitrogen and sulfur metabolism.Nitrogen metabolism.Nitrate dissimilation	04.01.06.01.04	5	GO:nitrate catabolism	GO:0043602		nitrate dissimilation	01.02.01.03
Metabolism.Cellular metabolism.Nitrogen and sulfur metabolism.Nitrogen metabolism.Ammonium nitrification	04.01.06.01.05	5	GO:ammonia oxidation	GO:0019329		ammonium nitrification	01.02.01.05
Metabolism.Cellular metabolism.Nitrogen and sulfur metabolism.Nitrogen metabolism.Assimilation of ammonia	04.01.06.01.06	5	GO:ammonia assimilation cycle	GO:0019676		assimilation of ammonia	01.02.01.06
Metabolism.Cellular metabolism.Nitrogen and sulfur metabolism.Nitrogen metabolism.Nitric oxide biosynthesis	04.01.06.01.07	5	GO:nitric oxide biosynthesis	GO:0006809		nitric oxide biosynthesis	01.02.01.07
Metabolism.Cellular metabolism.Nitrogen and sulfur metabolism.Nitrogen metabolism.Catabolism of nitrogenous compounds	04.01.06.01.08	5	GO:nitrogen compound catabolism	GO:0044270		catabolism of nitrogenous compounds	01.02.01.09
Metabolism.Cellular metabolism.Nitrogen and sulfur metabolism.Nitrogen metabolism.Urate catabolism	04.01.06.01.09	5	GO:urate catabolism	GO:0019628		urate catabolism	01.02.01.09.03
Metabolism.Cellular metabolism.Nitrogen and sulfur metabolism.Nitrogen metabolism.Cyanate catabolism	04.01.06.01.10	5	GO:cyanate catabolism	GO:0009440		cyanate catabolism	01.02.01.09.05
Metabolism.Cellular metabolism.Nitrogen and sulfur metabolism.Nitrogen metabolism.Anthranilate catabolism	04.01.06.01.11	5	GO:anthranilate catabolism	GO:0043421		anthranilate catabolism	01.02.01.09.06
Metabolism.Cellular metabolism.Nitrogen and sulfur metabolism.Nitrogen metabolism.Formamide catabolism	04.01.06.01.12	5	GO:formamide catabolism	GO:0043608		formamide catabolism	01.02.01.09.07
Metabolism.Cellular metabolism.Nitrogen and sulfur metabolism.Nitrogen metabolism.Nitriles catabolism	04.01.06.01.13	5	GO:nitrile catabolism	GO:0050899		nitriles catabolism	01.02.01.09.08
Metabolism.Cellular metabolism.Nitrogen and sulfur metabolism.Sulfur metabolism	04.01.06.02	4	GO:sulfur metabolism	GO:0006790	vv10920Sulfur_metabolism			76
Metabolism.Cellular metabolism.Nitrogen and sulfur metabolism.Sulfur metabolism.Sulfate assimilation	04.01.06.02.01	5	GO:sulfate assimilation	GO:0000103		sulfate assimilation	01.02.01.11	22
Metabolism.Cellular metabolism.Nitrogen and sulfur metabolism.Sulfur metabolism.Sulfur compound metabolism	04.01.06.02.02	5	GO:sulfur utilization	GO:0006791				13
Metabolism.Cellular metabolism.Nitrogen and sulfur metabolism.Sulfur metabolism.Assimilatory reduction of sulfur	04.01.06.02.03	5	GO:sulfate reduction, APS pathway	GO:0019421	vv24122Sulfur_relay_system	assimilatory reduction of sulfur	01.02.01.13	15
Metabolism.Cellular metabolism.Nitrogen and sulfur metabolism.Sulfur metabolism.Conjunction of sulfate	04.01.06.02.04	5				conjunction of sulfate	01.02.01.14
Metabolism.Cellular metabolism.Nitrogen and sulfur metabolism.Sulfur metabolism.Oxidation of sulfur to sulfate, electron as energy source	04.01.06.02.05	5	GO:sulfur oxidation	GO:0019417		oxidation of sulfur to sulfate, electron as energy source	01.02.01.15
Metabolism.Cellular metabolism.Nitrogen and sulfur metabolism.Sulfur metabolism.Sulfate dissimilation, anaerobic respiration, sulfate respiration	04.01.06.02.06	5				sulfate dissimilation, anaerobic respiration, sulfate respiration	01.02.01.16
Metabolism.Cellular metabolism.Nitrogen and sulfur metabolism.Nitrogen and sulfur utilization	04.01.06.03	4				nitrogen and sulfur utilization	01.02.01
Metabolism.Cellular metabolism.Nitrogen and sulfur metabolism.Regulation of nitrogen and sulphur utilization	04.01.06.04	4				regulation of nitrogen and sulphur utilization	01.02.04
Metabolism.Cellular metabolism.Nitrogen and sulfur metabolism.Regulation of nitrogen and sulphur utilization.Regulation of nitrogen utilization	04.01.06.04.01	5	GO:regulation of nitrogen utilization	GO:0006808		regulation of nitrogen utilization	01.02.04.01
Metabolism.Cellular metabolism.Nitrogen and sulfur metabolism.Regulation of nitrogen and sulphur utilization.Regulation of sulfur utilization	04.01.06.04.02	5	GO:regulation of sulfur utilization	GO:0006792		regulation of sulfur utilization	01.02.04.03
Metabolism.Cellular metabolism.One-carbon metabolism	04.01.07	3	GO:one-carbon compound metabolism	GO:0006730	vv10670One_carbon_pool_by_folate	C-compound and carbohydrate metabolism	01.05	64
Metabolism.Cellular metabolism.Oxidation reduction	04.01.08	3	GO:oxidation-reduction process	GO:0055114				507
Metabolism.Cellular metabolism.Oxidation reduction.2OG-Fe(II) oxygenase superfamily	04.01.08.01	4						32
Metabolism.Cellular metabolism.Oxidation reduction.Alcohol dehydrogenase superfamily	04.01.08.02	4	GO:alcohol dehydrogenase activity	GO:0004022				37
Metabolism.Cellular metabolism.Oxidation reduction.Copper oxidase family	04.01.08.03	4						17
Metabolism.Cellular metabolism.Oxidation reduction.Cytochrome P450 oxidoreductase	04.01.08.04	4	GO:NADPH-hemoprotein reductase activity	GO:0003958				333
Metabolism.Cellular metabolism.Oxidation reduction.Flavin-containing monooxygenase	04.01.08.05	4	GO:dimethylaniline monooxygenase (N-oxide-forming) activity	GO:0004499				42
Metabolism.Cellular metabolism.Phosphate metabolism	04.01.09	3	GO:phosphate metabolism	GO:0006796		phosphate metabolism	01.04	39
Metabolism.Cellular metabolism.Phosphate metabolism.Phosphate utilization	04.01.09.01	4	GO:phosphorus utilization	GO:0006794		phosphate utilization	01.04.01
Metabolism.Cellular metabolism.Phosphate metabolism.Regulation of phosphate utilization	04.01.09.02	4	GO:regulation of phosphorus utilization	GO:0006795		regulation of phosphate utilization	01.04.04
Metabolism.Cellular metabolism.Phytoalexin metabolism	04.01.10	3	GO:phytoalexin metabolic process	GO:0052314				84
Metabolism.Cellular metabolism.Phytoalexin metabolism.Phytoalexin biosynthesis	04.01.10.01	4	GO:phytoalexin biosynthetic process	GO:0052315				84
Metabolism.Cellular metabolism.Shikimate metabolism	04.01.11	3	GO:shikimate metabolism	GO:0019632				31
Metabolism.Cellular metabolism.Methane metabolism	04.01.12	3	GO:methane metabolism	GO:0015947	vv10680Methane_metabolism			133
Metabolism.Primary metabolism	04.02	2	GO:primary metabolism	GO:0044238				9566
Metabolism.Primary metabolism.Amino acid metabolism	04.02.01	3	GO:amino acid metabolism	GO:0006520		amino acid metabolism	01.01	1266
Metabolism.Primary metabolism.Amino acid metabolism.Alanine and aspartate metabolism	04.02.01.01	4			vv10252Alanine_and_aspartate_metabolism			117
Metabolism.Primary metabolism.Amino acid metabolism.Alanine and aspartate metabolism.Alanine and aspartate catabolism	04.02.01.01.01	5	GO:alanine catabolism	GO:0006524		degradation of alanine	01.01.11.01.02	5
Metabolism.Primary metabolism.Amino acid metabolism.Alanine metabolism	04.02.01.02	4	GO:alanine metabolism	GO:0006522		metabolism of alanine	01.01.11.01	4
Metabolism.Primary metabolism.Amino acid metabolism.Alanine metabolism.Biosynthesis of alanine	04.02.01.02.01	5	GO:alanine biosynthesis	GO:0006523		biosynthesis of alanine	01.01.11.01.01
Metabolism.Primary metabolism.Amino acid metabolism.Amino acid biosynthesis	04.02.01.03	4	GO:amino acid biosynthesis	GO:0008652				148
Metabolism.Primary metabolism.Amino acid metabolism.Amino acid catabolism	04.02.01.04	4	GO:amino acid catabolism	GO:0009063				83
Metabolism.Primary metabolism.Amino acid metabolism.Arginine and proline metabolism	04.02.01.05	4	GO:glutamine family amino acid metabolism	GO:0009064	vv10330Arginine_and_proline_metabolism	assimilation of ammonia, metabolism of the glutamate group	01.01.03	194
Metabolism.Primary metabolism.Amino acid metabolism.Arginine and proline metabolism.Proline metabolism	04.02.01.05.01	5	GO:proline metabolism	GO:0006560		metabolism of proline	01.01.03.03	7
Metabolism.Primary metabolism.Amino acid metabolism.Arginine and proline metabolism.Proline metabolism.Proline catabolism	04.02.01.05.01.01	6	GO:proline catabolism	GO:0006562		degradation of proline	01.01.03.03.02	1
Metabolism.Primary metabolism.Amino acid metabolism.Arginine and proline metabolism.Proline metabolism.Biosynthesis of proline	04.02.01.05.01.02	6	GO:proline biosynthesis	GO:0006561		biosynthesis of proline	01.01.03.03.01
Metabolism.Primary metabolism.Amino acid metabolism.Arginine and proline metabolism.Proline metabolism.Metabolism of 4-hydroxyproline	04.02.01.05.01.03	6	GO:4-hydroxyproline metabolism	GO:0019471		metabolism of 4-hydroxyproline	01.01.03.04
Metabolism.Primary metabolism.Amino acid metabolism.Arginine and proline metabolism.Proline metabolism.Metabolism of 4-hydroxyproline.Biosynthesis of 4-hydroxyproline	04.02.01.05.01.03.01	7	GO:4-hydroxyproline biosynthesis	GO:0019472		biosynthesis of 4-hydroxyproline	01.01.03.04.01
Metabolism.Primary metabolism.Amino acid metabolism.Arginine and proline metabolism.Proline metabolism.Metabolism of 4-hydroxyproline.Degradation of 4-hydroxyproline	04.02.01.05.01.03.02	7	GO:4-hydroxyproline catabolism	GO:0019470		degradation of 4-hydroxyproline	01.01.03.04.02
Metabolism.Primary metabolism.Amino acid metabolism.Arginine and proline metabolism.Urea cycle	04.02.01.05.02	5	GO:urea cycle	GO:0000050	vv10220Urea_cycle_and_metabolism_of_amino_groups	metabolism of urea cycle, creatine and polyamines	01.01.05	134
Metabolism.Primary metabolism.Amino acid metabolism.Arginine and proline metabolism.Urea cycle.Metabolism of creatine	04.02.01.05.02.01	6	GO:creatine metabolism	GO:0006600		metabolism of creatine	01.01.05.02
Metabolism.Primary metabolism.Amino acid metabolism.Arginine and proline metabolism.Urea cycle.Metabolism of creatine.Biosynthesis of creatine	04.02.01.05.02.01.01	7	GO:creatine biosynthesis	GO:0006601		biosynthesis of creatine	01.01.05.02.01
Metabolism.Primary metabolism.Amino acid metabolism.Arginine and proline metabolism.Urea cycle.Metabolism of creatine.Degradation of creatine	04.02.01.05.02.01.02	7	GO:creatinine catabolism	GO:0006602		degradation of creatine	01.01.05.02.02
Metabolism.Primary metabolism.Amino acid metabolism.Arginine and proline metabolism.Urea cycle.Metabolism of urea (urea cycle)	04.02.01.05.02.02	6	GO:urea metabolism	GO:0019627		metabolism of urea (urea cycle)	01.01.05.03
Metabolism.Primary metabolism.Amino acid metabolism.Arginine and proline metabolism.Metabolism of arginine	04.02.01.05.03	5	GO:arginine metabolism	GO:0006525		metabolism of arginine	01.01.03.05
Metabolism.Primary metabolism.Amino acid metabolism.Arginine and proline metabolism.Metabolism of arginine.Biosynthesis of arginine	04.02.01.05.03.01	6	GO:arginine biosynthesis	GO:0006526		biosynthesis of arginine	01.01.03.05.01
Metabolism.Primary metabolism.Amino acid metabolism.Arginine and proline metabolism.Metabolism of arginine.Degradation of arginine	04.02.01.05.03.02	6	GO:arginine catabolism	GO:0006527		degradation of arginine	01.01.03.05.02
Metabolism.Primary metabolism.Amino acid metabolism.Aromatic amino acid metabolism	04.02.01.06	4	GO:aromatic amino acid family metabolism	GO:0009072		metabolism of the cysteine -0 aromatic group	01.01.09	465
Metabolism.Primary metabolism.Amino acid metabolism.Aromatic amino acid metabolism.Aromatic amino acid biosynthesis	04.02.01.06.01	5	GO:aromatic amino acid family biosynthesis	GO:0009073	vv10400Phenylalanine_tyrosine_and_tryptophan_biosynthesis			159
Metabolism.Primary metabolism.Amino acid metabolism.Aromatic amino acid metabolism.Phenylalanine metabolism	04.02.01.06.02	5	GO:L-phenylalanine metabolism	GO:0006558		metabolism of phenylalanine	01.01.09.04	224
Metabolism.Primary metabolism.Amino acid metabolism.Aromatic amino acid metabolism.Phenylalanine metabolism.Phenylalanine biosynthesis	04.02.01.06.02.01	6	GO:L-phenylalanine biosynthesis	GO:0009094	vv10360Phenylalanine_metabolism	biosynthesis of phenylalanine	01.01.09.04.01	223
Metabolism.Primary metabolism.Amino acid metabolism.Aromatic amino acid metabolism.Phenylalanine metabolism.Degradation of phenylalanine	04.02.01.06.02.02	6	GO:L-phenylalanine catabolism	GO:0006559		degradation of phenylalanine	01.01.09.04.02
Metabolism.Primary metabolism.Amino acid metabolism.Aromatic amino acid metabolism.Tryptophan metabolism	04.02.01.06.03	5	GO:tryptophan metabolism	GO:0006568	vv10380Tryptophan_metabolism	metabolism of tryptophan	01.01.09.06	45
Metabolism.Primary metabolism.Amino acid metabolism.Aromatic amino acid metabolism.Tryptophan metabolism.Tryptophan biosynthesis	04.02.01.06.03.01	6	GO:tryptophan biosynthesis	GO:0000162		biosynthesis of tryptophan	01.01.09.06.01	26
Metabolism.Primary metabolism.Amino acid metabolism.Aromatic amino acid metabolism.Tryptophan metabolism.Degradation of tryptophan	04.02.01.06.03.02	6	GO:tryptophan catabolism	GO:0006569		degradation of tryptophan	01.01.09.06.02
Metabolism.Primary metabolism.Amino acid metabolism.Aromatic amino acid metabolism.Tyrosine metabolism	04.02.01.06.04	5	GO:tyrosine metabolism	GO:0006570	vv10350Tyrosine_metabolism	metabolism of tyrosine	01.01.09.05	169
Metabolism.Primary metabolism.Amino acid metabolism.Aromatic amino acid metabolism.Tyrosine metabolism.Tyrosine biosynthesis	04.02.01.06.04.01	6	GO:tyrosine biosynthesis	GO:0006571		biosynthesis of tyrosine	01.01.09.05.01	4
Metabolism.Primary metabolism.Amino acid metabolism.Aromatic amino acid metabolism.Tyrosine metabolism.Tyrosine catabolism	04.02.01.06.04.02	6	GO:tyrosine catabolism	GO:0006572		degradation of tyrosine	01.01.09.05.02	22
Metabolism.Primary metabolism.Amino acid metabolism.Asparagine, aspartate metabolism	04.02.01.07	4	GO:aspartate family amino acid metabolism	GO:0009066		metabolism of the aspartate family	01.01.06	13
Metabolism.Primary metabolism.Amino acid metabolism.Asparagine, aspartate metabolism.Aspartate metabolism	04.02.01.07.01	5	GO:aspartate metabolism	GO:0006531		metabolism of aspartate	01.01.06.01	2
Metabolism.Primary metabolism.Amino acid metabolism.Asparagine, aspartate metabolism.Aspartate metabolism.Aspartate catabolism	04.02.01.07.01.01	6	GO:aspartate catabolism	GO:0006533		degradation of aspartate	01.01.06.01.02	2
Metabolism.Primary metabolism.Amino acid metabolism.Asparagine, aspartate metabolism.Aspartate metabolism.Biosynthesis of aspartate	04.02.01.07.01.02	6	GO:aspartate biosynthesis	GO:0006532		biosynthesis of aspartate	01.01.06.01.01
Metabolism.Primary metabolism.Amino acid metabolism.Asparagine, aspartate metabolism.Metabolism of asparagine	04.02.01.07.02	5	GO:asparagine metabolism	GO:0006528		metabolism of asparagine	01.01.06.02
Metabolism.Primary metabolism.Amino acid metabolism.Asparagine, aspartate metabolism.Metabolism of asparagine.Biosynthesis of asparagine	04.02.01.07.02.01	6	GO:asparagine biosynthesis	GO:0006529		biosynthesis of asparagine	01.01.06.02.01
Metabolism.Primary metabolism.Amino acid metabolism.Asparagine, aspartate metabolism.Metabolism of asparagine.Degradation of asparagine	04.02.01.07.02.02	6	GO:asparagine catabolism	GO:0006530		degradation of asparagine	01.01.06.02.02
Metabolism.Primary metabolism.Amino acid metabolism.Beta-Alanine metabolism	04.02.01.09	4	GO:beta-alanine metabolism	GO:0019482	vv10410Beta-Alanine_metabolism			59
Metabolism.Primary metabolism.Amino acid metabolism.Beta-Alanine metabolism.Beta-Alanine biosynthesis	04.02.01.09.01	5	GO:beta-alanine biosynthesis	GO:0019483				4
Metabolism.Primary metabolism.Amino acid metabolism.Cysteine and methionine metabolism	04.02.01.10	4	GO:serine family amino acid metabolism	GO:0009069		metabolism of the cysteine -0 aromatic group	01.01.09	8
Metabolism.Primary metabolism.Amino acid metabolism.Cysteine metabolism	04.02.01.11	4	GO:cysteine metabolism	GO:0006534	vv10272Cysteine_metabolism	metabolism of cysteine	01.01.09.03	85
Metabolism.Primary metabolism.Amino acid metabolism.Cysteine metabolism.Cysteine biosynthesis	04.02.01.11.01	5	GO:cysteine biosynthesis	GO:0019344		biosynthesis of cysteine	01.01.09.03.01	17
Metabolism.Primary metabolism.Amino acid metabolism.Cysteine metabolism.Cysteine catabolism	04.02.01.11.02	5	GO:cysteine catabolism	GO:0009093		degradation of cysteine	01.01.09.03.02	2
Metabolism.Primary metabolism.Amino acid metabolism.D-Arginine and D-ornithine metabolism	04.02.01.12	4	GO:D-arginine metabolic process	GO:0033055				1
Metabolism.Primary metabolism.Amino acid metabolism.Glutamate metabolism	04.02.01.13	4	GO:glutamate metabolism	GO:0006536	vv10251Glutamate_metabolism	metabolism of glutamate	01.01.03.02	98
Metabolism.Primary metabolism.Amino acid metabolism.Glutamate metabolism.Glutamate biosynthesis	04.02.01.13.01	5	GO:glutamate biosynthesis	GO:0006537		biosynthesis of glutamate	01.01.03.02.01	4
Metabolism.Primary metabolism.Amino acid metabolism.Glutamate metabolism.Glutamate catabolism	04.02.01.13.02	5	GO:glutamate catabolism	GO:0006538		degradation of glutamate	01.01.03.02.02	10
Metabolism.Primary metabolism.Amino acid metabolism.Glutamine metabolism	04.02.01.14	4	GO:glutamine metabolism	GO:0006541		metabolism of glutamine	01.01.03.01	25
Metabolism.Primary metabolism.Amino acid metabolism.Glutamine metabolism.Glutamine biosynthesis	04.02.01.14.01	5	GO:glutamine biosynthesis	GO:0006542		biosynthesis of glutamine	01.01.03.01.01	18
Metabolism.Primary metabolism.Amino acid metabolism.Glutamine metabolism.Peptide glutamine transferase	04.02.01.14.02	5	GO:D-glutamyltransferase activity	GO:0047823				3
Metabolism.Primary metabolism.Amino acid metabolism.Glutamine metabolism.Degradation of glutamine	04.02.01.14.03	5	GO:glutamine catabolism	GO:0006543		degradation of glutamine	01.01.03.01.02
Metabolism.Primary metabolism.Amino acid metabolism.Glycine, serine, and threonine metabolism	04.02.01.16	4			vv10260Glycine_serine_and_threonine_metabolism			117
Metabolism.Primary metabolism.Amino acid metabolism.Glycine, serine, and threonine metabolism.Glycine, serine, and threonine biosynthesis	04.02.01.16.01	5						3
Metabolism.Primary metabolism.Amino acid metabolism.Glycine, serine, and threonine metabolism.Serine catabolism	04.02.01.16.02	5						2
Metabolism.Primary metabolism.Amino acid metabolism.Glycine, serine, and threonine metabolism.Threonine metabolism	04.02.01.16.03	5	GO:threonine metabolism	GO:0006566		metabolism of threonine	01.01.06.04	5
Metabolism.Primary metabolism.Amino acid metabolism.Glycine, serine, and threonine metabolism.Threonine metabolism.Threonine biosynthesis	04.02.01.16.03.01	6	GO:threonine biosynthesis	GO:0009088		biosynthesis of threonine	01.01.06.04.01	3
Metabolism.Primary metabolism.Amino acid metabolism.Glycine, serine, and threonine metabolism.Threonine metabolism.Threonine catabolism	04.02.01.16.03.02	6	GO:threonine catabolism	GO:0006567		degradation of threonine	01.01.06.04.02	2
Metabolism.Primary metabolism.Amino acid metabolism.Glycine, serine, and threonine metabolism.Glycine metabolism	04.02.01.16.04	5	GO:glycine metabolism	GO:0006544		metabolism of glycine	01.01.09.01	4
Metabolism.Primary metabolism.Amino acid metabolism.Glycine, serine, and threonine metabolism.Glycine metabolism.Biosynthesis of glycine	04.02.01.16.04.01	6	GO:glycine biosynthesis	GO:0006545		biosynthesis of glycine	01.01.09.01.01
Metabolism.Primary metabolism.Amino acid metabolism.Glycine, serine, and threonine metabolism.Glycine metabolism.Degradation of glycine	04.02.01.16.04.02	6	GO:glycine catabolism	GO:0006546		degradation of glycine	01.01.09.01.02
Metabolism.Primary metabolism.Amino acid metabolism.Histidine metabolism	04.02.01.17	4	GO:histidine metabolism	GO:0006547	vv10340Histidine_metabolism	metabolism of histidine	01.01.09.07	72
Metabolism.Primary metabolism.Amino acid metabolism.Histidine metabolism.Biosynthesis of histidine	04.02.01.17.01	5	GO:histidine biosynthesis	GO:0000105		biosynthesis of histidine	01.01.09.07.01
Metabolism.Primary metabolism.Amino acid metabolism.Histidine metabolism.Degradation of histidine	04.02.01.17.02	5	GO:histidine catabolism	GO:0006548		degradation of histidine	01.01.09.07.02
Metabolism.Primary metabolism.Amino acid metabolism.Lysine metabolism	04.02.01.18	4	GO:lysine metabolism	GO:0006553	vv10300Lysine_biosynthesis	metabolism of lysine	01.01.06.06	94
Metabolism.Primary metabolism.Amino acid metabolism.Lysine metabolism.Lysine biosynthesis	04.02.01.18.01	5	GO:lysine biosynthesis	GO:0009085		biosynthesis of lysine	01.01.06.06.01	15
Metabolism.Primary metabolism.Amino acid metabolism.Lysine metabolism.Lysine biosynthesis.Diaminopimelic acid pathway	04.02.01.18.01.01	6	GO:lysine biosynthesis via diaminopimelate	GO:0009089		diaminopimelic acid pathway	01.01.06.06.01.01
Metabolism.Primary metabolism.Amino acid metabolism.Lysine metabolism.Lysine biosynthesis.Aminoadipic acid pathway	04.02.01.18.01.02	6	GO:lysine biosynthesis via aminoadipic acid	GO:0019878		aminoadipic acid pathway	01.01.06.06.01.03
Metabolism.Primary metabolism.Amino acid metabolism.Lysine metabolism.Lysine catabolism	04.02.01.18.02	5	GO:lysine catabolism	GO:0006554		degradation of lysine	01.01.06.06.02	2
Metabolism.Primary metabolism.Amino acid metabolism.Methionine metabolism	04.02.01.19	4	GO:methionine metabolism	GO:0006555	vv10271Methionine_metabolism	metabolism of methionine	01.01.06.05	135
Metabolism.Primary metabolism.Amino acid metabolism.Methionine metabolism.Biosynthesis of methionine	04.02.01.19.01	5	GO:methionine biosynthesis	GO:0009086		biosynthesis of methionine	01.01.06.05.01
Metabolism.Primary metabolism.Amino acid metabolism.Methionine metabolism.Biosynthesis of methionine.Biosynthesis of homocysteine	04.02.01.19.01.01	6	GO:homocysteine metabolism	GO:0050667		biosynthesis of homocysteine	01.01.06.05.01.01
Metabolism.Primary metabolism.Amino acid metabolism.Methionine metabolism.Biosynthesis of methionine.Degradation of homocysteine	04.02.01.19.01.02	6	GO:homocysteine catabolism	GO:0043418		degradation of homocysteine	01.01.06.05.01.02
Metabolism.Primary metabolism.Amino acid metabolism.Methionine metabolism.Degradation of methionine	04.02.01.19.02	5	GO:methionine catabolism	GO:0009087		degradation of methionine	01.01.06.05.02
Metabolism.Primary metabolism.Amino acid metabolism.Regulation of amino acid metabolism	04.02.01.21	4	GO:regulation of amino acid metabolism	GO:0006521		regulation of amino acid metabolism	01.01.13	1
Metabolism.Primary metabolism.Amino acid metabolism.Serine metabolism	04.02.01.22	4	GO:L-serine metabolism	GO:0006563		metabolism of serine	01.01.09.02	8
Metabolism.Primary metabolism.Amino acid metabolism.Serine metabolism.Serine biosynthesis	04.02.01.22.01	5	GO:L-serine biosynthesis	GO:0006564		biosynthesis of serine	01.01.09.02.01	1
Metabolism.Primary metabolism.Amino acid metabolism.Serine metabolism.Serine catabolism	04.02.01.22.02	5	GO:L-serine catabolism	GO:0006565		degradation of serine	01.01.09.02.02	6
Metabolism.Primary metabolism.Amino acid metabolism.Valine, leucine, and isoleucine metabolism	04.02.01.24	4	GO:pyruvate family amino acid metabolism	GO:0009078		metabolism of the pyruvate family (alanine, isoleucine, leucine, valine) and D-alanine	01.01.11	159
Metabolism.Primary metabolism.Amino acid metabolism.Valine, leucine, and isoleucine metabolism.Valine, leucine, and isoleucine biosynthesis	04.02.01.24.01	5			vv10290Valine_leucine_and_isoleucine_biosynthesis			73
Metabolism.Primary metabolism.Amino acid metabolism.Valine, leucine, and isoleucine metabolism.Valine, leucine, and isoleucine catabolism	04.02.01.24.02	5			vv10280Valine_leucine_and_isoleucine_degradation			92
Metabolism.Primary metabolism.Amino acid metabolism.Valine, leucine, and isoleucine metabolism.Metabolism of isoleucine	04.02.01.24.03	5	GO:isoleucine metabolism	GO:0006549		metabolism of isoleucine	01.01.11.02
Metabolism.Primary metabolism.Amino acid metabolism.Valine, leucine, and isoleucine metabolism.Metabolism of isoleucine.Biosynthesis of isoleucine	04.02.01.24.03.01	6	GO:isoleucine biosynthesis	GO:0009097		biosynthesis of isoleucine	01.01.11.02.01
Metabolism.Primary metabolism.Amino acid metabolism.Valine, leucine, and isoleucine metabolism.Metabolism of isoleucine.Degradation of isoleucine	04.02.01.24.03.02	6	GO:isoleucine catabolism	GO:0006550		degradation of isoleucine	01.01.11.02.02
Metabolism.Primary metabolism.Amino acid metabolism.Valine, leucine, and isoleucine metabolism.Metabolism of valine	04.02.01.24.04	5	GO:valine metabolism	GO:0006573		metabolism of valine	01.01.11.03
Metabolism.Primary metabolism.Amino acid metabolism.Valine, leucine, and isoleucine metabolism.Metabolism of valine.Biosynthesis of valine	04.02.01.24.04.01	6	GO:valine biosynthesis	GO:0009099		biosynthesis of valine	01.01.11.03.01
Metabolism.Primary metabolism.Amino acid metabolism.Valine, leucine, and isoleucine metabolism.Metabolism of valine.Degradation of valine	04.02.01.24.04.02	6	GO:valine catabolism	GO:0006574		degradation of valine	01.01.11.03.02
Metabolism.Primary metabolism.Amino acid metabolism.Valine, leucine, and isoleucine metabolism.Metabolism of leucine	04.02.01.24.05	5	GO:leucine metabolism	GO:0006551		metabolism of leucine	01.01.11.04
Metabolism.Primary metabolism.Amino acid metabolism.Valine, leucine, and isoleucine metabolism.Metabolism of leucine.Biosynthesis of leucine	04.02.01.24.05.01	6	GO:leucine biosynthesis	GO:0009098		biosynthesis of leucine	01.01.11.04.01
Metabolism.Primary metabolism.Amino acid metabolism.Valine, leucine, and isoleucine metabolism.Metabolism of leucine.Degradation of leucine	04.02.01.24.05.02	6	GO:leucine catabolism	GO:0006552		degradation of leucine	01.01.11.04.02
Metabolism.Primary metabolism.Amino acid metabolism.Valine, leucine, and isoleucine metabolism.Metabolism of the D-alanine amino acid group	04.02.01.24.06	5	GO:D-alanine metabolism	GO:0046436		metabolism of the D-alanine amino acid group	01.01.11.06
Metabolism.Primary metabolism.Amino acid metabolism.Valine, leucine, and isoleucine metabolism.Metabolism of the hydroxyamino acid group	04.02.01.24.07	5	GO:threonine metabolism	GO:0006566		metabolism of the hydroxyamino acid group	01.01.11.07
Metabolism.Primary metabolism.Amino acid metabolism.Regulation of amino acid metabolism	04.02.01.25	4				regulation of amino acid metabolism	01.01.13	1
Metabolism.Primary metabolism.Carbohydrate metabolism	04.02.02	3	GO:carbohydrate metabolism	GO:0005975		C-compound and carbohydrate metabolism	01.05	1585
Metabolism.Primary metabolism.Carbohydrate metabolism.Carbohydrate catabolism	04.02.02.01	4	GO:carbohydrate catabolism	GO:0016052		C-compound, carbohydrate catabolism	01.05.01.01	54
Metabolism.Primary metabolism.Carbohydrate metabolism.Carbohydrate catabolism.Sugar, glucoside, polyol and carboxylate catabolism	04.02.02.01.01	5	GO:glycoside catabolism	GO:0016139		sugar, glucoside, polyol and carboxylate catabolism	01.05.01.01.01
Metabolism.Primary metabolism.Carbohydrate metabolism.Carbohydrate catabolism.C-2 compound and organic acid catabolism	04.02.02.01.02	5	GO:organic acid catabolism	GO:0016054		C-2 compound and organic acid catabolism	01.05.01.01.03
Metabolism.Primary metabolism.Carbohydrate metabolism.Carbohydrate catabolism.C-1 compound catabolism	04.02.02.01.03	5	GO:one-carbon compound catabolism	GO:0019754		C-1 compound catabolism	01.05.01.01.05
Metabolism.Primary metabolism.Carbohydrate metabolism.Carbohydrate catabolism.C-1 compound catabolism.Serine-isocitrate lyase pathway	04.02.02.01.03.01	6	GO:serine-isocitrate lyase pathway	GO:0019496		serine-isocitrate lyase pathway	01.05.01.01.05.01
Metabolism.Primary metabolism.Carbohydrate metabolism.Carbohydrate catabolism.C-1 compound catabolism.Ribulose-monophosphate cycle	04.02.02.01.03.02	6	GO:formaldehyde assimilation via ribulose monophosphate cycle	GO:0019647		ribulose-monophosphate cycle	01.05.01.01.05.03
Metabolism.Primary metabolism.Carbohydrate metabolism.Carbohydrate catabolism.Aliphatic hydrocarbon catabolism	04.02.02.01.04	5				aliphatic hydrocarbon catabolism	01.05.01.01.07
Metabolism.Primary metabolism.Carbohydrate metabolism.Carbohydrate catabolism.Aerobic aromate catabolism	04.02.02.01.05	5	GO:aromatic compound catabolism	GO:0019439		aerobic aromate catabolism	01.05.01.01.09
Metabolism.Primary metabolism.Carbohydrate metabolism.Carbohydrate catabolism.Aerobic aromate catabolism.Ortho-cleavage	04.02.02.01.05.01	6				ortho-cleavage	01.05.01.01.09.01
Metabolism.Primary metabolism.Carbohydrate metabolism.Carbohydrate catabolism.Aerobic aromate catabolism.Meta-cleavage	04.02.02.01.05.02	6				meta-cleavage	01.05.01.01.09.03
Metabolism.Primary metabolism.Carbohydrate metabolism.Carbohydrate catabolism.Anaerobic aromate catabolism	04.02.02.01.06	5	GO:aromatic compound catabolism	GO:0019439		anaerobic aromate catabolism	01.05.01.01.11
Metabolism.Primary metabolism.Carbohydrate metabolism.Carbohydrate oxidation reduction	04.02.02.02	4						31
Metabolism.Primary metabolism.Carbohydrate metabolism.Glycerol-3-P shuttle	04.02.02.03	4	GO:glycerol-3-phosphate metabolism	GO:0006072				7
Metabolism.Primary metabolism.Carbohydrate metabolism.Glycolysis Gluconeogenesis	04.02.02.04	4			vv10010Glycolysis	glycolysis and gluconeogenesis	02.01	255
Metabolism.Primary metabolism.Carbohydrate metabolism.Glycolysis Gluconeogenesis.Gluconeogenesis	04.02.02.04.01	5	GO:gluconeogenesis	GO:0006094				10
Metabolism.Primary metabolism.Carbohydrate metabolism.Glycolysis Gluconeogenesis.Glycolysis	04.02.02.04.02	5	GO:glycolysis	GO:0006096				45
Metabolism.Primary metabolism.Carbohydrate metabolism.Glycolysis Gluconeogenesis.Activator	04.02.02.04.03	5	GO:positive regulation of glycolysis	GO:0045821				3
Metabolism.Primary metabolism.Carbohydrate metabolism.Glycolysis Gluconeogenesis.Pyruvate decarboxylation	04.02.02.04.04	5	GO:pyruvate oxidation	GO:0009444				14
Metabolism.Primary metabolism.Carbohydrate metabolism.Glycolysis Gluconeogenesis.Pyruvate decarboxylation.Pyruvate decarboxylation inhibition	04.02.02.04.04.01	6	GO:[pyruvate dehydrogenase (lipoamide)] kinase activity	GO:0004740				2
Metabolism.Primary metabolism.Carbohydrate metabolism.Glycolysis Gluconeogenesis.Glycolysis methylglyoxal bypass	04.02.02.04.05	5	GO:methylglyoxal metabolism	GO:0009438		glycolysis methylglyoxal bypass	02.01.01
Metabolism.Primary metabolism.Carbohydrate metabolism.Glycolysis Gluconeogenesis.Regulation of glycolysis and gluconeogenesis	04.02.02.04.06	5				regulation of glycolysis and gluconeogenesis	02.01.03
Metabolism.Primary metabolism.Carbohydrate metabolism.Glycosyl transference	04.02.02.05	4	GO:transferase activity, transferring glycosyl groups	GO:0016757				83
Metabolism.Primary metabolism.Carbohydrate metabolism.Monosaccharide metabolism	04.02.02.06	4	GO:monosaccharide metabolism	GO:0005996				815
Metabolism.Primary metabolism.Carbohydrate metabolism.Monosaccharide metabolism.Amino sugar metabolism	04.02.02.06.01	5	GO:amino sugar metabolism	GO:0006040	vv10530Aminosugars_metabolism			109
Metabolism.Primary metabolism.Carbohydrate metabolism.Monosaccharide metabolism.Amino sugar metabolism.Aminosaccharide catabolism	04.02.02.06.01.01	6	GO:amino sugar catabolism	GO:0046348		aminosaccharide catabolism	01.05.01.01.04
Metabolism.Primary metabolism.Carbohydrate metabolism.Monosaccharide metabolism.Dolichol-phosphate sugar metabolism	04.02.02.06.02	5	GO:dolichyl-phosphate beta-D-mannosyltransferase activity	GO:0004582				3
Metabolism.Primary metabolism.Carbohydrate metabolism.Monosaccharide metabolism.Fructose and mannose metabolism	04.02.02.06.03	5	GO:fructose metabolism	GO:0006000	vv10051Fructose_and_mannose_metabolism			124
Metabolism.Primary metabolism.Carbohydrate metabolism.Monosaccharide metabolism.Galactose metabolism	04.02.02.06.04	5	GO:galactose metabolism	GO:0006012	vv10052Galactose_metabolism			178
Metabolism.Primary metabolism.Carbohydrate metabolism.Monosaccharide metabolism.Inositol phosphate metabolism	04.02.02.06.05	5	GO:myo-inositol phosphate metabolism	GO:0043647	vv10562Inositol_phosphate_metabolism			84
Metabolism.Primary metabolism.Carbohydrate metabolism.Monosaccharide metabolism.Monosaccharide catabolism	04.02.02.06.06	5	GO:monosaccharide catabolism	GO:0046365				90
Metabolism.Primary metabolism.Carbohydrate metabolism.Monosaccharide metabolism.Monosaccharide catabolism.Pentose-phosphate shunt	04.02.02.06.06.01	6	GO:pentose-phosphate shunt	GO:0006098	vv10030Pentose_phosphate	pentose-phosphate pathway	02.07	90
Metabolism.Primary metabolism.Carbohydrate metabolism.Monosaccharide metabolism.Monosaccharide catabolism.Pentose-phosphate shunt.Pentose-phosphate pathway oxidative branch	04.02.02.06.06.01.01	7	GO:pentose-phosphate shunt, oxidative branch	GO:0009051		pentose-phosphate pathway oxidative branch	02.07.01
Metabolism.Primary metabolism.Carbohydrate metabolism.Monosaccharide metabolism.Monosaccharide catabolism.Pentose-phosphate shunt.Pentose-phosphate pathway non oxidative branch	04.02.02.06.06.01.02	7	GO:pentose-phosphate shunt, non-oxidative branch	GO:0009052		pentose-phosphate pathway non oxidative branch	02.07.03
Metabolism.Primary metabolism.Carbohydrate metabolism.Monosaccharide metabolism.Monosaccharide catabolism.Pentose-phosphate shunt.Regulation of pentose-phosphate pathway	04.02.02.06.06.01.03	7	GO:regulation of pentose-phosphate shunt	GO:0043456		regulation of pentose-phosphate pathway	02.07.05
Metabolism.Primary metabolism.Carbohydrate metabolism.Monosaccharide metabolism.Nucleotide sugar metabolism	04.02.02.06.07	5	GO:nucleotide-sugar metabolism	GO:0009225	vv10520Nucleotide_sugars_metabolism			82
Metabolism.Primary metabolism.Carbohydrate metabolism.Monosaccharide metabolism.Pentose glucuronate interconversion	04.02.02.06.08	5			vv10040Pentose_glucuronate_interconversion			62
Metabolism.Primary metabolism.Carbohydrate metabolism.Monosaccharide metabolism.Xylose metabolism	04.02.02.06.09	5	GO:D-xylose metabolism	GO:0042732				9
Metabolism.Primary metabolism.Carbohydrate metabolism.Monosaccharide metabolism.Xylose metabolism.Xylose biosynthesis	04.02.02.06.09.01	6	GO:D-xylose biosynthesis	GO:0042842				9
Metabolism.Primary metabolism.Carbohydrate metabolism.Monosaccharide metabolism.Pyruvate metabolism	04.02.02.06.10	5	GO:pyruvate metabolism	GO:0006090	vv10620Pyruvate_metabolism			230
Metabolism.Primary metabolism.Carbohydrate metabolism.Oligosaccharide metabolism	04.02.02.07	4	GO:oligosaccharide metabolism	GO:0009311				327
Metabolism.Primary metabolism.Carbohydrate metabolism.Oligosaccharide metabolism.Glycan metabolism	04.02.02.07.01	5						153
Metabolism.Primary metabolism.Carbohydrate metabolism.Oligosaccharide metabolism.Glycan metabolism.Glycan catabolism	04.02.02.07.01.01	6	GO:polysaccharide catabolism	GO:0000272		polysaccharide degradation	01.05.01.01.02	18
Metabolism.Primary metabolism.Carbohydrate metabolism.Oligosaccharide metabolism.Glycan metabolism.Glycan structures-biosynthesis1	04.02.02.07.01.02	6	GO:polysaccharide biosynthesis	GO:0000271	vv11030Glycan_structures-biosynthesis1	polysaccharide biosynthesis	01.05.01.03.02	104
Metabolism.Primary metabolism.Carbohydrate metabolism.Oligosaccharide metabolism.Glycan metabolism.Lipopolysaccharide biosynthesis	04.02.02.07.01.03	6	GO:lipopolysaccharide biosynthesis	GO:0009103	vv10540Lipopolysaccharide_biosynthesis			11
Metabolism.Primary metabolism.Carbohydrate metabolism.Oligosaccharide metabolism.Glycan metabolism.Peptidoglycan biosynthesis	04.02.02.07.01.04	6	GO:peptidoglycan biosynthesis	GO:0009252	vv10550Peptidoglycan_biosynthesis	peptidoglycan biosynthesis	01.05.01.03.02.02	20
Metabolism.Primary metabolism.Carbohydrate metabolism.Oligosaccharide metabolism.N-Glycan metabolism	04.02.02.07.02	5						145
Metabolism.Primary metabolism.Carbohydrate metabolism.Oligosaccharide metabolism.N-Glycan metabolism.N-Glycan biosynthesis	04.02.02.07.02.01	6	GO:protein amino acid N-linked glycosylation	GO:0006487	vv10510N-Glycan_biosynthesis	N-directed glycosylation	14.07.02.02	67
Metabolism.Primary metabolism.Carbohydrate metabolism.Oligosaccharide metabolism.N-Glycan metabolism.N-Glycan catabolism	04.02.02.07.02.02	6	GO:N-glycan processing	GO:0006491	vv10511N-Glycan_degradation			78
Metabolism.Primary metabolism.Carbohydrate metabolism.Oligosaccharide metabolism.Oligosaccharide biosynthesis	04.02.02.07.03	5	GO:oligosaccharide biosynthesis	GO:0009312				4
Metabolism.Primary metabolism.Carbohydrate metabolism.Oligosaccharide metabolism.Oligosaccharide catabolism	04.02.02.07.04	5	GO:oligosaccharide catabolism	GO:0009313		sugar, glucoside, polyol and carboxylate catabolism	01.05.01.01.01	8
Metabolism.Primary metabolism.Carbohydrate metabolism.Oligosaccharide metabolism.Raffinose metabolism	04.02.02.07.05	5	GO:raffinose metabolic process	GO:0033530				19
Metabolism.Primary metabolism.Carbohydrate metabolism.Oligosaccharide metabolism.Trehalose metabolism	04.02.02.07.06	5	GO:trehalose metabolism	GO:0005991				26
Metabolism.Primary metabolism.Carbohydrate metabolism.Polysaccharide metabolism	04.02.02.08	4	GO:polysaccharide metabolism	GO:0005976				419
Metabolism.Primary metabolism.Carbohydrate metabolism.Polysaccharide metabolism.Beta-1,3 glucan metabolism	04.02.02.08.01	5	GO:1,3-beta-glucan metabolism	GO:0006074				81
Metabolism.Primary metabolism.Carbohydrate metabolism.Polysaccharide metabolism.Beta-1,3 glucan metabolism.Beta-1,3 glucan catabolism	04.02.02.08.01.01	6	GO:1,3-beta-glucan catabolism	GO:0006076				66
Metabolism.Primary metabolism.Carbohydrate metabolism.Polysaccharide metabolism.Beta-1,3 glucan metabolism.Callose biosynthesis	04.02.02.08.01.02	6	GO:1,3-beta-glucan synthase activity	GO:0003843				15
Metabolism.Primary metabolism.Carbohydrate metabolism.Polysaccharide metabolism.Starch and sucrose metabolism	04.02.02.08.02	5			vv10500Starch_and_sucrose_metabolism			380
Metabolism.Primary metabolism.Carbohydrate metabolism.Polysaccharide metabolism.Starch and sucrose metabolism.Starch biosynthesis catabolism	04.02.02.08.02.01	6						70
Metabolism.Primary metabolism.Carbohydrate metabolism.Polysaccharide metabolism.Starch and sucrose metabolism.Starch biosynthesis catabolism.Starch biosynthesis	04.02.02.08.02.01.01	7	GO:starch biosynthesis	GO:0019252		starch biosynthesis	01.05.01.03.02.04	9
Metabolism.Primary metabolism.Carbohydrate metabolism.Polysaccharide metabolism.Starch and sucrose metabolism.Starch biosynthesis catabolism.Starch branching	04.02.02.08.02.01.02	7	GO:1,4-alpha-glucan branching enzyme activity	GO:0003844				10
Metabolism.Primary metabolism.Carbohydrate metabolism.Polysaccharide metabolism.Starch and sucrose metabolism.Starch biosynthesis catabolism.Starch catabolism	04.02.02.08.02.01.03	7	GO:starch catabolism	GO:0005983				30
Metabolism.Primary metabolism.Carbohydrate metabolism.Polysaccharide metabolism.Starch and sucrose metabolism.Starch biosynthesis catabolism.Starch catabolism inhibitor	04.02.02.08.02.01.04	7						6
Metabolism.Primary metabolism.Carbohydrate metabolism.Polysaccharide metabolism.Starch and sucrose metabolism.Sucrose biosynthesis	04.02.02.08.02.02	6	GO:sucrose biosynthesis	GO:0005986				11
Metabolism.Primary metabolism.Carbohydrate metabolism.Polysaccharide metabolism.Starch and sucrose metabolism.Sucrose catabolism	04.02.02.08.02.03	6	GO:sucrose catabolism	GO:0005987				20
Metabolism.Primary metabolism.Carbohydrate metabolism.Carbohydrate metabolism enzyme inhibitor	04.02.02.09	4						32
Metabolism.Primary metabolism.Carbohydrate metabolism.Carbohydrate metabolism enzyme inhibitor.Invertase/pectin methylesterase inhibitor family	04.02.02.09.01	5						32
Metabolism.Primary metabolism.Carbohydrate metabolism.C-compound and carbohydrate utilization	04.02.02.10	4	GO:carbohydrate utilization	GO:0009758		C-compound and carbohydrate utilization	01.05.01
Metabolism.Primary metabolism.Carbohydrate metabolism.C-compound, carbohydrate anabolism	04.02.02.11	4	GO:carbohydrate biosynthesis	GO:0016051		C-compound, carbohydrate anabolism	01.05.01.03
Metabolism.Primary metabolism.Carbohydrate metabolism.Regulation of C-compound and carbohydrate utilization	04.02.02.11	4	GO:regulation of carbohydrate utilization	GO:0043610		regulation of C-compound and carbohydrate utilization	01.05.04
Metabolism.Primary metabolism.Carbohydrate metabolism.C-compound, carbohydrate anabolism.Sugar, glucoside, polyol and carboxylate anabolism	04.02.02.11.01	5				sugar, glucoside, polyol and carboxylate anabolism	01.05.01.03.01
Metabolism.Primary metabolism.Carbohydrate metabolism.C-compound, carbohydrate anabolism.Sugar, glucoside, polyol and carboxylate anabolism.Glycogen biosynthesis	04.02.02.11.01.01	6	GO:glycogen biosynthesis	GO:0005978		glycogen biosynthesis	01.05.01.03.02.01
Metabolism.Primary metabolism.Carbohydrate metabolism.C-compound, carbohydrate anabolism.Sugar, glucoside, polyol and carboxylate anabolism.Chitin biosynthesis	04.02.02.11.01.02	6	GO:chitin biosynthesis	GO:0006031		chitin biosynthesis	01.05.01.03.02.03
Metabolism.Primary metabolism.Carbohydrate metabolism.C-compound, carbohydrate anabolism.C-2 compound and organic acid anabolism	04.02.02.11.02	5	GO:organic acid biosynthesis	GO:0016053		C-2 compound and organic acid anabolism	01.05.01.03.03
Metabolism.Primary metabolism.Carbohydrate metabolism.C-compound, carbohydrate anabolism.Aminosaccharide biosynthesis	04.02.02.11.03	5	GO:amino sugar biosynthesis	GO:0046349		aminosaccharide biosynthesis	01.05.01.03.04
Metabolism.Primary metabolism.Carbohydrate metabolism.C-compound, carbohydrate anabolism.C-1 compound anabolism	04.02.02.11.04	5	GO:one-carbon compound biosynthesis	GO:0019753		C-1 compound anabolism	01.05.01.03.05
Metabolism.Primary metabolism.Carbohydrate metabolism.C-compound, carbohydrate anabolism.Aliphatic hydrocarbon anabolism	04.02.02.11.05	5				aliphatic hydrocarbon anabolism	01.05.01.03.07
Metabolism.Primary metabolism.Carbohydrate metabolism.Transfer of activated C-1 groups	04.02.02.12	4				transfer of activated C-1 groups	01.05.01.07
Metabolism.Primary metabolism.Carbohydrate metabolism.Transfer of activated C-1 groups.S-adenosyl-methionine - homocysteine cycle	04.02.02.12.01	5				S-adenosyl-methionine -0 homocysteine cycle	01.05.01.07.01
Metabolism.Primary metabolism.Carbohydrate metabolism.Transfer of activated C-1 groups.Tetrahydrofolate-dependent C-1-transfer	04.02.02.12.02	5				tetrahydrofolate-dependent C-1-transfer	01.05.01.07.03
Metabolism.Primary metabolism.Carbon fixation	04.02.03	3	GO:carbon utilization by fixation of carbon dioxide	GO:0015977	vv10710Carbon_fixation	autotrophic CO2-fixation	01.05.01.05	166
Metabolism.Primary metabolism.Carbon fixation.Hydroxypropionate pathway	04.02.03.01	4	GO:carbon fixation by 3-hydroxypropionate cycle	GO:0043427		hydroxypropionate pathway	01.05.01.05.05
Metabolism.Primary metabolism.Carbon fixation.Acetyl-CoA pathway	04.02.03.02	4	GO:carbon fixation by acetyl-CoA pathway	GO:0030634		acetyl-CoA pathway	01.05.01.05.07
Metabolism.Primary metabolism.Coenzyme and prosthetic group metabolism	04.02.04	3	GO:coenzyme metabolism	GO:0006732		metabolism of vitamins, cofactors, and prosthetic groups	01.07	501
Metabolism.Primary metabolism.Coenzyme and prosthetic group metabolism.Biotin metabolism	04.02.04.01	4	GO:biotin metabolism	GO:0006768	vv10780Biotin_metabolism			13
Metabolism.Primary metabolism.Coenzyme and prosthetic group metabolism.Coenzyme M metabolism	04.02.04.02	4	GO:coenzyme M metabolism	GO:0019296				5
Metabolism.Primary metabolism.Coenzyme and prosthetic group metabolism.Coenzyme M metabolism.Coenzyme M biosynthesis	04.02.04.02.01	5	GO:coenzyme M biosynthesis	GO:0019295				5
Metabolism.Primary metabolism.Coenzyme and prosthetic group metabolism.Folate metabolism	04.02.04.03	4	GO:folic acid metabolism	GO:0046655	vv10790Folate_biosynthesis			79
Metabolism.Primary metabolism.Coenzyme and prosthetic group metabolism.Folate metabolism.Folate biosynthesis	04.02.04.03.01	5	GO:folic acid biosynthesis	GO:0046656				3
Metabolism.Primary metabolism.Coenzyme and prosthetic group metabolism.Peptide derived compounds biosynthesis	04.02.04.04	4				biosynthesis of peptide derived compounds	01.20.37	172
Metabolism.Primary metabolism.Coenzyme and prosthetic group metabolism.Peptide derived compounds biosynthesis.Glutathione metabolism	04.02.04.04.01	5	GO:glutathione biosynthesis	GO:0006750	vv10480Glutathione_metabolism	biosynthesis of thioredoxin, glutaredoxin, glutathion	01.20.37.01	172
Metabolism.Primary metabolism.Coenzyme and prosthetic group metabolism.Peptide derived compounds biosynthesis.Glutathione metabolism.Glutathione catabolism	04.02.04.04.01.01	6	GO:glutathione catabolism	GO:0006751				3
Metabolism.Primary metabolism.Coenzyme and prosthetic group metabolism.Peptide derived compounds biosynthesis.Biosynthesis of peptide antibiotics	04.02.04.04.02	5	GO:peptide antibiotic biosynthesis	GO:0030651		biosynthesis of peptide antibiotics	01.20.37.03
Metabolism.Primary metabolism.Coenzyme and prosthetic group metabolism.Peptide derived compounds biosynthesis.Biosynthesis of beta-lactams	04.02.04.04.03	5	GO:beta-lactam antibiotic biosynthesis	GO:0030654		biosynthesis of beta-lactams	01.20.37.05
Metabolism.Primary metabolism.Coenzyme and prosthetic group metabolism.Mo-Molybdopterin metabolism	04.02.04.05	4	GO:Mo-molybdopterin cofactor metabolism	GO:0019720				11
Metabolism.Primary metabolism.Coenzyme and prosthetic group metabolism.Mo-Molybdopterin metabolism.Mo-Molybdopterin biosynthesis	04.02.04.05.01	5	GO:Mo-molybdopterin cofactor biosynthesis	GO:0006777				11
Metabolism.Primary metabolism.Coenzyme and prosthetic group metabolism.Nicotinate and nicotinamide metabolism	04.02.04.06	4	GO:nicotinamide metabolism	GO:0006769	vv10760Nicotinate_and_nicotinamide_metabolism			28
Metabolism.Primary metabolism.Coenzyme and prosthetic group metabolism.Nicotinate and nicotinamide metabolism.NAD biosynthesis	04.02.04.06.01	5	GO:NAD biosynthesis	GO:0009435				5
Metabolism.Primary metabolism.Coenzyme and prosthetic group metabolism.Pantothenate and CoA metabolism	04.02.04.07	4	GO:coenzyme A metabolism	GO:0015936	vv10770Pantothenate_and_CoA_biosynthesis			59
Metabolism.Primary metabolism.Coenzyme and prosthetic group metabolism.Pantothenate and CoA metabolism.Pantothenate and CoA biosynthesis	04.02.04.07.01	5	GO:coenzyme A biosynthesis	GO:0015937				30
Metabolism.Primary metabolism.Coenzyme and prosthetic group metabolism.Pyridoxine metabolism	04.02.04.08	4	GO:pyridoxine metabolism	GO:0008614	vv10750Vitamin_B6_metabolism			20
Metabolism.Primary metabolism.Coenzyme and prosthetic group metabolism.Riboflavin metabolism	04.02.04.09	4	GO:riboflavin metabolism	GO:0006771	vv10740Riboflavin_metabolism			70
Metabolism.Primary metabolism.Coenzyme and prosthetic group metabolism.Riboflavin metabolism.Riboflavin biosynthesis	04.02.04.09.01	5	GO:riboflavin biosynthesis	GO:0009231				17
Metabolism.Primary metabolism.Coenzyme and prosthetic group metabolism.Thiamine metabolism	04.02.04.10	4	GO:thiamin metabolism	GO:0006772	vv10730Thiamine_metabolism			24
Metabolism.Primary metabolism.Coenzyme and prosthetic group metabolism.Thiamine metabolism.Thiamine biosynthesis	04.02.04.10.01	5	GO:thiamin biosynthesis	GO:0009228				16
Metabolism.Primary metabolism.Coenzyme and prosthetic group metabolism.Biosynthesis of derivatives of dehydroquinic acid, shikimic acid and chorismic acid	04.02.04.11	4				biosynthesis of derivatives of dehydroquinic acid, shikimic acid and chorismic acid	01.20.15	36
Metabolism.Primary metabolism.Coenzyme and prosthetic group metabolism.Biosynthesis of derivatives of dehydroquinic acid, shikimic acid and chorismic acid.Ubiquinone biosynthesis	04.02.04.11.01	5	GO:ubiquinone biosynthesis	GO:0006744	vv10130Ubiquinone_biosynthesis	biosynthesis of ubiquinone	01.20.15.03	36
Metabolism.Primary metabolism.Coenzyme and prosthetic group metabolism.biosynthesis of derivatives of dehydroquinic acid, shikimic acid and chorismic acid.Biosynthesis of naphthoquinone, anthraquinone	04.02.04.11.02	5	GO:vitamin K biosynthesis	GO:0042371		biosynthesis of naphthoquinone, anthraquinone	01.20.15.01
Metabolism.Primary metabolism.Coenzyme and prosthetic group metabolism.Biosynthesis of vitamins, cofactors, and prosthetic groups	04.02.04.12	4				biosynthesis of vitamins, cofactors, and prosthetic groups	01.07.01
Metabolism.Primary metabolism.Coenzyme and prosthetic group metabolism.Catabolism of vitamins, cofactors, and prosthetic groups	04.02.04.13	4				catabolism of vitamins, cofactors, and prosthetic groups	01.07.03
Metabolism.Primary metabolism.Coenzyme and prosthetic group metabolism.Utilization of vitamins, cofactors, and prosthetic groups	04.02.04.14	4				utilization of vitamins, cofactors, and prosthetic groups	01.07.04
Metabolism.Primary metabolism.Coenzyme and prosthetic group metabolism.Regulation of vitamins, cofactors, and prosthetic groups metabolism	04.02.04.15	4				regulation of vitamins, cofactors, and prosthetic groups metabolism	01.07.07
Metabolism.Primary metabolism.Cofactor metabolism	04.02.05	3	GO:cofactor metabolism	GO:0051186				98
Metabolism.Primary metabolism.Cofactor metabolism.Iron-sulfur cluster metabolism	04.02.05.01	4						5
Metabolism.Primary metabolism.Cofactor metabolism.Iron-sulfur cluster metabolism.Iron-sulfur cluster assembly	04.02.05.01.01	5	GO:iron-sulfur cluster assembly	GO:0016226				5
Metabolism.Primary metabolism.Cofactor metabolism.Tetrapyrrole metabolism	04.02.05.02	4	GO:tetrapyrrole metabolic process	GO:0033013	vv10860Porphyrin_and_chlorophyll_metabolism	biosynthesis of secondary products derived from glycine, L-serine and L-alanine	01.20.19	93
Metabolism.Primary metabolism.Cofactor metabolism.Tetrapyrrole metabolism.Chlorophyll metabolism	04.02.05.02.01	5	GO:chlorophyll metabolism	GO:0015994				45
Metabolism.Primary metabolism.Cofactor metabolism.Tetrapyrrole metabolism.Chlorophyll metabolism.Chlorophyll biosynthesis	04.02.05.02.01.01	6	GO:chlorophyll biosynthesis	GO:0015995				19
Metabolism.Primary metabolism.Cofactor metabolism.Tetrapyrrole metabolism.Chlorophyll metabolism.Chlorophyll catabolism	04.02.05.02.01.02	6	GO:chlorophyll catabolism	GO:0015996				24
Metabolism.Primary metabolism.Cofactor metabolism.Tetrapyrrole metabolism.Heme metabolism	04.02.05.02.02	5	GO:heme metabolism	GO:0042168				7
Metabolism.Primary metabolism.Cofactor metabolism.Tetrapyrrole metabolism.Heme metabolism.Heme biosynthesis	04.02.05.02.02.01	6	GO:heme biosynthesis	GO:0006783				7
Metabolism.Primary metabolism.Cofactor metabolism.Tetrapyrrole metabolism.Biosynthesis of porphyrins	04.02.05.02.03	5	GO:porphyrin biosynthesis	GO:0006779		biosynthesis of porphyrins	01.20.19.01
Metabolism.Primary metabolism.Cofactor metabolism.Tetrapyrrole metabolism.Biosynthesis of open-chain tetrapyrrols	04.02.05.02.04	5				biosynthesis of open-chain tetrapyrrols	01.20.19.03
Metabolism.Primary metabolism.Cofactor metabolism.Tetrapyrrole metabolism.Biosynthesis of cobalamins	04.02.05.02.05	5	GO:cobalamin biosynthesis	GO:0009236		biosynthesis of cobalamins	01.20.19.05
Metabolism.Primary metabolism.Generation of metabolite precursors and energy	04.02.06	3				ENERGY	02	1104
Metabolism.Primary metabolism.Generation of metabolite precursors and energy.Citric acid cycle	04.02.06.01	4	GO:tricarboxylic acid cycle	GO:0006099	vv10020CitrateCycle	tricarboxylic-acid pathway (citrate cycle, Krebs cycle, TCA cycle)	02.10	88
Metabolism.Primary metabolism.Generation of metabolite precursors and energy.Electron transport	04.02.06.02	4	GO:electron transport chain	GO:0022900				524
Metabolism.Primary metabolism.Generation of metabolite precursors and energy.Electron transport.Respiratory-chain phosphorylation	04.02.06.02.01	5	GO:oxidative phosphorylation	GO:0006119	vv10190Oxidative_phosphorylation			422
Metabolism.Primary metabolism.Generation of metabolite precursors and energy.Glyoxylate and dicarboxylate metabolism	04.02.06.03	4			vv10630Glyoxylate_and_dicarboxylate_metabolism			95
Metabolism.Primary metabolism.Generation of metabolite precursors and energy.Glyoxylate and dicarboxylate metabolism.Glyoxylate cycle	04.02.06.03.01	5	GO:glyoxylate cycle	GO:0006097		glyoxylate cycle	02.04	2
Metabolism.Primary metabolism.Generation of metabolite precursors and energy.Photorespiration	04.02.06.04	4	GO:photorespiration	GO:0009853				3
Metabolism.Primary metabolism.Generation of metabolite precursors and energy.Photosynthesis	04.02.06.05	4	GO:photosynthesis	GO:0015979	vv10195Photosynthesis	photosynthesis	02.30	380
Metabolism.Primary metabolism.Generation of metabolite precursors and energy.Photosynthesis.Antenna proteins	04.02.06.05.01	5			vv10196Photosynthesis_antenna_proteins			39
Metabolism.Primary metabolism.Generation of metabolite precursors and energy.Photosynthesis.Calvin cycle	04.02.06.05.02	5	GO:reductive pentose-phosphate cycle	GO:0019253		Calvin cycle	01.05.01.05.01	85
Metabolism.Primary metabolism.Generation of metabolite precursors and energy.Photosynthesis.Photosynthetic-chain phosphorylation	04.02.06.05.03	5						91
Metabolism.Primary metabolism.Generation of metabolite precursors and energy.Photosynthesis.Photosystem I	04.02.06.05.04	5	GO:photosystem I	GO:0009522				139
Metabolism.Primary metabolism.Generation of metabolite precursors and energy.Photosynthesis.Photosystem II	04.02.06.05.05	5	GO:photosystem II	GO:0009523				94
Metabolism.Primary metabolism.Generation of metabolite precursors and energy.Photosynthesis.Reaction center pigment biosynthesis	04.02.06.05.06	5	GO:pigment biosynthesis	GO:0046148				15
Metabolism.Primary metabolism.Generation of metabolite precursors and energy.Photosynthesis.Anoxygenic photosynthesis	04.02.06.05.07	5				anoxygenic photosynthesis	02.30.01
Metabolism.Primary metabolism.Generation of metabolite precursors and energy.Photosynthesis.Oxygenic photosynthesis	04.02.06.05.08	5				oxygenic photosynthesis	02.30.03
Metabolism.Primary metabolism.Generation of metabolite precursors and energy.Photosynthesis.Accessory proteins of photosynthetic electron transport	04.02.06.05.09	5				accessory proteins of photosynthetic electron transport	02.30.07
Metabolism.Primary metabolism.Generation of metabolite precursors and energy.Photosynthesis.Regulation of photosynthesis	04.02.06.05.10	5	GO:regulation of photosynthesis	GO:0010109		regulation of photosynthesis	02.30.10
Metabolism.Primary metabolism.Generation of metabolite precursors and energy.Storage proteins	04.02.06.06	4				STORAGE PROTEIN	04	158
Metabolism.Primary metabolism.Generation of metabolite precursors and energy.Storage proteins.Storage facilitating proteins	04.02.06.06.01	5				storage facilitating proteins	04.01
Metabolism.Primary metabolism.Generation of metabolite precursors and energy.Storage proteins.Stored proteins	04.02.06.06.02	5				stored proteins	04.02
Metabolism.Primary metabolism.Generation of metabolite precursors and energy.Reductive carboxylate cycle	04.02.06.07	4	GO:reductive tricarboxylic acid cycle	GO:0019643	vv10720Reductive_carboxylate_cycle	reductive TCA cycle	01.05.01.05.03	44
Metabolism.Primary metabolism.Generation of metabolite precursors and energy.Entner-Doudoroff pathway	04.02.06.08	4	GO:Entner-Doudoroff pathway	GO:0009255		Entner-Doudoroff pathway	02.05
Metabolism.Primary metabolism.Generation of metabolite precursors and energy.Pyruvate dehydrogenase complex	04.02.06.09	4	GO:pyruvate dehydrogenase complex	GO:0045254		pyruvate dehydrogenase complex	02.08
Metabolism.Primary metabolism.Generation of metabolite precursors and energy.Anaplerotic reactions	04.02.06.10	4				anaplerotic reactions	02.09
Metabolism.Primary metabolism.Generation of metabolite precursors and energy.Electron transport and membrane-associated energy conservation	04.02.06.11	4				electron transport and membrane-associated energy conservation	02.11
Metabolism.Primary metabolism.Generation of metabolite precursors and energy.Electron transport and membrane-associated energy conservation.Accessory proteins of electron transport and membrane-associated energy conservation	04.02.06.11.01	5				accessory proteins of electron transport and membrane-associated energy conservation	02.11.05
Metabolism.Primary metabolism.Generation of metabolite precursors and energy.Respiration	04.02.06.12	4	GO:cellular respiration	GO:0045333		respiration	02.13
Metabolism.Primary metabolism.Generation of metabolite precursors and energy.Respiration.Anaerobic respiration	04.02.06.12.01	5	GO:anaerobic respiration	GO:0009061		anaerobic respiration	02.13.01
Metabolism.Primary metabolism.Generation of metabolite precursors and energy.Respiration.Aerobic respiration	04.02.06.12.02	5	GO:aerobic respiration	GO:0009060		aerobic respiration	02.13.03
Metabolism.Primary metabolism.Generation of metabolite precursors and energy.Respiration.Regulation of respiration	04.02.06.12.03	5	GO:regulation of cellular respiration	GO:0043457		regulation of respiration	02.13.05
Metabolism.Primary metabolism.Generation of metabolite precursors and energy.Fermentation	04.02.06.13	4	GO:fermentation	GO:0006113		fermentation	02.16
Metabolism.Primary metabolism.Generation of metabolite precursors and energy.Fermentation.Alcohol fermentation	04.02.06.13.01	5	GO:ethanol biosynthesis during fermentation	GO:0043458		alcohol fermentation	02.16.01
Metabolism.Primary metabolism.Generation of metabolite precursors and energy.Fermentation.Alcohol fermentation.Bacterial type ethanol fermentation	04.02.06.13.01.01	6				bacterial type ethanol fermentation	02.16.01.01
Metabolism.Primary metabolism.Generation of metabolite precursors and energy.Fermentation.Lactate fermentation	04.02.06.13.02	5	GO:glucose catabolism to lactate	GO:0019659		lactate fermentation	02.16.03
Metabolism.Primary metabolism.Generation of metabolite precursors and energy.Fermentation.Lactate fermentation.Homofermentative pathway	04.02.06.13.02.01	6	GO:glucose catabolism to lactate via pyruvate	GO:0019661		homofermentative pathway	02.16.03.01
Metabolism.Primary metabolism.Generation of metabolite precursors and energy.Fermentation.Lactate fermentation.Heterofermentative pathway and fermentaton of other saccharides	04.02.06.13.02.02	6	GO:glucose catabolism to D-lactate and ethanol	GO:0019656		heterofermentative pathway and fermentaton of other saccharides	02.16.03.03
Metabolism.Primary metabolism.Generation of metabolite precursors and energy.Fermentation.Lactate fermentation.Bifidum pathway	04.02.06.13.02.03	6	GO:glucose catabolism to lactate and acetate	GO:0019658		bifidum pathway	02.16.03.05
Metabolism.Primary metabolism.Generation of metabolite precursors and energy.Fermentation.Lactate fermentation.Malo-lactate fermentation	04.02.06.13.02.04	6	GO:malolactic fermentation	GO:0043464		malo-lactate fermentation	02.16.03.07
Metabolism.Primary metabolism.Generation of metabolite precursors and energy.Fermentation.Butyrate and butanol-acetoine fermentation	04.02.06.13.03	5	GO:glucose catabolism to butyrate	GO:0030645		butyrate and butanol-acetoine fermentation	02.16.05
Metabolism.Primary metabolism.Generation of metabolite precursors and energy.Fermentation.Ethanol-acetate fermentation	04.02.06.13.04	5	GO:ethanol-acetate fermentation to butyrate and caproate	GO:0019672		ethanol-acetate fermentation	02.16.07
Metabolism.Primary metabolism.Generation of metabolite precursors and energy.Fermentation.Mixed acid and butanediol fermentation	04.02.06.13.05	5	GO:glucose catabolism to butanediol	GO:0019650		mixed acid and butanediol fermentation	02.16.09
Metabolism.Primary metabolism.Generation of metabolite precursors and energy.Fermentation.Propionate fermentation	04.02.06.13.06	5	GO:lactate fermentation to propionate and acetate	GO:0019652		propionate fermentation	02.16.11
Metabolism.Primary metabolism.Generation of metabolite precursors and energy.Fermentation.Propionate fermentation.Acrylate pathway	04.02.06.13.06.01	6	GO:lactate fermentation to propionate and acetate	GO:0019652		acrylate pathway	02.16.11.01
Metabolism.Primary metabolism.Generation of metabolite precursors and energy.Fermentation.Acetate fermentation	04.02.06.13.07	5	GO:acetate fermentation	GO:0019654		acetate fermentation	02.16.13
Metabolism.Primary metabolism.Generation of metabolite precursors and energy.Fermentation.Methane fermentation	04.02.06.13.08	5	GO:methanogenesis	GO:0015948		methane fermentation	02.16.15
Metabolism.Primary metabolism.Generation of metabolite precursors and energy.Fermentation.Fermentation of nitrogenous compounds	04.02.06.13.09	5	GO:nitrogenous compound catabolism	GO:0019666		fermentation of nitrogenous compounds	02.16.17
Metabolism.Primary metabolism.Generation of metabolite precursors and energy.Fermentation.Fermentation of nitrogenous compounds.Single amino acid fermentations	04.02.06.13.09.01	6	GO:anaerobic amino acid catabolism	GO:0019665		single amino acid fermentations	02.16.17.01
Metabolism.Primary metabolism.Generation of metabolite precursors and energy.Fermentation.Fermentation of nitrogenous compounds.Stickland reactions	04.02.06.13.09.02	6	GO:anaerobic catabolism of pairs of amino acids	GO:0019668		stickland reactions	02.16.17.03
Metabolism.Primary metabolism.Generation of metabolite precursors and energy.Fermentation.Fermentation of nitrogenous compounds.Fermentation of heterocyclic compounds	04.02.06.13.09.03	6	GO:anaerobic purine catabolism	GO:0019653		fermentation of heterocyclic compounds	02.16.17.05
Metabolism.Primary metabolism.Generation of metabolite precursors and energy.Fermentation.Regulation of fermentation	04.02.06.13.10	5	GO:regulation of fermentation	GO:0043465		regulation of fermentation	02.16.20
Metabolism.Primary metabolism.Generation of metabolite precursors and energy.Chemolithotrophie (e.g. sulfide, nitrogenous compounds)	04.02.06.14	4	GO:energy derivation by oxidation of reduced inorganic compounds	GO:0015975		chemolithotrophie (e.g. sulfide, nitrogenous compounds)	02.17
Metabolism.Primary metabolism.Generation of metabolite precursors and energy.Metabolism of energy reserves (e.g. glycogen, trehalose)	04.02.06.15	4	GO:energy reserve metabolism	GO:0006112		metabolism of energy reserves (e.g. glycogen, trehalose)	02.19
Metabolism.Primary metabolism.Generation of metabolite precursors and energy.Oxidation of fatty acids	04.02.06.16	4	GO:fatty acid oxidation	GO:0019395		oxidation of fatty acids	02.25
Metabolism.Primary metabolism.Generation of metabolite precursors and energy.Energy conversion and regeneration	04.02.06.17	4				energy conversion and regeneration	02.45
Metabolism.Primary metabolism.Generation of metabolite precursors and energy.Energy conversion and regeneration.Bioluminescence	04.02.06.17.01	5	GO:bioluminescence	GO:0008218		bioluminescence	02.45.01
Metabolism.Primary metabolism.Generation of metabolite precursors and energy.Energy conversion and regeneration.Light absorption	04.02.06.17.02	5	GO:absorption of light	GO:0016037		light absorption	02.45.03
Metabolism.Primary metabolism.Generation of metabolite precursors and energy.Energy conversion and regeneration.Heat production	04.02.06.17.03	5	GO:heat generation	GO:0031649		heat production	02.45.07
Metabolism.Primary metabolism.Generation of metabolite precursors and energy.Energy conversion and regeneration.Conversion to kinetic energy (e.g. movement)	04.02.06.17.04	5	GO:cell motility	GO:0006928		conversion to kinetic energy (e.g. movement)	02.45.11
Metabolism.Primary metabolism.Generation of metabolite precursors and energy.Energy conversion and regeneration.Energy generation (e.g. ATP synthase)	04.02.06.17.05	5	GO:generation of precursor metabolites and energy	GO:0006091		energy generation (e.g. ATP synthase)	02.45.15
Metabolism.Primary metabolism.Generation of metabolite precursors and energy.Energy conversion and regeneration.Regulation of energy conversion / regeneration	04.02.06.17.06	5	GO:regulation of generation of precursor metabolites and energy	GO:0043467		regulation of energy conversion / regeneration	02.45.20
Metabolism.Primary metabolism.Lipid metabolism	04.02.07	3	GO:lipid metabolism	GO:0006629		lipid, fatty acid and isoprenoid metabolism	01.06	959
Metabolism.Primary metabolism.Lipid metabolism.Fatty acid metabolism	04.02.07.01	4	GO:fatty acid metabolism	GO:0006631	vv10071Fatty_acid_metabolism	lipid, fatty acid and isoprenoid metabolism	01.06	354
Metabolism.Primary metabolism.Lipid metabolism.Fatty acid metabolism.Alpha-linolenic acid metabolism	04.02.07.01.01	5			vv10592alpha-Linolenic_acid_metabolism			106
Metabolism.Primary metabolism.Lipid metabolism.Fatty acid metabolism.Fatty acid biosynthesis	04.02.07.01.02	5	GO:fatty acid biosynthesis	GO:0006633	vv10061Fatty_acid_biosynthesis	fatty acid biosynthesis	01.06.01.05	176
Metabolism.Primary metabolism.Lipid metabolism.Fatty acid metabolism.Fatty acid biosynthesis.Fatty acid elongation	04.02.07.01.02.01	6	GO:fatty acid elongation	GO:0030497	vv10062Fatty_acid_elongation_in_mitochondria			29
Metabolism.Primary metabolism.Lipid metabolism.Fatty acid metabolism.Fatty acid biosynthesis.Unsaturated fatty acid biosynthesis	04.02.07.01.02.02	6	GO:fatty acid desaturation	GO:0006636	vv11040Biosynthesis_of_unsaturated_fatty_acids			60
Metabolism.Primary metabolism.Lipid metabolism.Fatty acid metabolism.Fatty acid catabolism	04.02.07.01.03	5	GO:fatty acid catabolism	GO:0009062		fatty acid degradation (alpha- and beta-oxidation)	01.06.04.05	14
Metabolism.Primary metabolism.Lipid metabolism.Fatty acid metabolism.Fatty acid catabolism.Fatty acid beta-oxidation	04.02.07.01.03.01	6	GO:fatty acid beta-oxidation	GO:0006635				14
Metabolism.Primary metabolism.Lipid metabolism.Fatty acid metabolism.Lipoic acid biosynthesis	04.02.07.01.04	5	GO:lipoic acid biosynthesis	GO:0009105				5
Metabolism.Primary metabolism.Lipid metabolism.Fatty acid metabolism.Oxylipin biosynthesis	04.02.07.01.05	5	GO:oxylipin biosynthesis	GO:0031408				54
Metabolism.Primary metabolism.Lipid metabolism.Glycerolipid metabolism	04.02.07.02	4	GO:glycerolipid metabolism	GO:0046486	vv10561Glycerolipid_metabolism			262
Metabolism.Primary metabolism.Lipid metabolism.Glycerolipid metabolism.Glycerolipid biosynthesis	04.02.07.02.01	5	GO:glycerolipid biosynthesis	GO:0045017				11
Metabolism.Primary metabolism.Lipid metabolism.Glycerolipid metabolism.Glycerolipid catabolism	04.02.07.02.02	5	GO:glycerolipid catabolism	GO:0046503				32
Metabolism.Primary metabolism.Lipid metabolism.Glycerolipid metabolism.Glycerophospholipid metabolism	04.02.07.02.03	5	GO:glycerophospholipid metabolism	GO:0006650	vv10564Glycerophospholipid_metabolism			150
Metabolism.Primary metabolism.Lipid metabolism.Glycerolipid metabolism.Glycerophospholipid metabolism.Glycerophospholipid biosynthesis	04.02.07.02.03.01	6	GO:glycerophospholipid biosynthesis	GO:0046474				28
Metabolism.Primary metabolism.Lipid metabolism.Glycerolipid metabolism.Glycerophospholipid metabolism.Glycerophospholipid catabolism	04.02.07.02.03.02	6	GO:glycerophospholipid catabolism	GO:0046475				23
Metabolism.Primary metabolism.Lipid metabolism.Glycolipid metabolism	04.02.07.03	4	GO:glycolipid metabolism	GO:0006664				24
Metabolism.Primary metabolism.Lipid metabolism.Glycolipid metabolism.Glycolipid biosynthesis	04.02.07.03.01	5	GO:glycolipid biosynthesis	GO:0009247		glycolipid biosynthesis	01.06.01.03	2
Metabolism.Primary metabolism.Lipid metabolism.Glycolipid metabolism.GPI anchor biosynthesis	04.02.07.03.02	5	GO:GPI anchor biosynthesis	GO:0006506	vv10563Glycosylphosphatidylinositol(GPI)-anchor_biosynthesis			22
Metabolism.Primary metabolism.Lipid metabolism.Sphingolipid metabolism	04.02.07.04	4	GO:sphingolipid metabolism	GO:0006665	vv10600Sphingolipid_metabolism			105
Metabolism.Primary metabolism.Lipid metabolism.Sphingolipid metabolism.Glycosphingolipid metabolism	04.02.07.04.01	5	GO:glycosphingolipid metabolism	GO:0006687				17
Metabolism.Primary metabolism.Lipid metabolism.Sphingolipid metabolism.Glycosphingolipid metabolism.Glycosphingolipid biosynthesis	04.02.07.04.01.01	6	GO:glycosphingolipid biosynthesis	GO:0006688	vv10602Glycosphingolipid_biosynthesis			17
Metabolism.Primary metabolism.Lipid metabolism.Sphingolipid metabolism.Sphingolipid biosynthesis	04.02.07.04.02	5	GO:sphingolipid biosynthesis	GO:0030148				4
Metabolism.Primary metabolism.Lipid metabolism.Steroid metabolism	04.02.07.05	4	GO:steroid metabolism	GO:0008202				207
Metabolism.Primary metabolism.Lipid metabolism.Steroid metabolism.Steroid biosynthesis	04.02.07.05.01	5	GO:steroid biosynthesis	GO:0006694	vv10100Biosynthesis_of_steroids	tetracyclic and pentacyclic triterpenes (cholesterin, steroids and hopanoids) biosynthesis	01.06.01.07.11	153
Metabolism.Primary metabolism.Lipid metabolism.Steroid metabolism.Steroid biosynthesis.Sterol biosynthesis	04.02.07.05.01.01	6	GO:sterol biosynthesis	GO:0016126				5
Metabolism.Primary metabolism.Lipid metabolism.Steroid metabolism.Steroid modification	04.02.07.05.02	5						22
Metabolism.Primary metabolism.Lipid metabolism.Steroid metabolism.C21-Steroid hormone metabolism	04.02.07.05.03	5	GO:C21-steroid hormone metabolism	GO:0008207	vv10140C21-Steroid_hormone_metabolism			18
Metabolism.Primary metabolism.Lipid metabolism.Wax metabolism	04.02.07.06	4	GO:wax metabolism	GO:0010166				34
Metabolism.Primary metabolism.Lipid metabolism.Wax metabolism.Wax biosynthesis	04.02.07.06.01	5	GO:wax biosynthesis	GO:0010025				34
Metabolism.Primary metabolism.Lipid metabolism.Ether lipid metabolism	04.02.07.07	4	GO:ether lipid metabolism	GO:0046485	vv10565Ether_lipid_metabolism			57
Metabolism.Primary metabolism.Lipid metabolism.Synthesis and degradation of ketone bodies	04.02.07.08	4	GO:ketone body metabolism	GO:0046950	vv10072Synthesis_and_degradation_of_ketone_bodies			20
Metabolism.Primary metabolism.Lipid metabolism.Phospholipid biosynthesis	04.02.07.09	4	GO:phospholipid biosynthesis	GO:0008654		phospholipid biosynthesis	01.06.01.01
Metabolism.Primary metabolism.Lipid metabolism.Degradation of lipids, fatty acids and isoprenoids	04.02.07.10	4	GO:fatty acid catabolism	GO:0009062		degradation of lipids, fatty acids and isoprenoids	01.06.04
Metabolism.Primary metabolism.Lipid metabolism.Degradation of lipids, fatty acids and isoprenoids.Phospholipid degradation	04.02.07.10.01	5	GO:phospholipid catabolism	GO:0009395		phospholipid degradation	01.06.04.01
Metabolism.Primary metabolism.Lipid metabolism.Degradation of lipids, fatty acids and isoprenoids.Glycolipid degradation	04.02.07.10.02	5	GO:glycolipid catabolism	GO:0019377		glycolipid degradation	01.06.04.03
Metabolism.Primary metabolism.Lipid metabolism.Regulation of lipid, fatty acid and isoprenoid metabolism	04.02.07.11	4	GO:regulation of lipid metabolism	GO:0019216		regulation of lipid, fatty acid and isoprenoid metabolism	01.06.10
Metabolism.Primary metabolism.Lipid metabolism.Lipid, fatty acid and isoprenoid utilization	04.02.07.12	4				lipid, fatty acid and isoprenoid utilization	01.06.07
Metabolism.Primary metabolism.Nucleobase, nucleoside, nucleotide, nucleic acid metabolism	04.02.08	3	GO:nucleobase, nucleoside, nucleotide and nucleic acid metabolism	GO:0006139				2150
Metabolism.Primary metabolism.Nucleobase, nucleoside, nucleotide, nucleic acid metabolism.Nucleic acid metabolism	04.02.08.01	4	GO:nucleic acid metabolic process	GO:0090304				1877
Metabolism.Primary metabolism.Nucleobase, nucleoside, nucleotide, nucleic acid metabolism.Nucleic acid metabolism.DNA metabolism	04.02.08.01.01	5	GO:DNA metabolism	GO:0006259		DNA processing	10.01	622
Metabolism.Primary metabolism.Nucleobase, nucleoside, nucleotide, nucleic acid metabolism.Nucleic acid metabolism.DNA metabolism.DNA catabolism	04.02.08.01.01.01	6	GO:DNA catabolism	GO:0006308		DNA degradation	01.03.16.03	3
Metabolism.Primary metabolism.Nucleobase, nucleoside, nucleotide, nucleic acid metabolism.Nucleic acid metabolism.DNA metabolism.DNA modification	04.02.08.01.01.02	6	GO:DNA modification	GO:0006304		DNA restriction or modification	10.01.09	19
Metabolism.Primary metabolism.Nucleobase, nucleoside, nucleotide, nucleic acid metabolism.Nucleic acid metabolism.DNA metabolism.DNA modification.DNA methylation	04.02.08.01.01.02.01	7	GO:DNA methylation	GO:0006306		DNA methylation	10.01.09.01	19
Metabolism.Primary metabolism.Nucleobase, nucleoside, nucleotide, nucleic acid metabolism.Nucleic acid metabolism.DNA metabolism.DNA modification.DNA restriction	04.02.08.01.01.02.02	7	GO:DNA restriction-modification system	GO:0009307		DNA restriction	10.01.09.03
Metabolism.Primary metabolism.Nucleobase, nucleoside, nucleotide, nucleic acid metabolism.Nucleic acid metabolism.DNA metabolism.DNA modification.DNA conformation modification (e.g. chromatin)	04.02.08.01.01.02.03	7	GO:DNA topological change	GO:0006265		DNA conformation modification (e.g. chromatin)	10.01.09.05
Metabolism.Primary metabolism.Nucleobase, nucleoside, nucleotide, nucleic acid metabolism.Nucleic acid metabolism.DNA metabolism.DNA modification.DNA imprinting	04.02.08.01.01.02.04	7	GO:imprinting	GO:0006349		DNA imprinting	10.01.09.07
Metabolism.Primary metabolism.Nucleobase, nucleoside, nucleotide, nucleic acid metabolism.Nucleic acid metabolism.DNA metabolism.DNA recombination and repair	04.02.08.01.01.03	6				DNA recombination and DNA repair	10.01.05	227
Metabolism.Primary metabolism.Nucleobase, nucleoside, nucleotide, nucleic acid metabolism.Nucleic acid metabolism.DNA metabolism.DNA recombination and repair.recombination	04.02.08.01.01.03.01	7	GO:DNA recombination	GO:0006310	vv23440Homologous_recombination	DNA recombination	10.01.05.03	51
Metabolism.Primary metabolism.Nucleobase, nucleoside, nucleotide, nucleic acid metabolism.Nucleic acid metabolism.DNA metabolism.DNA recombination and repair.recombination.Meiotic recombination	04.02.08.01.01.03.01.01	8	GO:meiotic recombination	GO:0007131		meiotic recombination	10.01.05.03.01
Metabolism.Primary metabolism.Nucleobase, nucleoside, nucleotide, nucleic acid metabolism.Nucleic acid metabolism.DNA metabolism.DNA recombination and repair.recombination.Somatic / mitotic recombination	04.02.08.01.01.03.01.02	8	GO:mitotic recombination	GO:0006312		somatic / mitotic recombination	10.01.05.03.03
Metabolism.Primary metabolism.Nucleobase, nucleoside, nucleotide, nucleic acid metabolism.Nucleic acid metabolism.DNA metabolism.DNA recombination and repair.recombination.DNA integration	04.02.08.01.01.03.01.03	8	GO:DNA integration	GO:0015074		DNA integration	10.01.05.03.05
Metabolism.Primary metabolism.Nucleobase, nucleoside, nucleotide, nucleic acid metabolism.Nucleic acid metabolism.DNA metabolism.DNA recombination and repair.repair	04.02.08.01.01.03.02	7	GO:DNA repair	GO:0006281		DNA repair	10.01.05.01	226
Metabolism.Primary metabolism.Nucleobase, nucleoside, nucleotide, nucleic acid metabolism.Nucleic acid metabolism.DNA metabolism.DNA recombination and repair.repair.Base excision repair	04.02.08.01.01.03.02.01	8	GO:base-excision repair	GO:0006284	vv23410Base_excision_repair			32
Metabolism.Primary metabolism.Nucleobase, nucleoside, nucleotide, nucleic acid metabolism.Nucleic acid metabolism.DNA metabolism.DNA recombination and repair.repair.Mismatch repair	04.02.08.01.01.03.02.02	8	GO:mismatch repair	GO:0006298	vv23430Mismatch_repair			49
Metabolism.Primary metabolism.Nucleobase, nucleoside, nucleotide, nucleic acid metabolism.Nucleic acid metabolism.DNA metabolism.DNA recombination and repair.repair.Nucleotide excision repair	04.02.08.01.01.03.02.03	8	GO:nucleotide-excision repair	GO:0006289	vv23420Nucleotide_excision_repair			74
Metabolism.Primary metabolism.Nucleobase, nucleoside, nucleotide, nucleic acid metabolism.Nucleic acid metabolism.DNA metabolism.DNA replication	04.02.08.01.01.05	6	GO:DNA replication	GO:0006260	vv23030DNA_replication	DNA synthesis and replication	10.01.03	121
Metabolism.Primary metabolism.Nucleobase, nucleoside, nucleotide, nucleic acid metabolism.Nucleic acid metabolism.DNA metabolism.DNA replication.DNA topology	04.02.08.01.01.05.01	7				DNA topology	10.01.03.01
Metabolism.Primary metabolism.Nucleobase, nucleoside, nucleotide, nucleic acid metabolism.Nucleic acid metabolism.DNA metabolism.DNA replication.Ori recognition and priming complex formation	04.02.08.01.01.05.02	7	GO:DNA replication origin binding	GO:0003688		ori recognition and priming complex formation	10.01.03.03
Metabolism.Primary metabolism.Nucleobase, nucleoside, nucleotide, nucleic acid metabolism.Nucleic acid metabolism.DNA metabolism.DNA replication.Extension/ polymerization activity	04.02.08.01.01.05.03	7	GO:DNA strand elongation	GO:0006271		extension/ polymerization activity	10.01.03.05
Metabolism.Primary metabolism.Nucleobase, nucleoside, nucleotide, nucleic acid metabolism.Nucleic acid metabolism.DNA metabolism.Non homologous end joining	04.02.08.01.01.06	6	GO:nonhomologous end joining complex	GO:0070419	vv23450Non_homologous_end_joining			19
Metabolism.Primary metabolism.Nucleobase, nucleoside, nucleotide, nucleic acid metabolism.Nucleic acid metabolism.DNA metabolism.Cellular DNA uptake	04.02.08.01.01.07	6	GO:DNA import into cell during transformation	GO:0009290		cellular DNA uptake	10.01.01
Metabolism.Primary metabolism.Nucleobase, nucleoside, nucleotide, nucleic acid metabolism.Nucleic acid metabolism.DNA metabolism.Cellular DNA uptake.Bacterial competence	04.02.08.01.01.07.01	7	GO:establishment of competence for transformation	GO:0030420		bacterial competence	10.01.01.01
Metabolism.Primary metabolism.Nucleobase, nucleoside, nucleotide, nucleic acid metabolism.Nucleic acid metabolism.DNA metabolism.Cellular DNA uptake.Conjugational DNA transfer	04.02.08.01.01.07.02	7	GO:unidirectional conjugation	GO:0009291		conjugational DNA transfer	10.01.01.03
Metabolism.Primary metabolism.Nucleobase, nucleoside, nucleotide, nucleic acid metabolism.Nucleic acid metabolism.DNA metabolism.Regulation of DNA processing	04.02.08.01.01.08	6	GO:regulation of DNA metabolism	GO:0051052		regulation of DNA processing	10.01.11
Metabolism.Primary metabolism.Nucleobase, nucleoside, nucleotide, nucleic acid metabolism.Nucleic acid metabolism.Nucleic acid catabolism	04.02.08.01.02	5	GO:nucleobase, nucleoside, nucleotide and nucleic acid catabolic process	GO:0034655		polynucleotide degradation	01.03.16	10
Metabolism.Primary metabolism.Nucleobase, nucleoside, nucleotide, nucleic acid metabolism.Nucleic acid metabolism.RNA metabolism	04.02.08.01.03	5	GO:transcription	GO:0006350		TRANSCRIPTION	11	1196
Metabolism.Primary metabolism.Nucleobase, nucleoside, nucleotide, nucleic acid metabolism.Nucleic acid metabolism.RNA metabolism.RNA biosynthesis	04.02.08.01.03.01	6	GO:RNA biosynthetic process	GO:0032774		RNA synthesis	11.02	262
Metabolism.Primary metabolism.Nucleobase, nucleoside, nucleotide, nucleic acid metabolism.Nucleic acid metabolism.RNA metabolism.RNA biosynthesis.mRNA biosynthesis	04.02.08.01.03.01.01	7	GO:mRNA transcription	GO:0009299		mRNA synthesis	11.02.03	59
Metabolism.Primary metabolism.Nucleobase, nucleoside, nucleotide, nucleic acid metabolism.Nucleic acid metabolism.RNA metabolism.RNA biosynthesis.mRNA biosynthesis.General transcription activities	04.02.08.01.03.01.01.01	8	GO:transcription	GO:0006350		general transcription activities	11.02.03.01
Metabolism.Primary metabolism.Nucleobase, nucleoside, nucleotide, nucleic acid metabolism.Nucleic acid metabolism.RNA metabolism.RNA biosynthesis.mRNA biosynthesis.General transcription activities.Transcription initiation	04.02.08.01.03.01.01.01.01	9	GO:transcription initiation	GO:0006352		transcription initiation	11.02.03.01.01
Metabolism.Primary metabolism.Nucleobase, nucleoside, nucleotide, nucleic acid metabolism.Nucleic acid metabolism.RNA metabolism.RNA biosynthesis.mRNA biosynthesis.General transcription activities.Transcription elongation	04.02.08.01.03.01.01.01.02	9	GO:RNA elongation	GO:0006354		transcription elongation	11.02.03.01.04
Metabolism.Primary metabolism.Nucleobase, nucleoside, nucleotide, nucleic acid metabolism.Nucleic acid metabolism.RNA metabolism.RNA biosynthesis.mRNA biosynthesis.General transcription activities.Transcription termination	04.02.08.01.03.01.01.01.03	9	GO:transcription termination	GO:0006353		transcription termination	11.02.03.01.07
Metabolism.Primary metabolism.Nucleobase, nucleoside, nucleotide, nucleic acid metabolism.Nucleic acid metabolism.RNA metabolism.RNA biosynthesis.mRNA biosynthesis.mRNA capping	04.02.08.01.03.01.01.02	8	GO:mRNA capping	GO:0006370		5'-end processing	11.04.03.03	6
Metabolism.Primary metabolism.Nucleobase, nucleoside, nucleotide, nucleic acid metabolism.Nucleic acid metabolism.RNA metabolism.RNA biosynthesis.RRNA synthesis	04.02.08.01.03.01.02	7	GO:rRNA transcription	GO:0009303		rRNA synthesis	11.02.01
Metabolism.Primary metabolism.Nucleobase, nucleoside, nucleotide, nucleic acid metabolism.Nucleic acid metabolism.RNA metabolism.RNA biosynthesis.TRNA synthesis	04.02.08.01.03.01.03	7	GO:tRNA transcription	GO:0009304		tRNA synthesis	11.02.02
Metabolism.Primary metabolism.Nucleobase, nucleoside, nucleotide, nucleic acid metabolism.Nucleic acid metabolism.RNA metabolism.RNA catabolism	04.02.08.01.03.02	6	GO:RNA catabolism	GO:0006401	vv23018RNA_degradation	RNA degradation	01.03.16.01	270
Metabolism.Primary metabolism.Nucleobase, nucleoside, nucleotide, nucleic acid metabolism.Nucleic acid metabolism.RNA metabolism.RNA catabolism.RNA surveillance	04.02.08.01.03.02.01	7	GO:RNA surveillance	GO:0071025	vv23015mRNA_surveillance_pathway			135
Metabolism.Primary metabolism.Nucleobase, nucleoside, nucleotide, nucleic acid metabolism.Nucleic acid metabolism.RNA metabolism.RNA processing	04.02.08.01.03.03	6	GO:RNA processing	GO:0006396		RNA processing	11.04	445
Metabolism.Primary metabolism.Nucleobase, nucleoside, nucleotide, nucleic acid metabolism.Nucleic acid metabolism.RNA metabolism.RNA processing.mRNA processing	04.02.08.01.03.03.01	7	GO:mRNA processing	GO:0006397		mRNA processing (splicing, 5'-, 3'-end processing)	11.04.03	386
Metabolism.Primary metabolism.Nucleobase, nucleoside, nucleotide, nucleic acid metabolism.Nucleic acid metabolism.RNA metabolism.RNA processing.mRNA processing.mRNA splicing	04.02.08.01.03.03.01.01	8	GO:RNA splicing	GO:0008380	vv23040Spliceosome	splicing	11.04.03.01	369
Metabolism.Primary metabolism.Nucleobase, nucleoside, nucleotide, nucleic acid metabolism.Nucleic acid metabolism.RNA metabolism.RNA processing.mRNA processing.mRNA splicing.Regulation of splicing	04.02.08.01.03.03.01.01.01	9	GO:regulation of RNA splicing	GO:0043484		regulation of splicing	11.04.03.01.10
Metabolism.Primary metabolism.Nucleobase, nucleoside, nucleotide, nucleic acid metabolism.Nucleic acid metabolism.RNA metabolism.RNA processing.mRNA processing.mRNA splicing.3'-end processing	04.02.08.01.03.03.01.02	8	GO:RNA 3'-end processing	GO:0031123		3'-end processing	11.04.03.05
Metabolism.Primary metabolism.Nucleobase, nucleoside, nucleotide, nucleic acid metabolism.Nucleic acid metabolism.RNA metabolism.RNA processing.mRNA processing.mRNA splicing.Control of mRNA stability	04.02.08.01.03.03.01.03	8	GO:regulation of mRNA stability	GO:0043488		control of mRNA stability	11.04.03.11
Metabolism.Primary metabolism.Nucleobase, nucleoside, nucleotide, nucleic acid metabolism.Nucleic acid metabolism.RNA metabolism.rRNA metabolism	04.02.08.01.03.04	6	GO:rRNA metabolism	GO:0016072				17
Metabolism.Primary metabolism.Nucleobase, nucleoside, nucleotide, nucleic acid metabolism.Nucleic acid metabolism.RNA metabolism.rRNA metabolism.rRNA processing	04.02.08.01.03.04.01	7	GO:rRNA processing	GO:0006364		rRNA processing	11.04.01
Metabolism.Primary metabolism.Nucleobase, nucleoside, nucleotide, nucleic acid metabolism.Nucleic acid metabolism.RNA metabolism.tRNA metabolism	04.02.08.01.03.05	6	GO:tRNA metabolism	GO:0006399				149
Metabolism.Primary metabolism.Nucleobase, nucleoside, nucleotide, nucleic acid metabolism.Nucleic acid metabolism.RNA metabolism.tRNA metabolism.tRNA processing	04.02.08.01.03.05.01	7	GO:tRNA processing	GO:0008033	vv20970Aminoacyl-tRNA_biosynthesis	tRNA processing	11.04.02	149
Metabolism.Primary metabolism.Nucleobase, nucleoside, nucleotide, nucleic acid metabolism.Nucleic acid metabolism.RNA metabolism.Basal transcription factors	04.02.08.01.03.06	6			vv23022Basal_transcription_factors			67
Metabolism.Primary metabolism.Nucleobase, nucleoside, nucleotide, nucleic acid metabolism.Nucleic acid metabolism.RNA metabolism.RNA polymerase	04.02.08.01.03.07	6	GO:RNA polymerase complex	GO:0030880	vv23020RNA_polymerase			96
Metabolism.Primary metabolism.Nucleobase, nucleoside, nucleotide, nucleic acid metabolism.Nucleic acid metabolism.RNA metabolism.RNA modification	04.02.08.01.03.08	6	GO:RNA modification	GO:0009451		RNA modification	11.06
Metabolism.Primary metabolism.Nucleobase, nucleoside, nucleotide, nucleic acid metabolism.Nucleic acid metabolism.RNA metabolism.RNA modification.RRNA modification	04.02.08.01.03.08.01	7	GO:rRNA modification	GO:0000154		rRNA modification	11.06.01
Metabolism.Primary metabolism.Nucleobase, nucleoside, nucleotide, nucleic acid metabolism.Nucleic acid metabolism.RNA metabolism.RNA modification.TRNA modification	04.02.08.01.03.08.02	7	GO:tRNA modification	GO:0006400		tRNA modification	11.06.02
Metabolism.Primary metabolism.Nucleobase, nucleoside, nucleotide, nucleic acid metabolism.Nucleic acid metabolism.RNA metabolism.RNA modification.MRNA modification	04.02.08.01.03.08.03	7	GO:mRNA modification	GO:0016556		mRNA modification	11.06.03
Metabolism.Primary metabolism.Nucleobase, nucleoside, nucleotide, nucleic acid metabolism.Nucleic acid metabolism.RNA metabolism.RNA modification.MRNA editing	04.02.08.01.03.08.03.01	8	GO:mRNA editing	GO:0006381		mRNA editing	11.06.03.01
Metabolism.Primary metabolism.Nucleobase, nucleoside, nucleotide, nucleic acid metabolism.Nucleotide metabolism	04.02.08.02	4	GO:nucleotide metabolism	GO:0009117		nucleotide metabolism	01.03	246
Metabolism.Primary metabolism.Nucleobase, nucleoside, nucleotide, nucleic acid metabolism.Nucleotide metabolism.Purine metabolism	04.02.08.02.01	5	GO:purine nucleotide metabolism	GO:0006163	vv10230Purine_metabolism	purine nucleotide metabolism	01.03.01	156
Metabolism.Primary metabolism.Nucleobase, nucleoside, nucleotide, nucleic acid metabolism.Nucleotide metabolism.Purine metabolism.Purine nucleotide catabolism	04.02.08.02.01.01	6	GO:purine nucleotide catabolism	GO:0006195		purine nucleotide catabolism	01.03.01.01
Metabolism.Primary metabolism.Nucleobase, nucleoside, nucleotide, nucleic acid metabolism.Nucleotide metabolism.Purine metabolism.Purine nucleotide catabolism.Hypoxanthine catabolism	04.02.08.02.01.01.01	7	GO:hypoxanthine catabolism	GO:0009114		hypoxanthine catabolism	01.03.01.01.01
Metabolism.Primary metabolism.Nucleobase, nucleoside, nucleotide, nucleic acid metabolism.Nucleotide metabolism.Purine metabolism.Purine nucleotide catabolism.Xanthine catabolism	04.02.08.02.01.01.02	7	GO:xanthine catabolism	GO:0009115		xanthine catabolism	01.03.01.01.03
Metabolism.Primary metabolism.Nucleobase, nucleoside, nucleotide, nucleic acid metabolism.Nucleotide metabolism.Purine metabolism.Purine nucleotide anabolism	04.02.08.02.01.02	6	GO:purine nucleotide biosynthesis	GO:0006164		purine nucleotide anabolism	01.03.01.03
Metabolism.Primary metabolism.Nucleobase, nucleoside, nucleotide, nucleic acid metabolism.Nucleotide metabolism.Pyrimidine metabolism	04.02.08.02.02	5	GO:pyrimidine nucleotide metabolism	GO:0006220	vv10240Pyrimidine_metabolism	pyrimidine nucleotide metabolism	01.03.04	113
Metabolism.Primary metabolism.Nucleobase, nucleoside, nucleotide, nucleic acid metabolism.Nucleotide metabolism.Pyrimidine metabolism.Pyrimidine biosynthesis	04.02.08.02.02.01	6	GO:pyrimidine base biosynthesis	GO:0019856				1
Metabolism.Primary metabolism.Nucleobase, nucleoside, nucleotide, nucleic acid metabolism.Nucleotide metabolism.Pyrimidine metabolism.Pyrimidine nucleotide anabolism	04.02.08.02.02.02	6	GO:pyrimidine nucleotide biosynthesis	GO:0006221		pyrimidine nucleotide anabolism	01.03.04.03
Metabolism.Primary metabolism.Nucleobase, nucleoside, nucleotide, nucleic acid metabolism.Nucleotide metabolism.Pyrimidine metabolism.Pyrimidine nucleotide catabolism	04.02.08.02.02.03	6	GO:pyrimidine nucleotide catabolism	GO:0006244		pyrimidine nucleotide catabolism	01.03.04.01
Metabolism.Primary metabolism.Nucleobase, nucleoside, nucleotide, nucleic acid metabolism.Nudix hydrolase family	04.02.08.03	4						30
Metabolism.Primary metabolism.Nucleobase, nucleoside, nucleotide, nucleic acid metabolism.Metabolism of cyclic and unusual nucleotides	04.02.08.04	4	GO:cyclic nucleotide metabolism	GO:0009187		metabolism of cyclic and unusual nucleotides	01.03.10
Metabolism.Primary metabolism.Nucleobase, nucleoside, nucleotide, nucleic acid metabolism.Regulation of nucleotide metabolism	04.02.08.05	4	GO:regulation of nucleotide metabolism	GO:0006140		regulation of nucleotide metabolism	01.03.13
Metabolism.Primary metabolism.Nucleobase, nucleoside, nucleotide, nucleic acid metabolism.Deoxyribonucleotide metabolism	04.02.08.06	4	GO:deoxyribonucleotide metabolism	GO:0009262		deoxyribonucleotide metabolism	01.03.07
Metabolism.Primary metabolism.Organic acid metabolism	04.02.09	3	GO:organic acid metabolism	GO:0006082				287
Metabolism.Primary metabolism.Organic acid metabolism.Ascorbate and aldarate metabolism	04.02.09.01	4	GO:L-ascorbic acid metabolism	GO:0019852	vv10053Ascorbate_and_aldarate_metabolism			79
Metabolism.Primary metabolism.Organic acid metabolism.Butanoate metabolism	04.02.09.02	4			vv10650Butanoate_metabolism			92
Metabolism.Primary metabolism.Organic acid metabolism.Butanoate metabolism.Butanoate biosynthesis	04.02.09.02.01	5						4
Metabolism.Primary metabolism.Organic acid metabolism.Carboxylic acid metabolism	04.02.09.03	4	GO:carboxylic acid metabolism	GO:0019752		sugar, glucoside, polyol and carboxylate catabolism	01.05.01.01.01	3
Metabolism.Primary metabolism.Organic acid metabolism.Malic acid metabolism	04.02.09.04	4	GO:malate metabolism	GO:0006108				17
Metabolism.Primary metabolism.Organic acid metabolism.Propanoate metabolism	04.02.09.05	4	GO:propionate metabolism	GO:0019541	vv10640Propanoate_metabolism			74
Metabolism.Primary metabolism.Organic acid metabolism.Pyruvate fermentation	04.02.09.06	4	GO:pyruvate fermentation to propionate	GO:0019657		succinate-propionate pathway	02.16.11.03	47
Metabolism.Primary metabolism.Organic acid metabolism.Tartaric acid biosynthesis	04.02.09.07	4						3
Metabolism.Primary metabolism.Protein metabolism and modification	04.02.10	3	GO:protein metabolism	GO:0019538		PROTEIN FATE (folding, modification, destination)	14	3064
Metabolism.Primary metabolism.Protein metabolism and modification.Protein folding	04.02.10.01	4	GO:protein folding	GO:0006457		protein folding and stabilization	14.01	603
Metabolism.Primary metabolism.Protein metabolism and modification.Protein folding.Chaperone-mediated protein folding	04.02.10.01.01	5	GO:chaperone-mediated protein folding	GO:0061077				373
Metabolism.Primary metabolism.Protein metabolism and modification.Protein folding.Chaperone-mediated protein folding.Chaperonin	04.02.10.01.01.01	6						8
Metabolism.Primary metabolism.Protein metabolism and modification.Protein folding.Chaperone-mediated protein folding.HSP-mediated protein folding	04.02.10.01.01.02	6						299
Metabolism.Primary metabolism.Protein metabolism and modification.Protein folding.Chaperone-mediated protein folding.HSP-mediated protein folding.HSP-mediated protein folding co-chaperone	04.02.10.01.01.02.01	7						114
Metabolism.Primary metabolism.Protein metabolism and modification.Protein folding.Disulfide bond rearrangement	04.02.10.01.02	5	GO:protein disulfide isomerase activity	GO:0003756				22
Metabolism.Primary metabolism.Protein metabolism and modification.Protein folding.Peptidyl prolyl isomerase-mediated protein folding	04.02.10.01.03	5						74
Metabolism.Primary metabolism.Protein metabolism and modification.Protein folding.Protein export	04.02.10.01.04	5	GO:protein targeting	GO:0006605	vv23060Protein_export	protein targeting, sorting and translocation	14.04	38
Metabolism.Primary metabolism.Protein metabolism and modification.Protein modification	04.02.10.02	4	GO:protein modification	GO:0006464		protein modification	14.07	134
Metabolism.Primary metabolism.Protein metabolism and modification.Protein modification.Prolyl hydroxylation	04.02.10.02.01	5	GO:peptidyl-proline 4-dioxygenase activity	GO:0031545				10
Metabolism.Primary metabolism.Protein metabolism and modification.Protein modification.Protein acylation deacetylation	04.02.10.02.02	5				modification by acetylation, deacetylation	14.07.04	24
Metabolism.Primary metabolism.Protein metabolism and modification.Protein modification.Protein acylation deacetylation.acylation	04.02.10.02.02.01	6	GO:protein amino acid acetylation	GO:0043543				3
Metabolism.Primary metabolism.Protein metabolism and modification.Protein modification.Protein acylation deacetylation.deacetylation	04.02.10.02.02.02	6	GO:protein amino acid deacetylation	GO:0006476				21
Metabolism.Primary metabolism.Protein metabolism and modification.Protein modification.Protein acylation deacetylation.deacetylation.Histone deacetylation	04.02.10.02.02.02.01	7	GO:histone deacetylation	GO:0016575				21
Metabolism.Primary metabolism.Protein metabolism and modification.Protein modification.Protein demethylation	04.02.10.02.04	5	GO:protein amino acid demethylation	GO:0006482				1
Metabolism.Primary metabolism.Protein metabolism and modification.Protein modification.Protein farnesylation	04.02.10.02.05	5	GO:protein farnesylation	GO:0018343		modification with fatty acids (e.g. myristylation, palmitylation, farnesylation)	14.07.01	7
Metabolism.Primary metabolism.Protein metabolism and modification.Protein modification.Protein lipoylation	04.02.10.02.06	5	GO:protein-lipoylation	GO:0009249				1
Metabolism.Primary metabolism.Protein metabolism and modification.Protein modification.Protein methylation	04.02.10.02.07	5	GO:protein amino acid methylation	GO:0006479		posttranslational modification of amino acids (e.g. hydroxylation, methylation)	14.07.09	48
Metabolism.Primary metabolism.Protein metabolism and modification.Protein modification.Protein methylation.Histone methylation	04.02.10.02.07.01	6	GO:histone methylation	GO:0016571				32
Metabolism.Primary metabolism.Protein metabolism and modification.Protein modification.Protein myristoylation	04.02.10.02.08	5	GO:protein myristoylation	GO:0018377				7
Metabolism.Primary metabolism.Protein metabolism and modification.Protein modification.Protein modification with sugar residues	04.02.10.02.09	5	GO:protein amino acid galactosylation	GO:0042125		modification with sugar residues (e.g. glycosylation)	14.07.02	5
Metabolism.Primary metabolism.Protein metabolism and modification.Protein modification.Protein modification with sugar residues.O-directed glycosylation	04.02.10.02.09.01	6	GO:protein amino acid O-linked glycosylation	GO:0006493		O-directed glycosylation	14.07.02.01
Metabolism.Primary metabolism.Protein metabolism and modification.Protein modification.Protein modification with sugar residues.N-glycosylation	04.02.10.02.09.02	6	GO:protein amino acid terminal N-glycosylation	GO:0006496				5
Metabolism.Primary metabolism.Protein metabolism and modification.Protein modification.Protein SUMOylation	04.02.10.02.10	5	GO:protein sumoylation	GO:0016925		modification by ubiquitin-related proteins	14.07.07	8
Metabolism.Primary metabolism.Protein metabolism and modification.Protein modification.Protein glycosylation	04.02.10.02.11	5	GO:protein amino acid glycosylation	GO:0006486		modification with sugar residues (e.g. glycosylation)	14.07.02	6
Metabolism.Primary metabolism.Protein metabolism and modification.Protein modification.Modification by ubiquitination, deubiquitination	04.02.10.02.12	5	GO:protein ubiquitination	GO:0016567		modification by ubiquitination, deubiquitination	14.07.05
Metabolism.Primary metabolism.Protein metabolism and modification.Protein modification.Protein maturation by peptide bond cleavage	04.02.10.02.13	5	GO:proteolysis during protein maturation	GO:0051605				13
Metabolism.Primary metabolism.Protein metabolism and modification.Protein modification.Protein processing (proteolytic)	04.02.10.02.14	5	GO:protein processing	GO:0016485		protein processing (proteolytic)	14.07.11
Metabolism.Primary metabolism.Protein metabolism and modification.Protein modification.Protein processing (proteolytic).Autoproteolytic processing	04.02.10.02.14.01	6	GO:protein autoprocessing	GO:0016540		autoproteolytic processing	14.07.11.01
Metabolism.Primary metabolism.Protein metabolism and modification.Protein modification.Modification by phosphorylation, dephosphorylation, autophosphorylation	04.02.10.02.15	5				modification by phosphorylation, dephosphorylation, autophosphorylation	14.07.03
Metabolism.Primary metabolism.Protein metabolism and modification.Proteolysis	04.02.10.03	4	GO:protein catabolism	GO:0030163		protein degradation	14.13	1274
Metabolism.Primary metabolism.Protein metabolism and modification.Proteolysis.Clp complex-mediated proteolysis	04.02.10.03.01	5						43
Metabolism.Primary metabolism.Protein metabolism and modification.Proteolysis.Peptidase-mediated proteolysis	04.02.10.03.02	5						554
Metabolism.Primary metabolism.Protein metabolism and modification.Proteolysis.Peptidase-mediated proteolysis.Metallopeptidase-mediated proteolysis	04.02.10.03.02.01	6						40
Metabolism.Primary metabolism.Protein metabolism and modification.Proteolysis.Peptidase-mediated proteolysis.Subtilase-mediated proteolysis	04.02.10.03.02.02	6						125
Metabolism.Primary metabolism.Protein metabolism and modification.Proteolysis.Peptidase-mediated proteolysis.Vacuolar proteolysis	04.02.10.03.02.03	6	GO:vacuolar protein processing or maturation	GO:0006624				3
Metabolism.Primary metabolism.Protein metabolism and modification.Proteolysis.Protease inhibition	04.02.10.03.03	5	GO:protease inhibitor activity	GO:0030414				26
Metabolism.Primary metabolism.Protein metabolism and modification.Proteolysis.cytoplasmic and nuclear protein degradation	04.02.10.03.04	5				cytoplasmic and nuclear protein degradation	14.13.01	584
Metabolism.Primary metabolism.Protein metabolism and modification.Proteolysis.cytoplasmic and nuclear protein degradation.Ubiquitin-mediated proteolysis	04.02.10.03.04.01	6	GO:proteasomal ubiquitin-dependent protein catabolism	GO:0043161	vv24120Ubiquitin_mediated_proteolysis	proteasomal degradation (ubiquitin/proteasomal pathway)	14.13.01.01	584
Metabolism.Primary metabolism.Protein metabolism and modification.Proteolysis.cytoplasmic and nuclear protein degradation.Ubiquitin-mediated proteolysis.Deubiquitination	04.02.10.03.04.01.01	7	GO:protein deubiquitination	GO:0016579		modification by ubiquitination, deubiquitination	14.07.05	14
Metabolism.Primary metabolism.Protein metabolism and modification.Proteolysis.cytoplasmic and nuclear protein degradation.Ubiquitin-mediated proteolysis.Proteasome	04.02.10.03.04.01.02	7	GO:proteasome complex (sensu Eukaryota)	GO:0000502	vv23050Proteasome			75
Metabolism.Primary metabolism.Protein metabolism and modification.Proteolysis.Peptidase proteins	04.02.10.03.05	5	GO:peptidase activity	GO:0008233				44
Metabolism.Primary metabolism.Protein metabolism and modification.Proteolysis.Lysosomal and vacuolar protein degradation	04.02.10.03.06	5	GO:vacuolar protein catabolism	GO:0007039		lysosomal and vacuolar protein degradation	14.13.04
Metabolism.Primary metabolism.Protein metabolism and modification.Proteolysis.Lysosomal and vacuolar protein degradation.Lysosomal protein degradation	04.02.10.03.06.01	6				lysosomal protein degradation	14.13.04.01
Metabolism.Primary metabolism.Protein metabolism and modification.Proteolysis.Lysosomal and vacuolar protein degradation.Vacuolar protein degradation	04.02.10.03.06.02	6	GO:vacuolar protein catabolism	GO:0007039		vacuolar protein degradation	14.13.04.02
Metabolism.Primary metabolism.Protein metabolism and modification.Protein processing in endoplasmic reticulum	04.02.10.04	4			vv24141Protein_processing_in_endoplasmic_reticulum			279
Metabolism.Primary metabolism.Protein metabolism and modification.Protein synthesis	04.02.10.04	4	GO:protein biosynthesis	GO:0006412		PROTEIN SYNTHESIS	12	960
Metabolism.Primary metabolism.Protein metabolism and modification.Protein synthesis.Translation	04.02.10.04.01	5	GO:translation	GO:0043037		translation	12.04	324
Metabolism.Primary metabolism.Protein metabolism and modification.Protein synthesis.Translation.Amino acid activation	04.02.10.04.01.01	6	GO:amino acid activation	GO:0043038				114
Metabolism.Primary metabolism.Protein metabolism and modification.Protein synthesis.Translation.Translational elongation	04.02.10.04.01.02	6	GO:translational elongation	GO:0006414		translation elongation	12.04.02	43
Metabolism.Primary metabolism.Protein metabolism and modification.Protein synthesis.Translation.Translational initiation	04.02.10.04.01.03	6	GO:translational initiation	GO:0006413		translation initiation	12.04.01	108
Metabolism.Primary metabolism.Protein metabolism and modification.Protein synthesis.Translation.Translational termination	04.02.10.04.01.04	6	GO:translational termination	GO:0006415		translation termination	12.04.03	10
Metabolism.Primary metabolism.Protein metabolism and modification.Protein synthesis.Ribosome	04.02.10.04.02	5	GO:ribosome	GO:0005840	vv23010Ribosome			648
Metabolism.Primary metabolism.Protein metabolism and modification.Protein synthesis.Ribosome.Ribosomal proteins	04.02.10.04.02.02	6				ribosomal proteins	12.01.01
Metabolism.Primary metabolism.Protein metabolism and modification.Protein synthesis.Translational control	04.02.10.04.03	5	GO:regulation of translation	GO:0006445		translational control	12.07
Metabolism.Primary metabolism.Protein metabolism and modification.Protein synthesis.Aminoacyl-tRNA-synthetases	04.02.10.04.04	5	GO:tRNA ligase activity	GO:0004812		aminoacyl-tRNA-synthetases	12.10
Metabolism.Secondary metabolism	04.03	2	GO:secondary metabolism	GO:0019748		secondary metabolism	01.20	1623
Metabolism.Secondary metabolism.Primary amino acids derivated metabolism	04.03.01	3				biosynthesis of secondary products derived from primary amino acids	01.20.17	232
Metabolism.Secondary metabolism.Primary amino acids derivated metabolism.Alkaloid metabolism	04.03.01.01	4	GO:alkaloid metabolism	GO:0009820	vv10950Alkaloid_biosynthesis_I			191
Metabolism.Secondary metabolism.Primary amino acids derivated metabolism.Alkaloid metabolism.Alkaloid biosynthesis	04.03.01.01.01	5	GO:alkaloid biosynthesis	GO:0009821		biosynthesis of alkaloids	01.20.17.09	145
Metabolism.Secondary metabolism.Primary amino acids derivated metabolism.Alkaloid metabolism.Alkaloid biosynthesis.Alkaloid derived from histidine and purine biosynthesis	04.03.01.01.01.01	6				biosynthesis of secondary products derived from L-lysine, L-arginine and L-histidine	01.20.31	3
Metabolism.Secondary metabolism.Primary amino acids derivated metabolism.Alkaloid metabolism.Alkaloid biosynthesis.Alkaloid derived from ornithine biosynthesis	04.03.01.01.01.02	6						20
Metabolism.Secondary metabolism.Primary amino acids derivated metabolism.Alkaloid metabolism.Alkaloid biosynthesis.Monoterpenoid indole alkaloid metabolism	04.03.01.01.01.03	6						80
Metabolism.Secondary metabolism.Primary amino acids derivated metabolism.Alkaloid metabolism.Alkaloid biosynthesis.Monoterpenoid indole alkaloid metabolism.Monoterpenoid indole alkaloid biosynthesis	04.03.01.01.01.03.01	7						80
Metabolism.Secondary metabolism.Primary amino acids derivated metabolism.Glucosinolate metabolism	04.03.01.02	4	GO:glycosinolate biosynthesis	GO:0019758	vv10966Glucosinolate_biosynthesis	biosynthesis of glycosinolates and derivatives	01.20.17.07	41
Metabolism.Secondary metabolism.Primary amino acids derivated metabolism.Biosynthesis of nonprotein amino acids	04.03.01.03	4	GO:nonprotein amino acid biosynthesis	GO:0019795		biosynthesis of nonprotein amino acids	01.20.17.01
Metabolism.Secondary metabolism.Primary amino acids derivated metabolism.Biosynthesis of amines	04.03.01.04	4	GO:amine biosynthesis	GO:0009309		biosynthesis of amines	01.20.17.03
Metabolism.Secondary metabolism.Primary amino acids derivated metabolism.Biosynthesis of cyanogenic glycosides	04.03.01.05	4	GO:cyanogenic glycoside biosynthesis	GO:0019756		biosynthesis of cyanogenic glycosides	01.20.17.05
Metabolism.Secondary metabolism.Aromatic compound metabolism	04.03.02	3	GO:aromatic compound metabolism	GO:0006725				142
Metabolism.Secondary metabolism.Aromatic compound metabolism.Aromatic compound biosynthesis	04.03.02.01	4	GO:aromatic compound biosynthesis	GO:0019438		aromate anabolism	01.05.01.03.09	34
Metabolism.Secondary metabolism.Aromatic compound metabolism.Aromatic compound glysosidase	04.03.02.02	4						9
Metabolism.Secondary metabolism.Aromatic compound metabolism.Aromatic compound glysosylation	04.03.02.03	4						32
Metabolism.Secondary metabolism.Aromatic compound metabolism.Betalain biosynthesis	04.03.02.04	4						5
Metabolism.Secondary metabolism.Aromatic compound metabolism.Rosmarinic acid biosynthesis	04.03.02.05	4						31
Metabolism.Secondary metabolism.Phenylpropanoid metabolism	04.03.04	3	GO:phenylpropanoid metabolic process	GO:0009698		biosynthesis of secondary products derived from L-phenylalanine and L-tyrosine	01.20.35	682
Metabolism.Secondary metabolism.Phenylpropanoid metabolism.Flavonoid metabolism	04.03.04.01	4	GO:flavonoid metabolism	GO:0009812				340
Metabolism.Secondary metabolism.Phenylpropanoid metabolism.Flavonoid metabolism.Flavonoid biosynthesis	04.03.04.01.01	5	GO:flavonoid biosynthesis	GO:0009813	vv10941Flavonoid_biosynthesis	biosynthesis of stilbenes, flavonoids	01.20.35.01.05	274
Metabolism.Secondary metabolism.Phenylpropanoid metabolism.Flavonoid metabolism.Flavonoid biosynthesis.Anthocyanin biosynthesis	04.03.04.01.01.01	6	GO:anthocyanin biosynthesis	GO:0009718	vv10942Anthocyanin_biosynthesis			104
Metabolism.Secondary metabolism.Phenylpropanoid metabolism.Flavonoid metabolism.Flavonoid biosynthesis.Anthocyanin biosynthesis.Anthocyanin-glycoside biosynthesis	04.03.04.01.01.01.01	7						68
Metabolism.Secondary metabolism.Phenylpropanoid metabolism.Flavonoid metabolism.Flavonoid biosynthesis.Flavonoid-glycoside biosynthesis	04.03.04.01.01.02	6						23
Metabolism.Secondary metabolism.Phenylpropanoid metabolism.Flavonoid metabolism.Flavonoid biosynthesis.Flavonoid-sulfate biosynthesis	04.03.04.01.01.03	6						5
Metabolism.Secondary metabolism.Phenylpropanoid metabolism.Flavonoid metabolism.Isoflavonoid metabolism	04.03.04.01.02	5	GO:isoflavonoid metabolism	GO:0046287				68
Metabolism.Secondary metabolism.Phenylpropanoid metabolism.Flavonoid metabolism.Isoflavonoid metabolism.Isoflavonoid biosynthesis	04.03.04.01.03.01	6	GO:isoflavonoid biosynthesis	GO:0009717	vv10943Isoflavonoid_biosynthesis			68
Metabolism.Secondary metabolism.Phenylpropanoid metabolism.Lignan metabolism	04.03.04.02	4	GO:lignan metabolism	GO:0009806				24
Metabolism.Secondary metabolism.Phenylpropanoid metabolism.Lignan metabolism.Lignan biosynthesis	04.03.04.02.01	5	GO:lignan biosynthesis	GO:0009807				24
Metabolism.Secondary metabolism.Phenylpropanoid metabolism.Lignin metabolism	04.03.04.03	4	GO:lignin metabolism	GO:0009808				106
Metabolism.Secondary metabolism.Phenylpropanoid metabolism.Lignin metabolism.Lignin biosynthesis	04.03.04.03.01	5	GO:lignin biosynthesis	GO:0009809		biosynthesis of lignins	01.20.35.01.03	15
Metabolism.Secondary metabolism.Phenylpropanoid metabolism.Phenylpropanoid biosynthesis	04.03.04.04	4	GO:phenylpropanoid biosynthesis	GO:0009699	vv10940Phenylpropanoid_biosynthesis	biosynthesis of phenylpropanoids	01.20.35.01	251
Metabolism.Secondary metabolism.Phenylpropanoid metabolism.Phenylpropanoid biosynthesis.Tannin biosynthesis	04.03.04.04.01	5						6
Metabolism.Secondary metabolism.Phenylpropanoid metabolism.Stilbenoid metabolism	04.03.04.05	4	GO:stilbene metabolism	GO:0009810				55
Metabolism.Secondary metabolism.Phenylpropanoid metabolism.Stilbenoid metabolism.Stilbenoid biosynthesis	04.03.04.05.01	5	GO:stilbene biosynthesis	GO:0009811		biosynthesis of stilbenes, flavonoids	01.20.35.01.05	55
Metabolism.Secondary metabolism.Phenylpropanoid metabolism.Biosynthesis of melanins	04.03.04.06	4	GO:melanin biosynthesis	GO:0042438		biosynthesis of melanins	01.20.35.01.01
Metabolism.Secondary metabolism.Phenylpropanoid metabolism.Biosynthesis of coumarins	04.03.04.07	4	GO:coumarin biosynthesis	GO:0009805		biosynthesis of coumarins	01.20.35.01.07
Metabolism.Secondary metabolism.Phenylpropanoid metabolism.Biosynthesis of cinnamic acids	04.03.04.08	4	GO:cinnamic acid biosynthesis	GO:0009800		biosynthesis of cinnamic acids	01.20.35.01.09
Metabolism.Secondary metabolism.Phenylpropanoid metabolism.Biosynthesis of thyroids	04.03.04.09	4				biosynthesis of thyroids	01.20.35.02
Metabolism.Secondary metabolism.Phenylpropanoid metabolism.Biosynthesis of catecholamines	04.03.04.10	4	GO:catecholamine biosynthesis	GO:0042423		biosynthesis of catecholamines	01.20.35.03
Metabolism.Secondary metabolism.Polyamine metabolism	04.03.05	3	GO:polyamine metabolism	GO:0006595		metabolism of polyamines	01.01.05.01	38
Metabolism.Secondary metabolism.Polyamine metabolism.Polyamine biosynthesis	04.03.05.01	4	GO:polyamine biosynthesis	GO:0006596		biosynthesis of polyamines	01.01.05.01.01	29
Metabolism.Secondary metabolism.Polyamine metabolism.Polyamine catabolism	04.03.05.02	4	GO:polyamine catabolism	GO:0006598		degradation of polyamines	01.01.05.01.02	7
Metabolism.Secondary metabolism.Terpenoid metabolism	04.03.06	3	GO:terpenoid metabolism	GO:0006721				569
Metabolism.Secondary metabolism.Terpenoid metabolism.Diterpenoid metabolism	04.03.06.01	4	GO:diterpenoid metabolism	GO:0016101		diterpenes biosynthesis	01.06.01.07.07	81
Metabolism.Secondary metabolism.Terpenoid metabolism.Diterpenoid metabolism.Diterpenoid biosynthesis	04.03.06.01.01	5	GO:diterpenoid biosynthesis	GO:0016102	vv10904Diterpenoid_biosynthesis			78
Metabolism.Secondary metabolism.Terpenoid metabolism.Diterpenoid metabolism.Diterpenoid biosynthesis.Taxol biosynthesis	04.03.06.01.01.01	6	GO:paclitaxel biosynthesis	GO:0042617				9
Metabolism.Secondary metabolism.Terpenoid metabolism.Diterpenoid metabolism.Diterpenoid catabolism	04.03.06.01.02	5	GO:diterpenoid catabolism	GO:0016103				3
Metabolism.Secondary metabolism.Terpenoid metabolism.Isoprenoid metabolism	04.03.06.02	4	GO:isoprenoid metabolism	GO:0006720		lipid, fatty acid and isoprenoid metabolism	01.06	1
Metabolism.Secondary metabolism.Terpenoid metabolism.Isoprenoid metabolism.Isoprenoid biosynthesis	04.03.06.02.01	5	GO:isoprenoid biosynthesis	GO:0008299		isoprenoid biosynthesis	01.06.01.07	1
Metabolism.Secondary metabolism.Terpenoid metabolism.Isoprenoid metabolism.Isoprenoid degradation	04.03.06.02.02	5	GO:isoprenoid catabolism	GO:0008300		isoprenoid degradation	01.06.04.07
Metabolism.Secondary metabolism.Terpenoid metabolism.Monoterpenoid metabolism	04.03.06.03	4	GO:monoterpenoid metabolism	GO:0016098				217
Metabolism.Secondary metabolism.Terpenoid metabolism.Monoterpenoid metabolism.Monoterpenoid biosynthesis	04.03.06.03.01	5	GO:monoterpenoid biosynthesis	GO:0016099	vv10902Monoterpenoid_biosynthesis	monoterpenes biosynthesis	01.06.01.07.03	217
Metabolism.Secondary metabolism.Terpenoid metabolism.Sesquiterpenoid metabolism	04.03.06.04	4	GO:sesquiterpenoid metabolism	GO:0006714				55
Metabolism.Secondary metabolism.Terpenoid metabolism.Sesquiterpenoid metabolism.Sesquiterpenoid biosynthesis	04.03.06.04.01	5	GO:sesquiterpenoid biosynthesis	GO:0016106		sesquiterpenes biosynthesis	01.06.01.07.05	55
Metabolism.Secondary metabolism.Terpenoid metabolism.Terpenoid biosynthesis	04.03.06.05	4	GO:terpenoid biosynthesis	GO:0016114	vv10900Terpenoid_biosynthesis			253
Metabolism.Secondary metabolism.Terpenoid metabolism.Terpenoid biosynthesis.Mevalonate biosynthesis	04.03.06.05.01	5						8
Metabolism.Secondary metabolism.Terpenoid metabolism.Terpenoid biosynthesis.Terpenoid-quinone biosynthesis	04.03.06.05.02	5						31
Metabolism.Secondary metabolism.Terpenoid metabolism.Tetranotriterpenoid metabolism	04.03.06.06	4						3
Metabolism.Secondary metabolism.Terpenoid metabolism.Tetraterpenoid metabolism	04.03.06.07	4	GO:tetraterpenoid metabolism	GO:0016108				52
Metabolism.Secondary metabolism.Terpenoid metabolism.Tetraterpenoid metabolism.Tetraterpenoid biosynthesis	04.03.06.07.01	5	GO:tetraterpenoid biosynthesis	GO:0016109		tetraterpenes (carotinoids) biosynthesis	01.06.01.07.13	52
Metabolism.Secondary metabolism.Terpenoid metabolism.Tetraterpenoid metabolism.Tetraterpenoid biosynthesis.Carotenoid biosynthesis	04.03.06.07.01.01	6	GO:carotenoid biosynthesis	GO:0016117	vv10906Carotenoid_biosynthesis			52
Metabolism.Secondary metabolism.Terpenoid metabolism.Triterpenoid metabolism	04.03.06.08	4	GO:triterpenoid metabolism	GO:0006722				33
Metabolism.Secondary metabolism.Terpenoid metabolism.Triterpenoid metabolism.Triterpenoid biosynthesis	04.03.06.08.01	5	GO:triterpenoid biosynthesis	GO:0016104		triterpenes biosynthesis	01.06.01.07.09	33
Metabolism.Secondary metabolism.Terpenoid metabolism.Triterpenoid metabolism.Tetracyclic and pentacyclic triterpenes (cholesterin, steroids and hopanoids) biosynthesis	04.03.06.08.02	5	GO:triterpenoid biosynthesis	GO:0016104		tetracyclic and pentacyclic triterpenes (cholesterin, steroids and hopanoids) biosynthesis	01.06.01.07.11
Metabolism.Secondary metabolism.Terpenoid metabolism.Xanthophyll cycle	04.03.06.09	4	GO:xanthophyll cycle	GO:0010028				2
Metabolism.Secondary metabolism.Terpenoid metabolism.Polyterpenes biosynthesis	04.03.06.10	4	GO:polyterpenoid biosynthesis	GO:0016112		polyterpenes biosynthesis	01.06.01.07.15
Metabolism.Secondary metabolism.Terpenoid metabolism.Hemiterpenes biosynthesis	04.03.06.11	4	GO:isoprene biosynthesis	GO:0043612		hemiterpenes biosynthesis	01.06.01.07.01
Metabolism.Secondary metabolism.Terpenoid metabolism.Terpenoid catabolism	04.03.06.12	4						2
Metabolism.Secondary metabolism.Terpenoid metabolism.Terpenoid catabolism.Mevalonate catabolism	04.03.06.12.01	5						2
Metabolism.Secondary metabolism.Iba metabolism	04.03.07	3	GO:indolebutyric acid metabolic process	GO:0080024	vv11012Iba_metabolism			23
Metabolism.Secondary metabolism.Penicillin and cephalosporin biosynthesis	04.03.08	3	GO:penicillin metabolism	GO:0042316	vv10311Penicillin_and_cephalosporin_biosynthesis			13
Metabolism.Secondary metabolism.Biosynthesis of acetic acid derivatives	04.03.09	3	GO:acetate derivative biosynthesis	GO:0030636		biosynthesis of acetic acid derivatives	01.20.05
Metabolism.Secondary metabolism.Biosynthesis of acetic acid derivatives.Biosynthesis of acetoacetate, acetone, hydroxybutyric acid	04.03.09.01	4	GO:acetoacetic acid biosynthesis	GO:0043441		biosynthesis of acetoacetate, acetone, hydroxybutyric acid	01.20.05.01
Metabolism.Secondary metabolism.Biosynthesis of acetic acid derivatives.Biosynthesis of alkanes, alkenes, alkanals, alkanols	04.03.09.02	4				biosynthesis of alkanes, alkenes, alkanals, alkanols	01.20.05.03
Metabolism.Secondary metabolism.Biosynthesis of acetic acid derivatives.Biosynthesis of fatty acid esters	04.03.09.03	4				biosynthesis of fatty acid esters	01.20.05.05
Metabolism.Secondary metabolism.Biosynthesis of acetic acid derivatives.Biosynthesis of acetylenes	04.03.09.04	4	GO:alkyne biosynthesis	GO:0043453		biosynthesis of acetylenes	01.20.05.07
Metabolism.Secondary metabolism.Biosynthesis of acetic acid derivatives.Biosynthesis of eicosanoids	04.03.09.05	4	GO:icosanoid biosynthesis	GO:0046456		biosynthesis of eicosanoids	01.20.05.09
Metabolism.Secondary metabolism.Biosynthesis of acetic acid derivatives.Biosynthesis of polyketides	04.03.09.06	4	GO:polyketide biosynthesis	GO:0030639		biosynthesis of polyketides	01.20.05.11
Metabolism.Secondary metabolism.Metabolism of primary metabolic sugars derivatives	04.03.10	3				metabolism of primary metabolic sugars derivatives	01.20.01
Metabolism.Secondary metabolism.Metabolism of primary metabolic sugars derivatives.Biosynthesis of secondary monosaccharides	04.03.10.01	4				biosynthesis of secondary monosaccharides	01.20.01.01
Metabolism.Secondary metabolism.Metabolism of primary metabolic sugars derivatives.Biosynthesis of sugar carboxylic acids	04.03.10.02	4				biosynthesis of sugar carboxylic acids	01.20.01.03
Metabolism.Secondary metabolism.Metabolism of primary metabolic sugars derivatives.Biosynthesis of sugar alcohols	04.03.10.03	4				biosynthesis of sugar alcohols	01.20.01.05
Metabolism.Secondary metabolism.Metabolism of primary metabolic sugars derivatives.Biosynthesis of glycosides	04.03.10.04	4	GO:glycoside biosynthesis	GO:0016138		biosynthesis of glycosides	01.20.01.07
Metabolism.Secondary metabolism.Metabolism of primary metabolic sugars derivatives.Biosynthesis of aminoglycoside antibiotics	04.03.10.05	4	GO:aminoglycoside antibiotic biosynthesis	GO:0030648		biosynthesis of aminoglycoside antibiotics	01.20.01.09
Metabolism.Secondary metabolism.Biosynthesis of derivatives of intermediates of glucose degradation	04.03.11	3				biosynthesis of derivatives of intermediates of glucose degradation	01.20.03
Metabolism.Secondary metabolism.Biosynthesis of propionic acid derivatives	04.03.12	3				biosynthesis of propionic acid derivatives	01.20.07
Metabolism.Secondary metabolism.Biosynthesis of derivatives of intermediates of the TCA and glyoxylate pathway	04.03.13	3				biosynthesis of derivatives of intermediates of the TCA and glyoxylate pathway	01.20.09
Metabolism.Secondary metabolism.Biosynthesis of derivatives of homoisopentenyl pyrophosphate	04.03.14	3				biosynthesis of derivatives of homoisopentenyl pyrophosphate	01.20.13
Metabolism.Secondary metabolism.Biosynthesis of sulfuric acid and L-cysteine derivatives	04.03.15	3				biosynthesis of sulfuric acid and L-cysteine derivatives	01.20.21
Metabolism.Secondary metabolism.Biosynthesis of secondary products derived from L-methionine	04.03.16	3				biosynthesis of secondary products derived from L-methionine	01.20.23
Metabolism.Secondary metabolism.Biosynthesis of secondary products derived from L-valin, L-leucin and L-isoleucin	04.03.17	3				biosynthesis of secondary products derived from L-valin, L-leucin and L-isoleucin	01.20.25
Metabolism.Secondary metabolism.Biosynthesis of secondary products derived from L-aspartic acid and L-threonine	04.03.18	3				biosynthesis of secondary products derived from L-aspartic acid and L-threonine	01.20.27
Metabolism.Secondary metabolism.Biosynthesis of secondary products derived from L-glutamic acid, L-proline and L-ornithine	04.03.19	3				biosynthesis of secondary products derived from L-glutamic acid, L-proline and L-ornithine	01.20.29
Metabolism.Secondary metabolism.Biosynthesis of secondary products derived from L-tryptophan	04.03.20	3				biosynthesis of secondary products derived from L-tryptophan	01.20.33
Metabolism.Secondary metabolism.Non-ribosomal peptide synthesis	04.03.21	3	GO:nonribosomal peptide biosynthesis	GO:0019184		non-ribosomal peptide synthesis	01.20.36
Metabolism.Secondary metabolism.Catabolism of secondary metabolites	04.03.22	3				catabolism of secondary metabolites	01.20.50
Metabolism.Secondary metabolism.Regulation of secondary metabolism	04.03.23	3	GO:regulation of secondary metabolism	GO:0043455		regulation of secondary metabolism	01.20.70
Metabolism.single reactions	04.04	2			vv11000Single_reactions			190
Metabolism.Extracellular metabolism	04.05	2				extracellular metabolism	01.25
Metabolism.Extracellular metabolism.Extracellular polysaccharide degradation	04.05.01	3				extracellular polysaccharide degradation	01.25.01
Metabolism.Extracellular metabolism.Extracellular protein degradation	04.05.02	3				extracellular protein degradation	01.25.03
Metabolism.Extracellular metabolism.Extracellular polynucleotide degradation	04.05.03	3				extracellular polynucleotide degradation	01.25.05
Metabolism.Extracellular metabolism.Extracellular ester compound degradation	04.05.04	3				extracellular ester compound degradation	01.25.07
Metabolism.Extracellular metabolism.Extracellular lignin degradation	04.05.05	3				extracellular lignin degradation	01.25.09
Metabolism.Extracellular metabolism.Extracellular aminosaccharide degradation	04.05.06	3				extracellular aminosaccharide degradation	01.25.11
Regulation overview	05	1	GO:biological regulation	GO:0065007				3218
Regulation overview.Regulation of cell cycle	05.01	2	GO:regulation of cell cycle	GO:0051726				180
Regulation overview.Regulation of cell cycle.Cell cycle arrest	05.01.01	3	GO:cell cycle arrest	GO:0007050		cell cycle arrest	10.03.01.02
Regulation overview.Regulation of cell cycle.Regulation of meiosis	05.01.02	3	GO:regulation of meiosis	GO:0040020				9
Regulation overview.Regulation of cell cycle.Regulation of mitosis	05.01.03	3	GO:regulation of mitosis	GO:0007088				24
Regulation overview.Regulation of gene expression	05.02	2	GO:regulation of gene expression	GO:0010468				3045
Regulation overview.Regulation of gene expression.Epigenetic regulation of gene expression	05.02.01	3	GO:regulation of gene expression, epigenetic	GO:0040029				62
Regulation overview.Regulation of gene expression.Regulation of transcription	05.02.02	3	GO:regulation of transcription	GO:0045449		transcriptional control	11.02.03.04	2973
Regulation overview.Regulation of gene expression.Regulation of transcription.Transcription factor	05.02.02.01	4						2908
Regulation overview.Regulation of gene expression.Regulation of transcription.Transcription factor.ABI3 family transcription factor	05.02.02.01.01	5			vv60001ABI3VP1			25
Regulation overview.Regulation of gene expression.Regulation of transcription.Transcription factor.Alfin-like family transcription factor	05.02.02.01.02	5			vv60002Alfin-like			8
Regulation overview.Regulation of gene expression.Regulation of transcription.Transcription factor.AP2 family transcription factor	05.02.02.01.03	5			vv60003AP2_EREBP			161
Regulation overview.Regulation of gene expression.Regulation of transcription.Transcription factor.AP2 family transcription factor.DREB subfamily transcription factor	05.02.02.01.03.01	6						25
Regulation overview.Regulation of gene expression.Regulation of transcription.Transcription factor.AP2 family transcription factor.ERF subfamily transcription factor	05.02.02.01.03.02	6						66
Regulation overview.Regulation of gene expression.Regulation of transcription.Transcription factor.AP2 family transcription factor.RAV subfamily transcription factor	05.02.02.01.03.03	6						16
Regulation overview.Regulation of gene expression.Regulation of transcription.Transcription factor.ARF family transcription factor	05.02.02.01.04	5			vv60004ARF			29
Regulation overview.Regulation of gene expression.Regulation of transcription.Transcription factor.ARID family transcription factor	05.02.02.01.05	5			vv60005ARID			12
Regulation overview.Regulation of gene expression.Regulation of transcription.Transcription factor.ARR-B family transcription factor	05.02.02.01.06	5			vv60006ARR-B			15
Regulation overview.Regulation of gene expression.Regulation of transcription.Transcription factor.AS2 family transcription factor	05.02.02.01.07	5			vv60007AS2			52
Regulation overview.Regulation of gene expression.Regulation of transcription.Transcription factor.AUXIAA family transcription factor	05.02.02.01.08	5			vv60008AUXIAA			31
Regulation overview.Regulation of gene expression.Regulation of transcription.Transcription factor.BBR family transcription factor	05.02.02.01.09	5			vv60009BBR			6
Regulation overview.Regulation of gene expression.Regulation of transcription.Transcription factor.bZIP family transcription factor.AREB subfamily transcription factor	05.02.02.01.09.01	6						3
Regulation overview.Regulation of gene expression.Regulation of transcription.Transcription factor.BES1 family transcription factor	05.02.02.01.10	5			vv60010BES1			11
Regulation overview.Regulation of gene expression.Regulation of transcription.Transcription factor.WD40 repeat family transcription factor	05.02.02.01.100	5						2
Regulation overview.Regulation of gene expression.Regulation of transcription.Transcription factor.Whirly family transcription factor	05.02.02.01.101	6						1
Regulation overview.Regulation of gene expression.Regulation of transcription.Transcription factor.BSD family transcription factor	05.02.02.01.102	5						12
Regulation overview.Regulation of gene expression.Regulation of transcription.Transcription factor.bHLH family transcription factor	05.02.02.01.11	5			vv60011BHLH			168
Regulation overview.Regulation of gene expression.Regulation of transcription.Transcription factor.bZIP family transcription factor	05.02.02.01.12	5			vv60012BZIP			73
Regulation overview.Regulation of gene expression.Regulation of transcription.Transcription factor.BHSH family transcription factor	05.02.02.01.13	5			vv60013BHSH			1
Regulation overview.Regulation of gene expression.Regulation of transcription.Transcription factor.CO-like / B-box family transcriprion factor	05.02.02.01.14	5			vv60014C2C2-CO			14
Regulation overview.Regulation of gene expression.Regulation of transcription.Transcription factor.C2C2-DOF family transcription factor	05.02.02.01.15	5			vv60015C2C2-DOF			25
Regulation overview.Regulation of gene expression.Regulation of transcription.Transcription factor.C2C2-GATA family transcription factor	05.02.02.01.16	5			vv60016C2C2-GATA			25
Regulation overview.Regulation of gene expression.Regulation of transcription.Transcription factor.C2H2 family transcription factor	05.02.02.01.17	5			vv60017C2H2			138
Regulation overview.Regulation of gene expression.Regulation of transcription.Transcription factor.C3H family transcription factor	05.02.02.01.18	5			vv60018C3H			95
Regulation overview.Regulation of gene expression.Regulation of transcription.Transcription factor.C2C2-YABBY family transcription factor	05.02.02.01.19	5			vv60019C2C2-YABBY			7
Regulation overview.Regulation of gene expression.Regulation of transcription.Transcription factor.CAMTA family transcription factor	05.02.02.01.20	5			vv60020CAMTA			13
Regulation overview.Regulation of gene expression.Regulation of transcription.Transcription factor.CCAAT family transcription factor	05.02.02.01.21	5			vv60021CCAAT			35
Regulation overview.Regulation of gene expression.Regulation of transcription.Transcription factor.CCAAT family transcription factor.DR1	05.02.02.01.21.01	6						1
Regulation overview.Regulation of gene expression.Regulation of transcription.Transcription factor.CCAAT family transcription factor.HAP2-type	05.02.02.01.21.02	6						4
Regulation overview.Regulation of gene expression.Regulation of transcription.Transcription factor.CCAAT family transcription factor.HAP3-type-type	05.02.02.01.21.03	6						26
Regulation overview.Regulation of gene expression.Regulation of transcription.Transcription factor.CCAAT family transcription factor.HAP5-type	05.02.02.01.21.04	6						4
Regulation overview.Regulation of gene expression.Regulation of transcription.Transcription factor.CPP family transcription factor	05.02.02.01.22	5			vv60022CPP			7
Regulation overview.Regulation of gene expression.Regulation of transcription.Transcription factor.CSD family transcription factor	05.02.02.01.23	5			vv60023CSD			4
Regulation overview.Regulation of gene expression.Regulation of transcription.Transcription factor.DBP family transcription factor	05.02.02.01.24	5			vv60024DBP			7
Regulation overview.Regulation of gene expression.Regulation of transcription.Transcription factor.DDT family transcription factor	05.02.02.01.25	5			vv60025DDT			10
Regulation overview.Regulation of gene expression.Regulation of transcription.Transcription factor.E2F/DP family transcription factor	05.02.02.01.26	5			vv60026E2F-DP			8
Regulation overview.Regulation of gene expression.Regulation of transcription.Transcription factor.EIL family transcription factor	05.02.02.01.27	5			vv60027EIL			5
Regulation overview.Regulation of gene expression.Regulation of transcription.Transcription factor.FHA family transcription factor	05.02.02.01.28	5			vv60028FHA			23
Regulation overview.Regulation of gene expression.Regulation of transcription.Transcription factor.G2-like family transcription factor	05.02.02.01.29	5			vv60029G2-like			43
Regulation overview.Regulation of gene expression.Regulation of transcription.Transcription factor.GeBP family transcription factor	05.02.02.01.30	5			vv60030GeBP			8
Regulation overview.Regulation of gene expression.Regulation of transcription.Transcription factor.GIF family transcription factor	05.02.02.01.31	5			vv60031GIF			4
Regulation overview.Regulation of gene expression.Regulation of transcription.Transcription factor.GRAS family transcription factor	05.02.02.01.32	5			vv60032GRAS			53
Regulation overview.Regulation of gene expression.Regulation of transcription.Transcription factor.GRF family transcription factor	05.02.02.01.33	5			vv60033GRF			14
Regulation overview.Regulation of gene expression.Regulation of transcription.Transcription factor.HMG family transcription factor	05.02.02.01.34	5			vv60035HMG			19
Regulation overview.Regulation of gene expression.Regulation of transcription.Transcription factor.Homeobox domain family transcription factor	05.02.02.01.35	5			vv60034HB			102
Regulation overview.Regulation of gene expression.Regulation of transcription.Transcription factor.HRT domain family transcription factor	05.02.02.01.36	5			vv60036HRT			1
Regulation overview.Regulation of gene expression.Regulation of transcription.Transcription factor.HSF family transcription factor	05.02.02.01.37	5			vv60037HSF			26
Regulation overview.Regulation of gene expression.Regulation of transcription.Transcription factor.Jumonji family transcription factor	05.02.02.01.38	5			vv60038Jumonji			29
Regulation overview.Regulation of gene expression.Regulation of transcription.Transcription factor.LFY family transcription factor	05.02.02.01.39	5			vv60039LFY			1
Regulation overview.Regulation of gene expression.Regulation of transcription.Transcription factor.LIM family transcription factor	05.02.02.01.40	5			vv60040LIM			12
Regulation overview.Regulation of gene expression.Regulation of transcription.Transcription factor.LUG family transcription factor	05.02.02.01.41	5			vv60041LUG			9
Regulation overview.Regulation of gene expression.Regulation of transcription.Transcription factor.MADS-box family transcription factor	05.02.02.01.42	5			vv60042MADS			81
Regulation overview.Regulation of gene expression.Regulation of transcription.Transcription factor.MBF	05.02.02.01.43	5			vv60043MBF1			6
Regulation overview.Regulation of gene expression.Regulation of transcription.Transcription factor.MYB family transcription factor	05.02.02.01.44	5			vv60044MYB			186
Regulation overview.Regulation of gene expression.Regulation of transcription.Transcription factor.MYB-related family transcription factor	05.02.02.01.45	5			vv60045MYBrelated			74
Regulation overview.Regulation of gene expression.Regulation of transcription.Transcription factor.NAC family transcription factor	05.02.02.01.46	5			vv60046NAC			86
Regulation overview.Regulation of gene expression.Regulation of transcription.Transcription factor.PBF-2-like	05.02.02.01.47	5			vv60047PBF-2-like			2
Regulation overview.Regulation of gene expression.Regulation of transcription.Transcription factor.PHD family transcription factor	05.02.02.01.48	5			vv60048PHD			85
Regulation overview.Regulation of gene expression.Regulation of transcription.Transcription factor.PLATZ family transcription factor	05.02.02.01.49	5			vv60049PLATZ			12
Regulation overview.Regulation of gene expression.Regulation of transcription.Transcription factor.PseudoARR-B family transcription factor	05.02.02.01.50	5			vv60050PseudoARR-B			9
Regulation overview.Regulation of gene expression.Regulation of transcription.Transcription factor.RB family transcription factor	05.02.02.01.51	5			vv60051RB			2
Regulation overview.Regulation of gene expression.Regulation of transcription.Transcription factor.RWP-RK family transcription factor	05.02.02.01.52	5			vv60052RWP-RK			12
Regulation overview.Regulation of gene expression.Regulation of transcription.Transcription factor.S1Fa-like family transcription factor	05.02.02.01.53	5			vv60053S1Fa-like			3
Regulation overview.Regulation of gene expression.Regulation of transcription.Transcription factor.SAP family transcription factor	05.02.02.01.54	5			vv60054SAP			1
Regulation overview.Regulation of gene expression.Regulation of transcription.Transcription factor.SBP family transcription factor	05.02.02.01.55	5			vv60055SBP			23
Regulation overview.Regulation of gene expression.Regulation of transcription.Transcription factor.SET PCG family transcription factor	05.02.02.01.56	5			vv60056SET_PCG			64
Regulation overview.Regulation of gene expression.Regulation of transcription.Transcription factor.Sigma70-like family transcription factor	05.02.02.01.57	5			vv60057Sigma70-like			6
Regulation overview.Regulation of gene expression.Regulation of transcription.Transcription factor.SNF2 family transcription factor	05.02.02.01.58	5			vv60058SNF2			47
Regulation overview.Regulation of gene expression.Regulation of transcription.Transcription factor.SRS family transcription factor	05.02.02.01.59	5			vv60059SRS			5
Regulation overview.Regulation of gene expression.Regulation of transcription.Transcription factor.TAZ family transcription factor	05.02.02.01.60	5			vv60060TAZ			8
Regulation overview.Regulation of gene expression.Regulation of transcription.Transcription factor.TCP family transcription factor	05.02.02.01.61	5			vv60061TCP			21
Regulation overview.Regulation of gene expression.Regulation of transcription.Transcription factor.Trihelix family transcription factor	05.02.02.01.62	5			vv60062Trihelix			40
Regulation overview.Regulation of gene expression.Regulation of transcription.Transcription factor.TUBBY-like family transcription factor	05.02.02.01.63	5			vv60063TUB			17
Regulation overview.Regulation of gene expression.Regulation of transcription.Transcription factor.ULTRAPETALA1	05.02.02.01.64	5			vv60064ULT			1
Regulation overview.Regulation of gene expression.Regulation of transcription.Transcription factor.VOZ1	05.02.02.01.65	5			vv60065VOZ			2
Regulation overview.Regulation of gene expression.Regulation of transcription.Transcription factor.WRKY family transcription factor	05.02.02.01.66	5			vv60066WRKY			69
Regulation overview.Regulation of gene expression.Regulation of transcription.Transcription factor.zf-MYND family transcription factor	05.02.02.01.67	5			vv60067zf-MYND			4
Regulation overview.Regulation of gene expression.Regulation of transcription.Transcription factor.zf-HD family transcription factor	05.02.02.01.68	5			vv60068zf-HD			34
Regulation overview.Regulation of gene expression.Regulation of transcription.Transcription factor.ZIM family transcription factor	05.02.02.01.69	5			vv60069ZIM			14
Regulation overview.Regulation of gene expression.Regulation of transcription.Transcription factor.CCT family transcription factor	05.02.02.01.70	5			vv60070Orphans_CCT			8
Regulation overview.Regulation of gene expression.Regulation of transcription.Transcription factor.FAR1-like family transcription factor	05.02.02.01.71	5			vv60071Orphans_FAR-RED			72
Regulation overview.Regulation of gene expression.Regulation of transcription.Transcription factor.Orphans Response reg family transcription factor	05.02.02.01.72	5			vv60072Orphans_Response_reg			16
Regulation overview.Regulation of gene expression.Regulation of transcription.Transcription factor.Zinc finger B-box family transcription factor	05.02.02.01.73	5			vv60073Orphans_zf-b_box			15
Regulation overview.Regulation of gene expression.Regulation of transcription.Transcription factor.Zinc finger SWIM family transcription factor	05.02.02.01.74	5			vv60074Orphans_zf-SWIM			8
Regulation overview.Regulation of gene expression.Regulation of transcription.Transcription factor.BSD family transcription factor	05.02.02.01.75	5			vv60075Other_BSD			12
Regulation overview.Regulation of gene expression.Regulation of transcription.Transcription factor.GTF family transcription factor	05.02.02.01.76	5			vv60076Other_GTF			7
Regulation overview.Regulation of gene expression.Regulation of transcription.Transcription factor.Zinc finger AN1 family transcription factor	05.02.02.01.77	5			vv60077Other_zf-AN1			15
Regulation overview.Regulation of gene expression.Regulation of transcription.Transcription factor.Zinc finger C3HC4 family transcription factor	05.02.02.01.78	5			vv60078Other_zf-C3HC4			286
Regulation overview.Regulation of gene expression.Regulation of transcription.Transcription factor.Zinc finger DHHC family transcription factor	05.02.02.01.79	5			vv60079Other_zf-DHHC			26
Regulation overview.Regulation of gene expression.Regulation of transcription.Transcription factor.Other zinc finger family transcription factor	05.02.02.01.80	5			vv60080Other_zf			41
Regulation overview.Regulation of gene expression.Regulation of transcription.Transcription factor.COAP15	05.02.02.01.81	5			vv60081COAP15			2
Regulation overview.Regulation of gene expression.Regulation of transcription.Transcription factor.GNAT	05.02.02.01.82	5			vv60082GNAT			36
Regulation overview.Regulation of gene expression.Regulation of transcription.Transcription factor.IWS1	05.02.02.01.83	5			vv60083IWS1			1
Regulation overview.Regulation of gene expression.Regulation of transcription.Transcription factor.MED	05.02.02.01.84	5			vv60084MED			2
Regulation overview.Regulation of gene expression.Regulation of transcription.Transcription factor.MTERF	05.02.02.01.85	5			vv60085MTERF			39
Regulation overview.Regulation of gene expression.Regulation of transcription.Transcription factor.OFP	05.02.02.01.86	5			vv60086OFP			17
Regulation overview.Regulation of gene expression.Regulation of transcription.Transcription factor.KIP1 SANTA	05.02.02.01.87	5			vv60087Orphans_KIP1_SANTA			6
Regulation overview.Regulation of gene expression.Regulation of transcription.Transcription factor.WRC	05.02.02.01.88	5			vv60088OrphansWRC			1
Regulation overview.Regulation of gene expression.Regulation of transcription.Transcription factor.Nozzle	05.02.02.01.89	5			vv60089Othernozzle			1
Regulation overview.Regulation of gene expression.Regulation of transcription.Transcription factor.RCD1	05.02.02.01.90	5			vv60090RCD1			2
Regulation overview.Regulation of gene expression.Regulation of transcription.Transcription factor.SOH1	05.02.02.01.91	5			vv60091SOH1			1
Regulation overview.Regulation of gene expression.Regulation of transcription.Transcription factor.SWIB	05.02.02.01.92	5			vv60092SWIB			16
Regulation overview.Regulation of gene expression.Regulation of transcription.Transcription factor.TRAF	05.02.02.01.93	5			vv60093TRAF			34
Regulation overview.Regulation of gene expression.Regulation of transcription.Transcription factor.SWI SNF SWI3	05.02.02.01.94	5			vv60094SWI_SNF_SWI3			2
Regulation overview.Regulation of gene expression.Regulation of transcription.Transcription factor.PAH	05.02.02.01.95	5			vv60095Orphans_PAH			4
Regulation overview.Regulation of gene expression.Regulation of transcription.Transcription factor.GATA family transcription factor	05.02.02.01.96	5						10
Regulation overview.Regulation of gene expression.Regulation of transcription.Transcription factor.JAZ family transcription factor	05.02.02.01.97	5						10
Regulation overview.Regulation of gene expression.Regulation of transcription.Transcription factor.Plant homeodomain (PHD) finger family transcription factor	05.02.02.01.98	5						1
Regulation overview.Regulation of gene expression.Regulation of transcription.Transcription factor.TGA family (bZIP) transcription factor	05.02.02.01.99	5						5
Regulation overview.Regulation of gene expression.Regulation of transcription.Adaptation of transcription factors	05.02.02.02	4	GO:transcription initiation factor activity	GO:0016986				9
Regulation overview.Regulation of gene expression.Regulation of transcription.Transcriptional co-activation	05.02.02.03	4	GO:transcriptional activator activity	GO:0016563		transcriptional activator	11.02.03.04.01	13
Regulation overview.Regulation of gene expression.Regulation of transcription.Transcriptional co-repression	05.02.02.04	4	GO:transcriptional repressor activity	GO:0016564		transcriptional repressor	11.02.03.04.03	16
Regulation overview.Regulation of gene expression.Regulation of transcription.Enhancer/silencer interaction	05.02.02.05	4				enhancer/silencer interaction	11.02.03.04.05
Regulation overview.Regulation of gene expression.Regulation of transcription.Posttranscriptional control	05.02.02.06	4				posttranscriptional control	11.02.03.04.07
Regulation overview.Regulation of gene expression.Regulation of translation	05.02.03	3	GO:regulation of protein biosynthesis	GO:0006417				23
Regulation overview.Regulation of gene expression.Regulation of translation.Translation activation	05.02.03.01	4	GO:positive regulation of protein biosynthesis	GO:0045727				2
Regulation overview.Regulation of gene expression.Regulation of translation.Translation repression	05.02.03.02	4	GO:negative regulation of protein biosynthesis	GO:0017148				18
Regulation overview.Regulation of gene expression.Gene silencing	05.02.04	3						30
Regulation overview.Regulation of gene expression.Gene silencing.Posttranscriptional gene silencing by RNA	05.02.04.01	4	GO:RNA-mediated posttranscriptional gene silencing	GO:0035194				30
Regulation overview.Regulation of gene expression.Gene silencing.Posttranscriptional gene silencing by RNA.mRNA cleavage involved in gene silencing by miRNA	05.02.04.01.01	5	GO:miRNA-mediated gene silencing, mRNA cleavage	GO:0035279				30
Response to stimulus	06	1	GO:response to stimulus	GO:0050896		cellular sensing and response	34.11	2681
Response to stimulus.Gravity response	06.01	2	GO:response to gravity	GO:0009629		gravity perception and response	34.11.07
Response to stimulus.Gravity response.Gravitropism	06.01.01	3	GO:gravitropism	GO:0009630		gravitropism	36.20.35.13.01
Response to stimulus.Stress response	06.02	2	GO:response to stress	GO:0006950		stress response	32.01	2681
Response to stimulus.Stress response.Abiotic stress response	06.02.01	3	GO:response to abiotic stimulus	GO:0009628				898
Response to stimulus.Stress response.Abiotic stress response.Desiccation stress response	06.02.01.01	4	GO:response to desiccation	GO:0009269				36
Response to stimulus.Stress response.Abiotic stress response.Drought stress response	06.02.01.02	4	GO:response to water deprivation	GO:0009414				48
Response to stimulus.Stress response.Abiotic stress response.Heavy metal stress response	06.02.01.03	4	GO:response to metal ion	GO:0010038				25
Response to stimulus.Stress response.Abiotic stress response.Heavy metal stress response.Aluminium stress response	06.02.01.03.01	5	GO:response to aluminum ion	GO:0010044				15
Response to stimulus.Stress response.Abiotic stress response.Hypoxia stress response	06.02.01.04	4	GO:response to hypoxia	GO:0001666				9
Response to stimulus.Stress response.Abiotic stress response.Light stress response	06.02.01.05	4	GO:response to light stimulus	GO:0009416		photoperception and response	34.11.01	26
Response to stimulus.Stress response.Abiotic stress response.Osmotic stress response	06.02.01.06	4	GO:response to osmotic stress	GO:0006970		osmotic and salt stress response	32.01.03	33
Response to stimulus.Stress response.Abiotic stress response.Oxidative stress response	06.02.01.07	4	GO:response to oxidative stress	GO:0006979		oxydative stress response	32.01.01	483
Response to stimulus.Stress response.Abiotic stress response.Temperature stress response	06.02.01.08	4	GO:response to temperature stimulus	GO:0009266		temperature perception and response	34.11.09	106
Response to stimulus.Stress response.Abiotic stress response.Temperature stress response.Cold stress response	06.02.01.08.01	5	GO:cellular response to cold	GO:0070417				25
Response to stimulus.Stress response.Abiotic stress response.UV stress response	06.02.01.09	4	GO:response to UV	GO:0009411				2
Response to stimulus.Stress response.Abiotic stress response.wounding	06.02.01.10	4	GO:response to wounding	GO:0009611				20
Response to stimulus.Stress response.Abiotic stress response.PH stress response	06.02.01.11	4	GO:response to pH	GO:0009268		pH stress response	32.01.04
Response to stimulus.Stress response.Abiotic stress response.Heat shock response	06.02.01.12	4	GO:response to heat	GO:0009408		heat shock response	32.01.05
Response to stimulus.Stress response.Abiotic stress response.Cold shock response	06.02.01.13	4	GO:response to cold	GO:0009409		cold shock response	32.01.06
Response to stimulus.Stress response.Abiotic stress response.Unfolded protein response (ER quality control)	06.02.01.14	4	GO:unfolded protein response	GO:0030968		unfolded protein response (ER quality control)	32.01.07
Response to stimulus.Stress response.Abiotic stress response.DNA damage response	06.02.01.15	4	GO:response to DNA damage stimulus	GO:0006974		DNA damage response	32.01.09
Response to stimulus.Stress response.Abiotic stress response.Nutrient starvation response	06.02.01.16	4	GO:response to starvation	GO:0042594		nutrient starvation response	32.01.11
Response to stimulus.Stress response.Abiotic stress response.Electromagnetic waves stress response (e.g. UV, X-ray)	06.02.01.17	4	GO:response to radiation	GO:0009314		electromagnetic waves stress response (e.g. UV, X-ray)	32.01.13
Response to stimulus.Stress response.Biotic stress response	06.02.02	3	GO:response to biotic stimulus	GO:0009607		disease, virulence and defense	32.05	1636
Response to stimulus.Stress response.Biotic stress response.Repression of systemic acquired resistance	06.02.02.01	4	GO:regulation of systemic acquired resistance	GO:0010112				1
Response to stimulus.Stress response.Biotic stress response.Virus stress response	06.02.02.02	4	GO:response to virus	GO:0009615		virulence, disease factors	32.05.05	29
Response to stimulus.Stress response.Biotic stress response.Virus stress response.Tobamovirus replication host gene	06.02.02.02.01	5						9
Response to stimulus.Stress response.Biotic stress response.Virus stress response.Toxins	06.02.02.02.02	5				toxins	32.05.05.01
Response to stimulus.Stress response.Biotic stress response.Virus stress response.Bacteriocins	06.02.02.02.03	5				bacteriocins	32.05.05.03
Response to stimulus.Stress response.Biotic stress response.Virus stress response.Invasins	06.02.02.02.04	5				invasins	32.05.05.05
Response to stimulus.Stress response.Biotic stress response.Virus stress response.Internalins	06.02.02.02.05	5				internalins	32.05.05.06
Response to stimulus.Stress response.Biotic stress response.Virus stress response.Adhaesins	06.02.02.02.06	5				adhaesins	32.05.05.07
Response to stimulus.Stress response.Biotic stress response.Virus stress response.Cytolysins	06.02.02.02.07	5				cytolysins	32.05.05.08
Response to stimulus.Stress response.Biotic stress response.Virus stress response.Evasion of host immune system	06.02.02.02.08	5	GO:evasion of host immune response	GO:0020012		evasion of host immune system	32.05.05.09
Response to stimulus.Stress response.Biotic stress response.Virus stress response.Antigenic determinants	06.02.02.02.09	5				antigenic determinants	32.05.05.13
Response to stimulus.Stress response.Biotic stress response.Plant-pathogen interaction	06.02.02.03	4			vv34626Plant-pathogen_interaction	plant defense response	36.20.16	834
Response to stimulus.Stress response.Biotic stress response.Plant-pathogen interaction.R proteins from Plant-pathogen interaction	06.02.02.03.01	5			vv34627R_proteins_from_Plant-pathogen_interaction	disease resistance (R-gene) specific	36.20.16.01	472
Response to stimulus.Stress response.Biotic stress response.Plant-pathogen interaction.Jasmonic acid/ethylene dependent systemic resistance	06.02.02.03.02	5	GO:induced systemic resistance	GO:0009682		jasmonic acid/ethylene dependent systemic resistance	36.20.16.03
Response to stimulus.Stress response.Biotic stress response.Plant-pathogen interaction.Systemic acquired resistance	06.02.02.03.03	5	GO:systemic acquired resistance	GO:0009627		systemic acquired resistance	36.20.16.05
Response to stimulus.Stress response.Biotic stress response.Plant-pathogen interaction.Hypersensitive response	06.02.02.03.04	5	GO:hypersensitive response	GO:0009626		hypersensitive response	36.20.16.07
Response to stimulus.Stress response.Biotic stress response.Resistance proteins	06.02.02.04	4				resistance proteins	32.05.01
Response to stimulus.Stress response.Biotic stress response.Resistance proteins.Antibiotic resistance	06.02.02.04.01	5				antibiotic resistance	32.05.01.01
Response to stimulus.Stress response.Biotic stress response.Resistance proteins.Chemical agent resistance	06.02.02.04.02	5				chemical agent resistance	32.05.01.03
Response to stimulus.Stress response.Biotic stress response.Resistance proteins.Chemical agent resistance.Organic chemical agent resistance	06.02.02.04.02.01	6				organic chemical agent resistance	32.05.01.03.01
Response to stimulus.Stress response.Biotic stress response.Resistance proteins.Chemical agent resistance.Inorganic chemical agent resistance (e.g. heavy metals)	06.02.02.04.02.02	6				inorganic chemical agent resistance (e.g. heavy metals)	32.05.01.03.03
Response to stimulus.Stress response.Biotic stress response.Resistance proteins.Bacteriocine resistance	06.02.02.04.03	5				bacteriocine resistance	32.05.01.05
Response to stimulus.Stress response.Biotic stress response.Resistance proteins.Electromagnetic waves resistance (e.g. UV)	06.02.02.04.04	5				electromagnetic waves resistance (e.g. UV)	32.05.01.07
Response to stimulus.Stress response.Biotic stress response.Defense related proteins	06.02.02.05	4				defense related proteins	32.05.03
Response to stimulus.Interaction with the environment (systemic)	06.03	2				INTERACTION WITH THE ENVIRONMENT (Systemic)	36
Response to stimulus.Interaction with the environment (systemic).Nutrients uptake and absorption (e.g. digestion)	06.03.01	3	GO:digestion	GO:0007586		nutrients uptake and absorption (e.g. digestion)	36.03
Response to stimulus.Interaction with the environment (systemic).Osmoregulation and excretion	06.03.02	3	GO:osmoregulation	GO:0018987		osmoregulation and excretion	36.05
Response to stimulus.Interaction with the environment (systemic).Gas and metabolite distribution	06.03.03	3				gas and metabolite distribution	36.07
Response to stimulus.Interaction with the environment (systemic).Gas and metabolite distribution.Gas exchange and distribution	06.03.03.01	4	GO:respiratory gaseous exchange	GO:0007585		gas exchange and distribution	36.07.01
Response to stimulus.Interaction with the environment (systemic).Gas and metabolite distribution.Control of respiratory activity	06.03.03.02	4	GO:regulation of respiratory gaseous exchange	GO:0043576		control of respiratory activity	36.07.03
Response to stimulus.Interaction with the environment (systemic).Gas and metabolite distribution.Metabolite distribution	06.03.03.03	4				metabolite distribution	36.07.05
Response to stimulus.Interaction with the environment (systemic).Gas and metabolite distribution.Circulation	06.03.03.04	4	GO:circulation	GO:0008015		circulation	36.07.07
Response to stimulus.Interaction with the environment (systemic).Systemic temperature regulation	06.03.04	3	GO:thermoregulation	GO:0001659		systemic temperature regulation	36.09
Response to stimulus.Interaction with the environment (systemic).Systemic rhythm control	06.03.05	3				systemic rhythm control	36.11
Response to stimulus.Interaction with the environment (systemic).Plant / fungal specific systemic sensing and response	06.03.06	3				plant / fungal specific systemic sensing and response	36.20
Response to stimulus.Interaction with the environment (systemic).Plant / fungal specific systemic sensing and response.Response to environmental stimuli	06.03.06.01	4	GO:response to external stimulus	GO:0009605		response to environmental stimuli	36.20.35
Response to stimulus.Interaction with the environment (systemic).Plant / fungal specific systemic sensing and response.Response to environmental stimuli.Chemical environment sensing and response	06.03.06.01.01	5	GO:response to chemical stimulus	GO:0042221		chemical environment sensing and response	36.20.35.09
Response to stimulus.Interaction with the environment (systemic).Plant / fungal specific systemic sensing and response.Response to environmental stimuli.Chemical environment sensing and response.Water response and homeostasis	06.03.06.01.01.01	6	GO:response to water	GO:0009415		water response and homeostasis	36.20.35.09.01
Response to stimulus.Interaction with the environment (systemic).Plant / fungal specific systemic sensing and response.Response to environmental stimuli.Chemical environment sensing and response.PH response	06.03.06.01.01.02	6	GO:response to pH	GO:0009268		pH response	36.20.35.09.03
Response to stimulus.Interaction with the environment (systemic).Plant / fungal specific systemic sensing and response.Response to environmental stimuli.Chemical environment sensing and response.Osmotic response	06.03.06.01.01.03	6	GO:response to osmotic stress	GO:0006970		osmotic response	36.20.35.09.05
Response to stimulus.Interaction with the environment (systemic).Plant / fungal specific systemic sensing and response.Response to environmental stimuli.Chemical environment sensing and response.Chemotropism	06.03.06.01.01.04	6	GO:chemotropism	GO:0043577		chemotropism	36.20.35.09.07
Response to stimulus.Interaction with the environment (systemic).Plant / fungal specific systemic sensing and response.Response to environmental stimuli.Light sensing and response	06.03.06.01.02	5	GO:detection of light stimulus	GO:0009583		light sensing and response	36.20.35.11
Response to stimulus.Interaction with the environment (systemic).Plant / fungal specific systemic sensing and response.Response to environmental stimuli.Light sensing and response.Phototropism	06.03.06.01.02.01	6	GO:phototropism	GO:0009638		phototropism	36.20.35.11.01
Response to stimulus.Interaction with the environment (systemic).Plant / fungal specific systemic sensing and response.Response to environmental stimuli.Gravity sensing and response	06.03.06.01.03	5	GO:detection of gravity	GO:0009590		gravity sensing and response	36.20.35.13
Response to stimulus.Interaction with the environment (systemic).Plant / fungal specific systemic sensing and response.Response to environmental stimuli.Mechanical stimulus response	06.03.06.01.04	5	GO:response to mechanical stimulus	GO:0009612		mechanical stimulus response	36.20.35.15
Signaling	07	1	GO:signal transduction	GO:0007165		CELLULAR COMMUNICATION/SIGNAL TRANSDUCTION MECHANISM	30	4270
Signaling.Hormone Signaling	07.01	2	GO:hormone-mediated signaling	GO:0009755		plant hormonal regulation	36.20.18	1400
Signaling.Hormone Signaling.ABA Signaling	07.01.01	3				abscisic acid response	36.20.18.05	176
Signaling.Hormone Signaling.ABA Signaling.ABA metabolism	07.01.01.01	4	GO:abscisic acid metabolism	GO:0009687				25
Signaling.Hormone Signaling.ABA Signaling.ABA metabolism.ABA biosynthesis	07.01.01.01.01	5	GO:abscisic acid biosynthesis	GO:0009688	vv11013ABA_Biosynthesis			25
Signaling.Hormone Signaling.ABA Signaling.ABA metabolism.ABA catabolism	07.01.01.01.02	5	GO:abscisic acid catabolism	GO:0046345				3
Signaling.Hormone Signaling.ABA Signaling.ABA-mediated Signaling pathway	07.01.01.02	4	GO:abscisic acid mediated signaling	GO:0009738	vv30001ABA_signaling			167
Signaling.Hormone Signaling.ABA Signaling.ABA-responsive	07.01.01.03	4	GO:response to abscisic acid stimulus	GO:0009737				9
Signaling.Hormone Signaling.Auxin Signaling	07.01.02	3				auxin response	36.20.18.01	477
Signaling.Hormone Signaling.Auxin Signaling.Auxin metabolism	07.01.02.01	4	GO:auxin metabolism	GO:0009850	vv11002Auxin_biosynthesis			106
Signaling.Hormone Signaling.Auxin Signaling.Auxin metabolism.Auxin activation by conjugation hydrolysis	07.01.02.01.01	5	GO:positive regulation of auxin metabolic process	GO:0090355				9
Signaling.Hormone Signaling.Auxin Signaling.Auxin metabolism.Auxin inactivation by conjugation	07.01.02.01.02	5	GO:negative regulation of auxin metabolic process	GO:0090356				19
Signaling.Hormone Signaling.Auxin Signaling.Auxin responsive	07.01.02.02	4	GO:response to auxin stimulus	GO:0009733				91
Signaling.Hormone Signaling.Auxin Signaling.Auxin transport	07.01.02.03	4	GO:auxin transport	GO:0060918	vv50004Auxin_transport			58
Signaling.Hormone Signaling.Auxin Signaling.Auxin-mediated Signaling pathway	07.01.02.04	4	GO:auxin mediated signaling pathway	GO:0009734	vv30003Auxin_signaling			313
Signaling.Hormone Signaling.Auxin Signaling.Regulation of auxin transport	07.01.02.05	4	GO:regulation of auxin polar transport	GO:2000012				6
Signaling.Hormone Signaling.Brassinosteroid Signaling	07.01.03	3				brassinosteroid response	36.20.18.06	106
Signaling.Hormone Signaling.Brassinosteroid Signaling.Brassinosteroid metabolism	07.01.03.01	4	GO:brassinosteroid metabolism	GO:0016131				44
Signaling.Hormone Signaling.Brassinosteroid Signaling.Brassinosteroid metabolism.Brassinosteroid biosynthesis	07.01.03.01.01	5	GO:brassinosteroid biosynthesis	GO:0016132	vv10905Brassinosteroid_biosynthesis			43
Signaling.Hormone Signaling.Brassinosteroid Signaling.Brassinosteroid metabolism.Brassinosteroid catabolism	07.01.03.01.02	5	GO:brassinosteroid catabolism	GO:0016133				2
Signaling.Hormone Signaling.Brassinosteroid Signaling.Brassinosteroid-mediated Signaling pathway	07.01.03.02	4	GO:brassinosteroid mediated signaling	GO:0009742	vv30005Brassinosteroids_signaling			62
Signaling.Hormone Signaling.Cytokinin Signaling	07.01.04	3				cytokinin response	36.20.18.04	143
Signaling.Hormone Signaling.Cytokinin Signaling.Cytokinin metabolism	07.01.04.01	4	GO:cytokinin metabolism	GO:0009690	vv10908Zeatin_biosynthesis			61
Signaling.Hormone Signaling.Cytokinin Signaling.Cytokinin metabolism.Cytokinin biosynthesis	07.01.04.01.01	5	GO:cytokinin biosynthesis	GO:0009691				27
Signaling.Hormone Signaling.Cytokinin Signaling.Cytokinin metabolism.Cytokinin catabolism	07.01.04.01.02	5	GO:cytokinin catabolism	GO:0009823				11
Signaling.Hormone Signaling.Cytokinin Signaling.Cytokinin metabolism.Cytokinin inactivation by glycosylation	07.01.04.01.03	5	GO:negative regulation of cytokinin mediated signaling pathway	GO:0080037				23
Signaling.Hormone Signaling.Cytokinin Signaling.Cytokinin transport	07.01.04.02	4	GO:cytokinin transport	GO:0010184				16
Signaling.Hormone Signaling.Cytokinin Signaling.Cytokinin-mediated Signaling pathway	07.01.04.03	4	GO:cytokinin mediated signaling	GO:0009736	vv30007Cytokinin_signaling			80
Signaling.Hormone Signaling.Ethylene Signaling	07.01.05	3				ethylen response	36.20.18.02	303
Signaling.Hormone Signaling.Ethylene Signaling.Ethylene metabolism	07.01.05.01	4	GO:ethylene metabolism	GO:0009692				53
Signaling.Hormone Signaling.Ethylene Signaling.Ethylene metabolism.Ethylene biosynthesis	07.01.05.01.01	5	GO:ethylene biosynthesis	GO:0009693				51
Signaling.Hormone Signaling.Ethylene Signaling.Ethylene metabolism.Prevention of ethylene biosynthesis	07.01.05.01.02	5	GO:negative regulation of ethylene biosynthetic process	GO:0010366				2
Signaling.Hormone Signaling.Ethylene Signaling.Ethylene responsive	07.01.05.02	4	GO:response to ethylene stimulus	GO:0009723				13
Signaling.Hormone Signaling.Ethylene Signaling.Ethylene-mediated Signaling pathway	07.01.05.03	4	GO:ethylene mediated signaling pathway	GO:0009873	vv30008Ethylene_signaling			282
Signaling.Hormone Signaling.Ethylene Signaling.Regulation of ethylene biosynthesis	07.01.05.04	4	GO:regulation of 1-aminocyclopropane-1-carboxylate metabolic process	GO:0010602				5
Signaling.Hormone Signaling.Gibberellic acid Signaling	07.01.06	3				gibberellic acid response	36.20.18.03	88
Signaling.Hormone Signaling.Gibberellic acid Signaling.Gibberellic acid metabolism	07.01.06.01	4	GO:gibberellic acid metabolism	GO:0009685				45
Signaling.Hormone Signaling.Gibberellic acid Signaling.Gibberellic acid metabolism.Gibberellic acid biosynthesis	07.01.06.01.01	5	GO:gibberellic acid biosynthesis	GO:0009686				35
Signaling.Hormone Signaling.Gibberellic acid Signaling.Gibberellic acid metabolism.Gibberellic acid catabolism	07.01.06.01.02	5	GO:gibberellic acid catabolism	GO:0045487				10
Signaling.Hormone Signaling.Gibberellic acid Signaling.Gibberellic acid-mediated Signaling pathway	07.01.06.02	4	GO:gibberellic acid mediated signaling	GO:0009740	vv30010Gibberellin_signaling			43
Signaling.Hormone Signaling.Jasmonate salicylate signaling	07.01.07	3			vv30011Jasmonate_signaling	other plant signalling molecules response (jasmonic acid, salicylic acid etc.)	36.20.18.99	143
Signaling.Hormone Signaling.Jasmonate salicylate signaling.Jasmonate Signaling	07.01.07.01	4						136
Signaling.Hormone Signaling.Jasmonate salicylate signaling.Jasmonate Signaling.Jasmonate metabolism	07.01.07.01.01	5	GO:jasmonic acid metabolism	GO:0009694				39
Signaling.Hormone Signaling.Jasmonate salicylate signaling.Jasmonate Signaling.Jasmonate metabolism.Jasmonate biosynthesis	07.01.07.01.01.01	6	GO:jasmonic acid biosynthesis	GO:0009695				18
Signaling.Hormone Signaling.Jasmonate salicylate signaling.Jasmonate Signaling.Jasmonate-mediated Signaling pathway	07.01.07.01.02	5	GO:regulation of jasmonic acid mediated signaling pathway	GO:2000022				97
Signaling.Hormone Signaling.Jasmonate salicylate signaling.Salicylic acid Signaling	07.01.07.02	4						36
Signaling.Hormone Signaling.Jasmonate salicylate signaling.Salicylic acid Signaling.Salicylic acid metabolism	07.01.07.02.01	5	GO:salicylic acid metabolism	GO:0009696				5
Signaling.Hormone Signaling.Jasmonate salicylate signaling.Salicylic acid Signaling.Salicylic acid metabolism.Salicylic acid biosynthesis	07.01.07.02.01.01	6	GO:salicylic acid biosynthesis	GO:0009697				5
Signaling.Hormone Signaling.Jasmonate salicylate signaling.Salicylic acid Signaling.Salicylic acid-mediated Signaling pathway	07.01.07.02.02	5	GO:salicylic acid mediated signaling pathway	GO:0009863				9
Signaling.Hormone Signaling.Jasmonate salicylate signaling.Salicylic acid Signaling.Salicylic acid-responsive	07.01.07.02.03	5	GO:response to salicylic acid stimulus	GO:0009751				22
Signaling.Signaling pathway	07.02	2	GO:signaling pathway	GO:0023033				2959
Signaling.Signaling pathway.14-3-3 family interactome	07.02.01	3						16
Signaling.Signaling pathway.Calcium sensors and Signaling	07.02.02	3	GO:detection of calcium ion	GO:0005513	vv34020Calcium_signaling_pathway			415
Signaling.Signaling pathway.Circadian clock Signaling	07.02.03	3	GO:rhythmic process	GO:0048511	vv34710Circadian_rhythm	rhythm (e.g. circadian, ultradian)	34.11.11	100
Signaling.Signaling pathway.G-protein signaling pathway	07.02.04	3	GO:G-protein coupled receptor protein signaling pathway	GO:0007186		G-protein mediated signal transduction	30.01.05.05	261
Signaling.Signaling pathway.G-protein signaling pathway.RAB-GTPase regulation	07.02.04.01	4	GO:regulation of Rab GTPase activity	GO:0032313				69
Signaling.Signaling pathway.G-protein signaling pathway.RCC1 superfamily protein	07.02.04.02	4	GO:Ran guanyl-nucleotide exchange factor activity	GO:0005087				27
Signaling.Signaling pathway.Small GTPase mediated signal transduction	07.02.04.03	4	GO:small GTPase mediated signal transduction	GO:0007264		small GTPase mediated signal transduction	30.01.05.05.01
Signaling.Signaling pathway.Trimeric G-protein mediated signal transduction	07.02.04.04	4				trimeric G-protein mediated signal transduction	30.01.05.05.03
Signaling.Signaling pathway.Light Signaling	07.02.05	3	GO:detection of light stimulus	GO:0009583		photoperception and response	34.11.01	59
Signaling.Signaling pathway.Light Signaling.Blue light Signaling	07.02.05.01	4	GO:blue light signaling pathway	GO:0009785				7
Signaling.Signaling pathway.Light Signaling.Red/Far red light Signaling	07.02.05.02	4	GO:red or far red light signaling pathway	GO:0010017				11
Signaling.Signaling pathway.Phosphatidylinositol Signaling	07.02.06	3	GO:phosphoinositide-mediated signaling	GO:0048015	vv34070Phosphatidylinositol_signaling_system			142
Signaling.Signaling pathway.Phospholipid Signaling	07.02.07	3						6
Signaling.Signaling pathway.Protein antiphosphatase	07.02.08	3						3
Signaling.Signaling pathway.Protein kinase	07.02.09	3	GO:protein kinase activity	GO:0004672				1846
Signaling.Signaling pathway.Protein kinase.MAPK cascade	07.02.09.01	4	GO:MAPKKK cascade	GO:0000165				87
Signaling.Signaling pathway.Protein kinase.Ribosomal protein kinase	07.02.09.02	4	GO:ribosomal protein S6 kinase activity	GO:0004711				2
Signaling.Signaling pathway.Protein phosphatase	07.02.10	3	GO:phosphoprotein phosphatase activity	GO:0004721				160
Signaling.Signaling pathway.Protein phosphatase.PP2A	07.02.10.01	4	GO:myosin-light-chain-phosphatase activity	GO:0050115				14
Signaling.Signaling pathway.Protein phosphatase.PP2C	07.02.10.02	4						60
Signaling.Signaling pathway.Signaling molecules	07.02.11	3						27
Signaling.Signaling pathway.Signaling molecules.Second messenger biosynthesis	07.02.11.01	4						4
Signaling.Signaling pathway.Signaling molecules.Signaling peptide	07.02.11.02	4						23
Signaling.Signaling pathway.Signaling molecules.Signaling peptide.Ligand peptide	07.02.11.02.01	5						10
Signaling.Signaling pathway.Signaling receptor	07.02.12	3	GO:cell surface receptor linked signal transduction	GO:0007166		transmembrane signal transduction	30.05	13
Signaling.Signaling pathway.Signaling receptor.Receptor enzyme mediated signalling	07.02.12.01	4	GO:enzyme linked receptor protein signaling pathway	GO:0007167		receptor enzyme mediated signalling	30.05.01
Signaling.Signaling pathway.Signaling receptor.Receptor enzyme mediated signalling.Interleukine receptor signalling pathway	07.02.12.01.01	5				interleukine receptor signalling pathway	30.05.01.05
Signaling.Signaling pathway.Signaling receptor.Receptor enzyme mediated signalling.Two-component signal transduction system (sensor kinase component)	07.02.12.01.02	5	GO:two-component signal transduction system (phosphorelay)	GO:0000160		two-component signal transduction system (sensor kinase component)	30.05.01.10
Signaling.Signaling pathway.Signaling receptor.Receptor enzyme mediated signalling.Transmembrane receptor protein tyrosine kinase signalling pathways	07.02.12.01.03	5	GO:transmembrane receptor protein tyrosine kinase signaling pathway	GO:0007169		transmembrane receptor protein tyrosine kinase signalling pathways	30.05.01.12
Signaling.Signaling pathway.Signaling receptor.Receptor enzyme mediated signalling.Transmembrane receptor protein tyrosine kinase signalling pathways.EGF-receptor signalling pathway	07.02.12.01.03.01	6	GO:epidermal growth factor receptor signaling pathway	GO:0007173		EGF-receptor signalling pathway	30.05.01.12.01
Signaling.Signaling pathway.Signaling receptor.Receptor enzyme mediated signalling.Transmembrane receptor protein tyrosine kinase signalling pathways.FGF-receptor signalling pathway	07.02.12.01.03.02	6	GO:fibroblast growth factor receptor signaling pathway	GO:0008543		FGF-receptor signalling pathway	30.05.01.12.03
Signaling.Signaling pathway.Signaling receptor.Receptor enzyme mediated signalling.Transmembrane receptor protein tyrosine kinase signalling pathways.IGF-receptor signalling pathway	07.02.12.01.03.03	6	GO:insulin-like growth factor receptor signaling pathway	GO:0048009		IGF-receptor signalling pathway	30.05.01.12.04
Signaling.Signaling pathway.Signaling receptor.Receptor enzyme mediated signalling.Transmembrane receptor protein tyrosine kinase signalling pathways.Insulin receptor signalling pathway	07.02.12.01.03.04	6	GO:insulin receptor signaling pathway	GO:0008286		insulin receptor signalling pathway	30.05.01.12.05
Signaling.Signaling pathway.Signaling receptor.Receptor enzyme mediated signalling.Transmembrane receptor protein serine/threonine kinase signalling pathways	07.02.12.01.04	5	GO:transmembrane receptor protein serine/threonine kinase signaling pathway	GO:0007178		transmembrane receptor protein serine/threonine kinase signalling pathways	30.05.01.18
Signaling.Signaling pathway.Signaling receptor.Receptor enzyme mediated signalling.Transmembrane receptor protein serine/threonine kinase signalling pathways.TGF-beta-receptor signalling pathway	07.02.12.01.04.01	6	GO:transforming growth factor beta receptor signaling pathway	GO:0007179		TGF-beta-receptor signalling pathway	30.05.01.18.01
Signaling.Signaling pathway.Signaling receptor.Non-enzymatic receptor mediated signalling	07.02.12.02	4				non-enzymatic receptor mediated signalling	30.05.02
Signaling.Signaling pathway.Signaling receptor.Non-enzymatic receptor mediated signalling.Notch-receptor signalling pathway	07.02.12.02.01	5	GO:Notch signaling pathway	GO:0007219		Notch-receptor signalling pathway	30.05.02.14
Signaling.Signaling pathway.Signaling receptor.Non-enzymatic receptor mediated signalling.Hedgehog-dependent signalling pathway	07.02.12.02.02	5	GO:smoothened signaling pathway	GO:0007224		hedgehog-dependent signalling pathway	30.05.02.16
Signaling.Signaling pathway.Signaling receptor.Non-enzymatic receptor mediated signalling.Wnt signalling pathway	07.02.12.02.03	5	GO:Wnt receptor signaling pathway	GO:0016055		wnt signalling pathway	30.05.02.20
Signaling.Signaling pathway.Signaling receptor.Non-enzymatic receptor mediated signalling.Tl-receptor (LRR proteins) signalling pathway	07.02.12.02.04	5				Tl-receptor (LRR proteins) signalling pathway	30.05.02.22
Signaling.Signaling pathway.Signaling receptor.Non-enzymatic receptor mediated signalling.G-protein coupled receptor signalling pathway	07.02.12.02.05	5	GO:G-protein coupled receptor protein signaling pathway	GO:0007186		G-protein coupled receptor signalling pathway	30.05.02.24
Signaling.Signaling pathway.Signaling receptor.Non-enzymatic receptor mediated signalling.G-protein coupled receptor signalling pathway.Serotonin receptor signalling pathway	07.02.12.02.05.01	6	GO:serotonin receptor signaling pathway	GO:0007210		serotonin receptor signalling pathway	30.05.02.24.01
Signaling.Signaling pathway.Signaling receptor.Non-enzymatic receptor mediated signalling.G-protein coupled receptor signalling pathway.Acetyl choline receptor signalling pathway	07.02.12.02.05.02	6	GO:acetylcholine receptor signaling, muscarinic pathway	GO:0007213		acetyl choline receptor signalling pathway	30.05.02.24.02
Signaling.Signaling pathway.Signaling receptor.Non-enzymatic receptor mediated signalling.G-protein coupled receptor signalling pathway.Dopamine receptor signalling pathway	07.02.12.02.05.03	6	GO:dopamine receptor signaling pathway	GO:0007212		dopamine receptor signalling pathway	30.05.02.24.03
Signaling.Signaling pathway.Signaling receptor.Non-enzymatic receptor mediated signalling.G-protein coupled receptor signalling pathway.Gamma-aminobutyric acid signalling pathway	07.02.12.02.05.04	6	GO:gamma-aminobutyric acid signaling pathway	GO:0007214		gamma-aminobutyric acid signalling pathway	30.05.02.24.04
Signaling.Signaling pathway.Signaling receptor.Non-enzymatic receptor mediated signalling.G-protein coupled receptor signalling pathway.Glutamate signalling pathway	07.02.12.02.05.05	6	GO:glutamate signaling pathway	GO:0007215		glutamate signalling pathway	30.05.02.24.05
Signaling.Signaling pathway.Signaling receptor.Non-enzymatic receptor mediated signalling.G-protein coupled receptor signalling pathway.Neuropeptide signalling pathway	07.02.12.02.05.06	6	GO:neuropeptide signaling pathway	GO:0007218		neuropeptide signalling pathway	30.05.02.24.06
Signaling.Signaling pathway.Signaling receptor.Non-enzymatic receptor mediated signalling.Integrin receptor signalling pathway	07.02.12.02.06	5	GO:integrin-mediated signaling pathway	GO:0007229		integrin receptor signalling pathway	30.05.02.26
Signaling.Signaling pathway.Signaling receptor.Non-enzymatic receptor mediated signalling.Cadherin mediated signalling pathway	07.02.12.02.07	5				cadherin mediated signalling pathway	30.05.02.28
Signaling.Signaling pathway.Signaling receptor.Non-enzymatic receptor mediated signalling.Ion channel mediated signalling pathway	07.02.12.02.08	5				ion channel mediated signalling pathway	30.05.02.30
Signaling.Signaling pathway.Stress response Signaling	07.02.13	3	GO:regulation of response to stress	GO:0080134				12
Signaling.Signaling pathway.Stress response Signaling.Drought response Signaling	07.02.13.01	4	GO:regulation of response to water deprivation	GO:2000070				2
Signaling.Signaling pathway.Stress response Signaling.Salt stress response Signaling	07.02.13.02	4	GO:cellular response to salt stress	GO:0071472				10
Signaling.Signaling pathway.TOR Signaling pathway	07.02.14	3	GO:TOR signaling pathway	GO:0031929	vv34150mTOR_signaling_pathway			37
Signaling.Signaling pathway.Intracellular signalling	07.02.15	3	GO:intracellular signaling cascade	GO:0007242		intracellular signalling	30.01
Signaling.Signaling pathway.Intracellular signalling.Unspecified signal transduction	07.02.15.01	4				unspecified signal transduction	30.01.01
Signaling.Signaling pathway.Intracellular signalling.Enzyme mediated signal transduction	07.02.15.02	4				enzyme mediated signal transduction	30.01.05
Signaling.Signaling pathway.Intracellular signalling.Enzyme mediated signal transduction.Protein kinase cascades	07.02.15.02.01	5	GO:protein kinase cascade	GO:0007243		protein kinase cascades	30.01.05.01
Signaling.Signaling pathway.Intracellular signalling.Enzyme mediated signal transduction.Protein kinase cascades.JAK-STAT cascade	07.02.15.02.01.01	6	GO:JAK-STAT cascade	GO:0007259		JAK-STAT cascade	30.01.05.01.01
Signaling.Signaling pathway.Intracellular signalling.Enzyme mediated signal transduction.Protein kinase cascades.JNK cascade	07.02.15.02.01.02	6	GO:JNK cascade	GO:0007254		JNK cascade	30.01.05.01.02
Signaling.Signaling pathway.Intracellular signalling.Enzyme mediated signal transduction.Protein kinase cascades.MAPKKK cascade	07.02.15.02.01.03	6	GO:MAPKKK cascade	GO:0000165		MAPKKK cascade	30.01.05.01.03
Signaling.Signaling pathway.Intracellular signalling.Enzyme mediated signal transduction.Protein kinase cascades.NIK-I-kappaB/NF-kappaB cascade	07.02.15.02.01.04	6	GO:I-kappaB kinase/NF-kappaB cascade	GO:0007249		NIK-I-kappaB/NF-kappaB cascade	30.01.05.01.04
Signaling.Signaling pathway.Intracellular signalling.Enzyme mediated signal transduction.Protease mediated signal transduction	07.02.15.02.02	5				protease mediated signal transduction	30.01.05.03
Signaling.Signaling pathway.Intracellular signalling.Enzyme mediated signal transduction.Two-component signal transduction system (e.g. phosphorelay)	07.02.15.02.03	5	GO:two-component signal transduction system (phosphorelay)	GO:0000160		two-component signal transduction system (e.g. phosphorelay)	30.01.05.07
Signaling.Signaling pathway.Intracellular signalling.Second messenger mediated signal transduction	07.02.15.03	4	GO:second-messenger-mediated signaling	GO:0019932		second messenger mediated signal transduction	30.01.09
Signaling.Signaling pathway.Intracellular signalling.Second messenger mediated signal transduction.NO mediated signal transduction	07.02.15.03.01	5	GO:nitric oxide mediated signal transduction	GO:0007263		NO mediated signal transduction	30.01.09.01
Signaling.Signaling pathway.Intracellular signalling.Second messenger mediated signal transduction.Ca2+ mediated signal transduction	07.02.15.03.02	5	GO:calcium-mediated signaling	GO:0019722		Ca2+ mediated signal transduction	30.01.09.03
Signaling.Signaling pathway.Intracellular signalling.Second messenger mediated signal transduction.CAMP mediated signal transduction	07.02.15.03.03	5	GO:cAMP-mediated signaling	GO:0019933		cAMP mediated signal transduction	30.01.09.07
Signaling.Signaling pathway.Intracellular signalling.Second messenger mediated signal transduction.Fatty acid derivatives mediated signal transduction	07.02.15.03.04	5				fatty acid derivatives mediated signal transduction	30.01.09.09
Signaling.Signaling pathway.Intracellular signalling.Second messenger mediated signal transduction.Polyphosphoinositol mediated signal transduction	07.02.15.03.05	5				polyphosphoinositol mediated signal transduction	30.01.09.11
Signaling.Signaling pathway.Intracellular signalling.Ligand-dependent nuclear receptors	07.02.15.04	4				ligand-dependent nuclear receptors	30.01.11
Transport overview	08	1	GO:transport	GO:0006810		CELLULAR TRANSPORT, TRANSPORT FACILITATION AND TRANSPORT ROUTES	20	4265
Transport overview.Channels and pores	08.01	2	GO:channel or pore class transporter activity	GO:0015267	vv50101Channels_and_pores	channel / pore class transport	20.03.01	451
Transport overview.Channels and pores.a-Type channels	08.01.01	3			T1_A			321
Transport overview.Channels and pores.a-Type channels.The Voltage-gated Ion Channel	08.01.01.01	4	GO:ion channel activity	GO:0005216	T1_A_1	ion channels	20.03.01.01	63
Transport overview.Channels and pores.a-Type channels.The Voltage-gated Ion Channel.K+ channel	08.01.01.01.04	5	GO:voltage-gated potassium channel activity	GO:0005249	T1_A_1_4			16
Transport overview.Channels and pores.a-Type channels.The Voltage-gated Ion Channel.Cyclic nucleotide-gated nonselective cation channel	08.01.01.01.05	5	GO:cation channel activity	GO:0005261	T1_A_1_5			25
Transport overview.Channels and pores.a-Type channels.The Voltage-gated Ion Channel.outward rectifying K+ channel	08.01.01.01.07	5	GO:outward rectifier potassium channel activity	GO:0015271	T1_A_1_7			10
Transport overview.Channels and pores.a-Type channels.Inward Rectifier K+ Channel	08.01.01.02	4	GO:inward rectifier potassium channel activity	GO:0005242	T1_A_2			4
Transport overview.Channels and pores.a-Type channels.Ryanodine-Inositol 1,4,5-triphosphate Receptor Ca2+ Channel	08.01.01.03	4	GO:ryanodine-sensitive calcium-release channel activity	GO:0005219	T1_A_3			1
Transport overview.Channels and pores.a-Type channels.Transient Receptor Potential Ca2+ Channel	08.01.01.04	4			T1_A_4			1
Transport overview.Channels and pores.a-Type channels.Major Intrinsic Protein	08.01.01.08	4	GO:water channel activity	GO:0015250	T1_A_8			54
Transport overview.Channels and pores.a-Type channels.Neurotransmitter Receptor, Cys loop, Ligand-gated Ion Channel	08.01.01.09	4			T1_A_9			7
Transport overview.Channels and pores.a-Type channels.Glutamate-gated Ion Channel of Neurotransmitter Receptors	08.01.01.10	4	GO:glutamate-gated ion channel activity	GO:0005234	T1_A_10			52
Transport overview.Channels and pores.a-Type channels.Ammonia Channel Transporter	08.01.01.11	4	GO:ammonia transporter activity	GO:0051739	T1_A_11			12
Transport overview.Channels and pores.a-Type channels.Epithelial Chloride Channel	08.01.01.13	4	GO:chloride channel activity	GO:0005254	T1_A_13
Transport overview.Channels and pores.a-Type channels.Chloroplast Envelope Anion Channel-forming	08.01.01.18	4			T1_A_18			1
Transport overview.Channels and pores.a-Type channels.Small Conductance Mechanosensitive Ion Channel	08.01.01.23	4	GO:mechanically-gated ion channel activity	GO:0008381	T1_A_23			13
Transport overview.Channels and pores.a-Type channels.Annexin	08.01.01.31	4			T1_A_31			47
Transport overview.Channels and pores.a-Type channels.Cation Channel-forming Heat Shock Protein-70	08.01.01.33	4			T1_A_33			44
Transport overview.Channels and pores.a-Type channels.CorA Metal Ion Transporter	08.01.01.35	4	GO:magnesium ion transporter activity	GO:0015095	T1_A_35			10
Transport overview.Channels and pores.a-Type channels.Nucleotide-sensitive Anion-selective Channel	08.01.01.47	4			T1_A_47			1
Transport overview.Channels and pores.a-Type channels.Presenilin ER Ca2+ Leak Channel	08.01.01.54	4			T1_A_54			2
Transport overview.Channels and pores.a-Type channels.Copper Transporter	08.01.01.56	4	GO:copper ion import	GO:0015677	T1_A_56			9
Transport overview.Channels and pores.?-Barrel porins	08.01.02	3			T1_B	general bacterial porin family (e.g. ompf, sugar porin, omf)	20.03.01.07	2
Transport overview.Channels and pores.?-Barrel porins.Mitochondrial and Plastid Porin	08.01.02.08	4			T1_B_8			4
Transport overview.Channels and pores.?-Barrel porins.Autotransporter	08.01.02.12	4			T1_B_12			12
Transport overview.Channels and pores.?-Barrel porins.Outer Membrane Factor	08.01.02.17	4			T1_B_17			2
Transport overview.Channels and pores.?-Barrel porins.Plastid Outer Envelope Porin of 24 kDa	08.01.02.28	4			T1_B_28			32
Transport overview.Channels and pores.?-Barrel porins.Plastid Outer Envelope Porin of 21 kDa	08.01.02.29	4			T1_B_29			1
Transport overview.Channels and pores.?-Barrel porins.Plastid Outer Envelope Porin of 16 kDa	08.01.02.30	4			T1_B_30			1
Transport overview.Channels and pores.?-Barrel porins.Outer Membrane Protein Insertion Porin	08.01.02.33	4			T1_B_33			1
Transport overview.Channels and pores.?-Barrel porins.Bacterial Porin, OmpW	08.01.02.39	4			T1_B_39			23
Transport overview.Channels and pores.?-Barrel porins.Plastid Outer Envelope Porin of 37 kDa	08.01.02.47	4			T1_B_47			32
Transport overview.Channels and pores.Pore-forming toxins	08.01.03	3			T1_C	pore-forming toxins (e.g. diphteria toxin, hemolysin)	20.03.01.09	9
Transport overview.Channels and pores.Pore-forming toxins.Aerolysin Channel-forming Toxin	08.01.03.04	4			T1_C_4			4
Transport overview.Channels and pores.Pore-forming toxins.Amoebapore	08.01.03.35	4			T1_C_35			3
Transport overview.Channels and pores.Pore-forming toxins.Bactericidal Permeability Increasing Protein	08.01.03.40	4			T1_C_40			2
Transport overview.Channels and pores.Vesicle Fusion Pores	08.01.06	3			T1_F			89
Transport overview.Channels and pores.Vesicle Fusion Pores.Synaptosomal Vesicle Fusion Pore	08.01.06.01	4	GO:post-Golgi transport	GO:0006892	T1_F_1	post Golgi transport	20.09.07.06	43
Transport overview.Electrochemical Potential-driven Transporters	08.02	2	GO:porter activity	GO:0015291	vv50121Porters_cat_1_to_6 vv50122Porters_cat_7_to_17 vv50123Porters_cat_18_to_29 vv50124Porters_cat_30_to_64 vv50125Porters_cat_66_to_94			1081
Transport overview.Electrochemical Potential-driven Transporters.Porters	08.02.01	3			T2_A			1079
Transport overview.Electrochemical Potential-driven Transporters.Porters.Major Facilitator Superfamily	08.02.01.01	4			T2_A_1			134
Transport overview.Electrochemical Potential-driven Transporters.Porters.Major Facilitator Superfamily.Sugar Porter	08.02.01.01.01	5			T2_A_1_1			68
Transport overview.Electrochemical Potential-driven Transporters.Porters.Major Facilitator Superfamily.Drug:H+ Antiporter-1 (12 Spanner)	08.02.01.01.02	5	GO:drug transport	GO:0015893	T2_A_1_2	drug transport	20.01.27	12
Transport overview.Electrochemical Potential-driven Transporters.Porters.Major Facilitator Superfamily.Organic phosphate:Pi antiporter	08.02.01.01.04	5			T2_A_1_4			4
Transport overview.Electrochemical Potential-driven Transporters.Porters.Major Facilitator Superfamily.Nitrate/Nitrite Porter	08.02.01.01.08	5			T2_A_1_8			7
Transport overview.Electrochemical Potential-driven Transporters.Porters.Major Facilitator Superfamily.Phosphate: H+ Symporter	08.02.01.01.09	5			T2_A_1_9			11
Transport overview.Electrochemical Potential-driven Transporters.Porters.Major Facilitator Superfamily.Anion:Cation Symporter	08.02.01.01.14	5			T2_A_1_14			7
Transport overview.Electrochemical Potential-driven Transporters.Porters.Major Facilitator Superfamily.Organic Cation Transporter	08.02.01.01.19	5			T2_A_1_19			4
Transport overview.Electrochemical Potential-driven Transporters.Porters.Major Facilitator Superfamily.Vesicular Neurotransmitter Transporter	08.02.01.01.22	5	GO:neurotransmitter transport	GO:0006836	T2_A_1_22	neurotransmitter transport	20.01.26	1
Transport overview.Electrochemical Potential-driven Transporters.Porters.Major Facilitator Superfamily.Purine Transporter, AzgA	08.02.01.01.40	5			T2_A_1_40			4
Transport overview.Electrochemical Potential-driven Transporters.Porters.Major Facilitator Superfamily.Endosomal Spinster	08.02.01.01.49	5			T2_A_1_49			5
Transport overview.Electrochemical Potential-driven Transporters.Porters.Glycoside-Pentoside-Hexuronide:Cation Symporter	08.02.01.02	4			T2_A_2			7
Transport overview.Electrochemical Potential-driven Transporters.Porters.Amino Acid-Polyamine-Organocation	08.02.01.03	4			T2_A_3			12
Transport overview.Electrochemical Potential-driven Transporters.Porters.Amino Acid-Polyamine-Organocation.Cationic Amino Acid Transporter	08.02.01.03.03	5			T2_A_3_3			11
Transport overview.Electrochemical Potential-driven Transporters.Porters.Amino Acid-Polyamine-Organocation.Ethanolamine Transporter	08.02.01.03.05	5			T2_A_3_5			1
Transport overview.Electrochemical Potential-driven Transporters.Porters.Cation Diffusion Facilitator	08.02.01.04	4	GO:cation transporter activity	GO:0008324	T2_A_4	cation transport (Na, K, Ca , NH4, etc.)	20.01.01.01	14
Transport overview.Electrochemical Potential-driven Transporters.Porters.Zinc (Zn2+)-Iron (Fe2+) Permease	08.02.01.05	4			T2_A_5			22
Transport overview.Electrochemical Potential-driven Transporters.Porters.Resistance-Nodulation-Cell Division	08.02.01.06	4			T2_A_6			8
Transport overview.Electrochemical Potential-driven Transporters.Porters.Resistance-Nodulation-Cell Division.Hydrophobe/Amphiphile Efflux-1	08.02.01.06.02	5			T2_A_6_2			1
Transport overview.Electrochemical Potential-driven Transporters.Porters.Resistance-Nodulation-Cell Division.Eukaryotic (Putative) Sterol Transporter	08.02.01.06.06	5			T2_A_6_6			5
Transport overview.Electrochemical Potential-driven Transporters.Porters.Drug/Metabolite Transporter	08.02.01.07	4			T2_A_7			171
Transport overview.Electrochemical Potential-driven Transporters.Porters.Drug/Metabolite Transporter.Plant Drug/Metabolite Exporter	08.02.01.07.04	5			T2_A_7_4			54
Transport overview.Electrochemical Potential-driven Transporters.Porters.Drug/Metabolite Transporter.Triose-phosphate Transporter	08.02.01.07.09	5			T2_A_7_9			49
Transport overview.Electrochemical Potential-driven Transporters.Porters.Drug/Metabolite Transporter.CMP-Sialate:CMP Antiporter	08.02.01.07.12	5			T2_A_7_12			16
Transport overview.Electrochemical Potential-driven Transporters.Porters.Drug/Metabolite Transporter.GDP-Mannose:GMP Antiporter	08.02.01.07.13	5	GO:GDP-mannose transporter activity	GO:0005458	T2_A_7_13			4
Transport overview.Electrochemical Potential-driven Transporters.Porters.Drug/Metabolite Transporter.Plant Organocation Permease	08.02.01.07.14	5			T2_A_7_14			17
Transport overview.Electrochemical Potential-driven Transporters.Porters.Drug/Metabolite Transporter.UDP-glucu/UDP-N-acgalactosamine Transporter Fam	08.02.01.07.15	5			T2_A_7_15			6
Transport overview.Electrochemical Potential-driven Transporters.Porters.Drug/Metabolite Transporter.Nucleobase Uptake Transporter	08.02.01.07.19	5			T2_A_7_19			2
Transport overview.Electrochemical Potential-driven Transporters.Porters.Drug/Metabolite Transporter.Thiamine Pyrophosphate Transporter	08.02.01.07.24	5			T2_A_7_24			8
Transport overview.Electrochemical Potential-driven Transporters.Porters.Drug/Metabolite Transporter.NIPA Mg2+ Uptake Permease	08.02.01.07.25	5			T2_A_7_25			8
Transport overview.Electrochemical Potential-driven Transporters.Porters.Cytochrome Oxidase Biogenesis	08.02.01.09	4			T2_A_9			3
Transport overview.Electrochemical Potential-driven Transporters.Porters.ATP:ADP Antiporter	08.02.01.12	4	GO:ATP:ADP antiporter activity	GO:0005471	T2_A_12			1
Transport overview.Electrochemical Potential-driven Transporters.Porters.Tellurite-resistance/Dicarboxylate Transporter	08.02.01.16	4	GO:response to tellurium ion	GO:0046690	T2_A_16			15
Transport overview.Electrochemical Potential-driven Transporters.Porters.Proton-dependent Oligopeptide Transporter	08.02.01.17	4			T2_A_17			69
Transport overview.Electrochemical Potential-driven Transporters.Porters.Amino Acid/Auxin Permease	08.02.01.18	4	GO:auxin influx transmembrane transporter activity	GO:0010328	T2_A_18			95
Transport overview.Electrochemical Potential-driven Transporters.Porters.Ca2+:Cation Antiporter	08.02.01.19	4			T2_A_19			27
Transport overview.Electrochemical Potential-driven Transporters.Porters.Inorganic Phosphate Transporter	08.02.01.20	4	GO:inorganic phosphate transporter activity	GO:0005315	T2_A_20			3
Transport overview.Electrochemical Potential-driven Transporters.Porters.Solute:Sodium Symporter	08.02.01.21	4	GO:solute:sodium symporter activity	GO:0015370	T2_A_21	sodium driven symporter	20.03.05.03	1
Transport overview.Electrochemical Potential-driven Transporters.Porters.Bile Acid:Na+ Symporter	08.02.01.28	4	GO:bile acid:sodium symporter activity	GO:0008508	T2_A_28			10
Transport overview.Electrochemical Potential-driven Transporters.Porters.Mitochondrial Carrier	08.02.01.29	4			T2_A_29			89
Transport overview.Electrochemical Potential-driven Transporters.Porters.Mitochondrial Carrier.Mitochondrial ADP/ATP carrier	08.02.01.29.01	5			T2_A_29_1			16
Transport overview.Electrochemical Potential-driven Transporters.Porters.Mitochondrial Carrier.Mitochondrial dicarboxilate Carrier	08.02.01.29.02	5	GO:dicarboxylic acid transporter activity	GO:0005310	T2_A_29_2			4
Transport overview.Electrochemical Potential-driven Transporters.Porters.Mitochondrial Carrier.Phosphate carrier	08.02.01.29.04	5			T2_A_29_4			6
Transport overview.Electrochemical Potential-driven Transporters.Porters.Mitochondrial Carrier.Mitochondrial carnitine/acyl carnitine carrier	08.02.01.29.08	5			T2_A_29_8			3
Transport overview.Electrochemical Potential-driven Transporters.Porters.Mitochondrial Carrier.folate transporter	08.02.01.29.10	5	GO:folic acid transport	GO:0015884	T2_A_29_10			1
Transport overview.Electrochemical Potential-driven Transporters.Porters.Mitochondrial Carrier.Mitochondrial S-adenosylmethionine (SAM) carrier	08.02.01.29.18	5	GO:S-adenosylmethionine transporter activity	GO:0000095	T2_A_29_18			1
Transport overview.Electrochemical Potential-driven Transporters.Porters.Cation-Chloride Cotransporter	08.02.01.30	4	GO:sodium:potassium:chloride symporter activity	GO:0008511	T2_A_30			1
Transport overview.Electrochemical Potential-driven Transporters.Porters.Anion Exchanger	08.02.01.31	4	GO:inorganic anion exchanger activity	GO:0005452	T2_A_31			6
Transport overview.Electrochemical Potential-driven Transporters.Porters.Monovalent Cation:Proton Antiporter-1	08.02.01.36	4			T2_A_36			8
Transport overview.Electrochemical Potential-driven Transporters.Porters.Monovalent Cation:Proton Antiporter-2	08.02.01.37	4			T2_A_37			25
Transport overview.Electrochemical Potential-driven Transporters.Porters.K+ Transporter	08.02.01.38	4			T2_A_38			9
Transport overview.Electrochemical Potential-driven Transporters.Porters.Nucleobase:Cation Symporter-1	08.02.01.39	4	GO:nucleobase transporter activity	GO:0015205	T2_A_39			2
Transport overview.Electrochemical Potential-driven Transporters.Porters.Nucleobase:Cation Symporter-2	08.02.01.40	4	GO:nucleobase transmembrane transporter activity	GO:0015205	T2_A_40			12
Transport overview.Electrochemical Potential-driven Transporters.Porters.Hydroxy/Aromatic Amino Acid Permease	08.02.01.42	4			T2_A_42			3
Transport overview.Electrochemical Potential-driven Transporters.Porters.Lysosomal Cystine Transporter	08.02.01.43	4	GO:L-cystine transporter activity	GO:0015184	T2_A_43			5
Transport overview.Electrochemical Potential-driven Transporters.Porters.Arsenite-Antimonite Efflux	08.02.01.45	4	GO:arsenite transporter activity	GO:0015105	T2_A_45			3
Transport overview.Electrochemical Potential-driven Transporters.Porters.Divalent Anion:Na+ Symporter	08.02.01.47	4			T2_A_47			4
Transport overview.Electrochemical Potential-driven Transporters.Porters.Chloride Carrier/Channel	08.02.01.49	4	GO:chloride channel complex	GO:0034707	T2_A_49			15
Transport overview.Electrochemical Potential-driven Transporters.Porters.Glycerol Uptake	08.02.01.50	4	GO:glycerol transport	GO:0015793	T2_A_50			12
Transport overview.Electrochemical Potential-driven Transporters.Porters.Sulfate Permease	08.02.01.53	4			T2_A_53			41
Transport overview.Electrochemical Potential-driven Transporters.Porters.Metal Ion (Mn2+-iron) Transporter (Nramp)	08.02.01.55	4			T2_A_55			8
Transport overview.Electrochemical Potential-driven Transporters.Porters.Equilibrative Nucleoside Transporter	08.02.01.57	4	GO:nucleoside transporter activity	GO:0005337	T2_A_57	nucleoside transport	20.01.19	11
Transport overview.Electrochemical Potential-driven Transporters.Porters.NhaD Na+:H+ Antiporter	08.02.01.62	4			T2_A_62			1
Transport overview.Electrochemical Potential-driven Transporters.Porters.Twin Arginine Targeting	08.02.01.64	4			T2_A_64			4
Transport overview.Electrochemical Potential-driven Transporters.Porters.Multidrug/Oligosaccharidyl-lipid/Polysaccharide Flippase	08.02.01.66	4			T2_A_66			82
Transport overview.Electrochemical Potential-driven Transporters.Porters.Multidrug/Oligosaccharidyl-lipid/Polysaccharide Flippase.Multi Antimicrobial Extrusion	08.02.01.66.01	5			T2_A_66_1			80
Transport overview.Electrochemical Potential-driven Transporters.Porters.Multidrug/Oligosaccharidyl-lipid/Polysaccharide Flippase.Oligosaccharidyl-lipid Flippase	08.02.01.66.03	5			T2_A_66_3			2
Transport overview.Electrochemical Potential-driven Transporters.Porters.Oligopeptide Transporter	08.02.01.67	4			T2_A_67			33
Transport overview.Electrochemical Potential-driven Transporters.Porters.Auxin Efflux Carrier	08.02.01.69	4	GO:auxin polar transport	GO:0009926	T2_A_69			27
Transport overview.Electrochemical Potential-driven Transporters.Porters.Folate-Biopterin Transporter	08.02.01.71	4			T2_A_71			10
Transport overview.Electrochemical Potential-driven Transporters.Porters.K+ uptake porter (aka permease)	08.02.01.72	4			T2_A_72			29
Transport overview.Electrochemical Potential-driven Transporters.Porters.Chloroplast Maltose Exporter	08.02.01.84	4	GO:maltose transporter activity	GO:0005363	T2_A_84			1
Transport overview.Electrochemical Potential-driven Transporters.Porters.Aromatic Acid Exporter	08.02.01.85	4			T2_A_85			17
Transport overview.Electrochemical Potential-driven Transporters.Porters.Vacuolar Iron Transporter	08.02.01.89	4			T2_A_89			3
Transport overview.Electrochemical Potential-driven Transporters.Porters.Choline Transporter Like	08.02.01.92	4	GO:choline transport	GO:0015871	T2_A_92			5
Transport overview.Electrochemical Potential-driven Transporters.Porters.Phosphate Permease (Pho1)	08.02.01.94	4			T2_A_94			18
Transport overview.Electrochemical Potential-driven Transporters.Porters.Mit Inner Mb K+/H+ and Ca2+/H+ Exchanger (LetM1)	08.02.01.97	4			T2_A_97			3
Transport overview.Electrochemical Potential-driven Transporters.Ion gradient-driven energizers	08.02.03	3			T2_C			2
Transport overview.Electrochemical Potential-driven Transporters.Ion gradient-driven energizers.Auxiliary Proteins for Energization of Outer Membrane Rpt	08.02.03.01	4			T2_C_1			2
Transport overview.Primary Active Transporters	08.03	2			vv50131Primary_Active_Transporter_cat_A2_to_A4 vv50132Primary_Active_Transporter_cat_A5_to_A8 vv50133Primary_Active_Transporter_cat_A9_to_A18 vv50134Primary_Active_Transporter_cat_D1 vv50135Primary_Active_Transporter_cat_D3_to_E2			1015
Transport overview.Primary Active Transporters.P-P-bond hydrolysis-driven transporters	08.03.01	3	GO:protein translocase activity	GO:0015450	T3_A			684
Transport overview.Primary Active Transporters.P-P-bond hydrolysis-driven transporters.H+ or Na+ trsloc F-t, V-t and A-t ATPase	08.03.01.02	4			T3_A_2			108
Transport overview.Primary Active Transporters.P-P-bond hydrolysis-driven transporters.P-type ATPase (P-ATPase)	08.03.01.03	4	GO:sodium:potassium-exchanging ATPase activity	GO:0005391	T3_A_3			110
Transport overview.Primary Active Transporters.P-P-bond hydrolysis-driven transporters.P-type ATPase (P-ATPase).Ca2+-ATPase (efflux)	08.03.01.03.02	5	GO:calcium-transporting ATPase activity	GO:0005388	T3_A_3_2			34
Transport overview.Primary Active Transporters.P-P-bond hydrolysis-driven transporters.P-type ATPase (P-ATPase).Plasma membrane H+ ATPase	08.03.01.03.03	5	GO:hydrogen-exporting ATPase activity, phosphorylative mechanism	GO:0008553	T3_A_3_3			30
Transport overview.Primary Active Transporters.P-P-bond hydrolysis-driven transporters.P-type ATPase (P-ATPase).Mg2+/Ni2+-ATPase (uptake)	08.03.01.03.04	5	GO:magnesium-importing ATPase activity	GO:0015444	T3_A_3_4			3
Transport overview.Primary Active Transporters.P-P-bond hydrolysis-driven transporters.P-type ATPase (P-ATPase).Cu2+-exporting ATPase	08.03.01.03.05	5	GO:copper-exporting ATPase activity	GO:0004008	T3_A_3_5			21
Transport overview.Primary Active Transporters.P-P-bond hydrolysis-driven transporters.P-type ATPase (P-ATPase).heavy metal ATPase	08.03.01.03.06	5			T3_A_3_6			6
Transport overview.Primary Active Transporters.P-P-bond hydrolysis-driven transporters.P-type ATPase (P-ATPase).phospholipid transporting	08.03.01.03.08	5	GO:phospholipid-translocating ATPase activity	GO:0004012	T3_A_3_8			15
Transport overview.Primary Active Transporters.P-P-bond hydrolysis-driven transporters.P-type ATPase (P-ATPase).endoplasmic reticular ATPase	08.03.01.03.10	5			T3_A_3_10			1
Transport overview.Primary Active Transporters.P-P-bond hydrolysis-driven transporters.Arsenite-Antimonite (ArsAB) Efflux	08.03.01.04	4	GO:arsenite-transporting ATPase activity	GO:0015446	T3_A_4			5
Transport overview.Primary Active Transporters.P-P-bond hydrolysis-driven transporters.General Secretory Pathway (Sec)	08.03.01.05	4			T3_A_5			147
Transport overview.Primary Active Transporters.P-P-bond hydrolysis-driven transporters.Type IV Secretory Pathway (IVSP)	08.03.01.07	4			T3_A_7			12
Transport overview.Primary Active Transporters.P-P-bond hydrolysis-driven transporters.Mitochondrial Protein Translocase	08.03.01.08	4	GO:mitochondrial outer membrane translocase complex assembly	GO:0070096	T3_A_8			46
Transport overview.Primary Active Transporters.P-P-bond hydrolysis-driven transporters.Chloroplast Env Prot Translocase	08.03.01.09	4			T3_A_9			58
Transport overview.Primary Active Transporters.P-P-bond hydrolysis-driven transporters.H+translocating Pyrophosphatase	08.03.01.10	4	GO:hydrogen-translocating pyrophosphatase activity	GO:0009678	T3_A_10			24
Transport overview.Primary Active Transporters.P-P-bond hydrolysis-driven transporters.Endoplasmic Reticular Retrotranslocon	08.03.01.16	4	GO:retrograde protein transport, ER to cytosol	GO:0030970	T3_A_16			42
Transport overview.Primary Active Transporters.P-P-bond hydrolysis-driven transporters.Nuclear mRNA Exporter	08.03.01.18	4	GO:mRNA transport	GO:0051028	T3_A_18			116
Transport overview.Primary Active Transporters.P-P-bond hydrolysis-driven transporters.Peroxisomal Protein Importer	08.03.01.20	4	GO:peroxisomal transport	GO:0043574	T3_A_20	peroxisomal transport	20.09.10	16
Transport overview.Primary Active Transporters.Oxidoreduction-driven transporters	08.03.04	3			T3_D			262
Transport overview.Primary Active Transporters.Oxidoreduction-driven transporters.Proton-translocating NADH Dehydrogenase	08.03.04.01	4	GO:NADH dehydrogenase (ubiquinone) activity	GO:0008137	T3_D_1			175
Transport overview.Primary Active Transporters.Oxidoreduction-driven transporters.Proton-translocating Quinol:Cyt c Red	08.03.04.03	4	GO:ubiquinol-cytochrome-c reductase activity	GO:0008121	T3_D_3			41
Transport overview.Primary Active Transporters.Oxidoreduction-driven transporters.Proton-translocating Cyt Oxidase	08.03.04.04	4	GO:cytochrome-c oxidase activity	GO:0004129	T3_D_4			33
Transport overview.Primary Active Transporters.Oxidoreduction-driven transporters.a+-translocating NADH:Quinone Dhgenase	08.03.04.05	4	GO:oxidoreductase activity, acting on NADH or NADPH, quinone or similar compound as acceptor	GO:0016655	T3_D_5			9
Transport overview.Primary Active Transporters.Oxidoreduction-driven transporters.Na+ or H+ Pump Formyl Methanofuran Dhgn	08.03.04.08	4	GO:formylmethanofuran dehydrogenase activity	GO:0018493	T3_D_8			3
Transport overview.Primary Active Transporters.Oxidoreduction-driven transporters.H+-translocating F420H2 Dehydrogenase	08.03.04.09	4			T3_D_9			1
Transport overview.Primary Active Transporters.Light absorption-driven transporters	08.03.05	3	GO:light-harvesting complex (sensu Proteobacteria)	GO:0030077	T3_E			69
Transport overview.Primary Active Transporters.Light absorption-driven transporters.Photosynthetic Reaction Center	08.03.05.02	4			T3_E_2			69
Transport overview.Group translocators	08.04	2			vv50104Group_Translocators			42
Transport overview.Group translocators.Acyl CoA ligase-coupled transporters	08.04.03	3			T4_C			42
Transport overview.Group translocators.Acyl CoA ligase-coupled transporters.Proposed Fatty Acid Transporter	08.04.03.01	4	GO:long-chain fatty acid transport	GO:0015909	T4_C_1			42
Transport overview.Transmembrane Electron Carriers	08.05	2	GO:electron carrier activity	GO:0009055	vv50105Transport_Electron_Carriers			109
Transport overview.Transmembrane Electron Carriers.Transmembrane 2-electron transfer carriers	08.05.01	3			T5_A			3
Transport overview.Transmembrane Electron Carriers.Transmembrane 2-electron transfer carriers.Disulfide Bond Oxidoreductase D	08.05.01.01	4	GO:protein-disulfide reductase activity	GO:0047134	T5_A_1			3
Transport overview.Transmembrane Electron Carriers.Transmembrane 1-electron transfer carriers	08.05.02	3			T5_B			106
Transport overview.Transmembrane Electron Carriers.Transmembrane 1-electron transfer carriers.Phagocyte (gp91phox) NADPH Oxidase	08.05.02.01	4			T5_B_1			8
Transport overview.Transmembrane Electron Carriers.Transmembrane 1-electron transfer carriers.Eukaryotic Cytochrome b561	08.05.02.02	4			T5_B_2			12
Transport overview.Transmembrane Electron Carriers.Transmembrane 1-electron transfer carriers.Geobacter Nanowire Electron Transfer	08.05.02.03	4			T5_B_3			1
Transport overview.Transmembrane Electron Carriers.Transmembrane 1-electron transfer carriers.Plant Photosystem I Supercomplex	08.05.02.04	4	GO:photosystem I reaction center	GO:0009538	T5_B_4			85
Transport overview.Accessory factors involved in transport	08.08	2			vv50108Accessory_Factors_Involved_in_Transport			172
Transport overview.Accessory factors involved in transport.Auxiliary transport proteins	08.08.01	3			T8_A			172
Transport overview.Accessory factors involved in transport.Auxiliary transport proteins.Membrane Fusion Protein	08.08.01.01	4			T8_A_1			1
Transport overview.Accessory factors involved in transport.Auxiliary transport proteins.Voltage-gated K+ Channel beta-subunit	08.08.01.05	4			T8_A_5			1
Transport overview.Accessory factors involved in transport.Auxiliary transport proteins.Phosphotransferase System Enzyme I	08.08.01.07	4	GO:phosphoenolpyruvate-dependent sugar phosphotransferase system	GO:0009401	T8_A_7	phosphotransferase system	20.03.09	5
Transport overview.Accessory factors involved in transport.Auxiliary transport proteins.Immunophilin-like Prolyl:peptidyl Isomerase Regulator	08.08.01.11	4	GO:peptidyl-prolyl cis-trans isomerase activity	GO:0003755	T8_A_11			9
Transport overview.Accessory factors involved in transport.Auxiliary transport proteins.Mitoc Inner Membrane K+/H+ Exchange Auxiliary Protein	08.08.01.20	4			T8_A_20			1
Transport overview.Accessory factors involved in transport.Auxiliary transport proteins.Stomatin/Podocin/Band 7/Nephrosis_2/SPFH	08.08.01.21	4			T8_A_21			9
Transport overview.Accessory factors involved in transport.Auxiliary transport proteins.Phospholipid Importer beta-subunit	08.08.01.27	4	GO:phospholipid translocation	GO:0045332	T8_A_27			5
Transport overview.Accessory factors involved in transport.Auxiliary transport proteins.Ankyrin	08.08.01.28	4			T8_A_28			141
Transport overview.Incompletely characterized transport systems	08.09	2			vv50109Incompletely_Characterized_Transport_Systems			384
Transport overview.Incompletely characterized transport systems.Recognized transporters of unknown biochemical mechanism	08.09.01	3			T9_A			274
Transport overview.Incompletely characterized transport systems.Recognized transporters of unknown biochemical mechanism.Non ABC Multidrug Exporter	08.09.01.01	4			T9_A_1			17
Transport overview.Incompletely characterized transport systems.Recognized transporters of unknown biochemical mechanism.YggT or Fanciful K+ Uptake-B	08.09.01.04	4			T9_A_4			3
Transport overview.Incompletely characterized transport systems.Recognized transporters of unknown biochemical mechanism.Iron/Lead Transporter	08.09.01.10	4			T9_A_10			149
Transport overview.Incompletely characterized transport systems.Recognized transporters of unknown biochemical mechanism.Iron/Lead Transporter.Oxidase-dep Fe2+ Transporter	08.09.01.10.01	5			T9_A_10_1			149
Transport overview.Incompletely characterized transport systems.Recognized transporters of unknown biochemical mechanism.Nuclear pore complex	08.09.01.14	4			T9_A_14			58
Transport overview.Incompletely characterized transport systems.Recognized transporters of unknown biochemical mechanism.Integral Mb Peroxisomal Prot Importer-2	08.09.01.17	4			T9_A_17			4
Transport overview.Incompletely characterized transport systems.Recognized transporters of unknown biochemical mechanism.Ferroportin	08.09.01.23	4			T9_A_23			4
Transport overview.Incompletely characterized transport systems.Recognized transporters of unknown biochemical mechanism.Tellurium Ion Resistance	08.09.01.30	4			T9_A_30			1
Transport overview.Incompletely characterized transport systems.Recognized transporters of unknown biochemical mechanism.Type VI Symbiosis/Virulence Sec Ptw	08.09.01.34	4			T9_A_34			15
Transport overview.Incompletely characterized transport systems.Recognized transporters of unknown biochemical mechanism.Ca2+ dep Phospholipid Scramblase	08.09.01.36	4			T9_A_36			1
Transport overview.Incompletely characterized transport systems.Recognized transporters of unknown biochemical mechanism.HlyC/CorC	08.09.01.40	4			T9_A_40			9
Transport overview.Incompletely characterized transport systems.Recognized transporters of unknown biochemical mechanism.Unconventional Protein Secretion System	08.09.01.48	4			T9_A_48			13
Transport overview.Incompletely characterized transport systems.Putative transport protein	08.09.02	3			T9_B			108
Transport overview.Incompletely characterized transport systems.Putative transport protein.Putative Tripartite Zn2+ Transporter	08.09.02.10	4			T9_B_10			4
Transport overview.Incompletely characterized transport systems.Putative transport protein.(Salt, cold) induced Hydrophobic Pep	08.09.02.12	4			T9_B_12			6
Transport overview.Incompletely characterized transport systems.Putative transport protein.Putative Heme Handling Prot	08.09.02.14	4			T9_B_14			4
Transport overview.Incompletely characterized transport systems.Putative transport protein.VAMP-associated protein	08.09.02.17	4			T9_B_17			10
Transport overview.Incompletely characterized transport systems.Putative transport protein.Frataxin	08.09.02.21	4			T9_B_21			1
Transport overview.Incompletely characterized transport systems.Putative transport protein.Testis-Enhanced Gene Transfer	08.09.02.24	4			T9_B_24			4
Transport overview.Incompletely characterized transport systems.Putative transport protein.YbbM	08.09.02.25	4			T9_B_25			16
Transport overview.Incompletely characterized transport systems.Putative transport protein.PF27	08.09.02.26	4			T9_B_26			4
Transport overview.Incompletely characterized transport systems.Putative transport protein.YdjX-Z	08.09.02.27	4			T9_B_27			1
Transport overview.Incompletely characterized transport systems.Putative transport protein.Put Vectorial Glycosyl Polymerization	08.09.02.32	4			T9_B_32			1
Transport overview.Incompletely characterized transport systems.Putative transport protein.Thyroxine-Transporting Transthyretin	08.09.02.35	4			T9_B_35			1
Transport overview.Incompletely characterized transport systems.Putative transport protein.Multicomponent Put SpoIIIAE Exporter	08.09.02.70	4			T9_B_70			3
Transport overview.Incompletely characterized transport systems.Putative transport protein.Chloroplast Envelope Mb Prot	08.09.02.73	4			T9_B_73			7
Transport overview.Incompletely characterized transport systems.Putative transport protein.ER Retrieval Prot1 (Heavy Metal Tr)	08.09.02.82	4			T9_B_82			6
Transport overview.Incompletely characterized transport systems.Putative transport protein.Transport golgi unknown	08.09.02.90	4			Transport_golgi_unknown			8
Transport overview.Incompletely characterized transport systems.Putative transport protein.Putative transport protein	08.09.02.91	4			Transport_protein			10
Transport overview.Incompletely characterized transport systems.Putative transport protein.Transport sodium	08.09.02.92	4			Transport_sodium			1
Transport overview.Incompletely characterized transport systems.Putative transport protein.Transporter unknown	08.09.02.93	4			Transporter_unknown			21
Transport overview.Incompletely characterized transport systems.Functionally characterized transporters lacking identified sequences	08.09.03	3			T9_C			2
Transport overview.Incompletely characterized transport systems.Functionally characterized transporters lacking identified sequences.Mitoc Outer Membrane Insertion Ptw	08.09.03.06	4			T9_C_6			2
Transport overview.Gaseous transport	08.12	2	GO:gas transport	GO:0015669				9
Transport overview.Gaseous transport.Oxygen transport	08.12.01	3	GO:oxygen transport	GO:0015671				9
Transport overview.Ion transport	08.13	2	GO:ion transport	GO:0006811		ion transport	20.01.01	638
Transport overview.Ion transport.Anion transport	08.13.01	3	GO:anion transport	GO:0006820		anion transport (Cl, SO4, PO4, etc.)	20.01.01.07	131
Transport overview.Ion transport.Anion transport.Chloride transport	08.13.01.01	4	GO:chloride transport	GO:0006821		chloride transport	20.01.01.07.09	19
Transport overview.Ion transport.Anion transport.Nitrate transport	08.13.01.02	4	GO:nitrate transport	GO:0015706		nitrate transport	20.01.01.07.01	24
Transport overview.Ion transport.Anion transport.Phosphate transport	08.13.01.03	4	GO:phosphate transport	GO:0006817		phosphate transport	20.01.01.07.07	39
Transport overview.Ion transport.Anion transport.Sulfate transport	08.13.01.04	4	GO:sulfate transport	GO:0008272		sulfate transport	20.01.01.07.05	26
Transport overview.Ion transport.Cation transport	08.13.02	3	GO:cation transport	GO:0006812		cation transport (Na, K, Ca , NH4, etc.)	20.01.01.01	484
Transport overview.Ion transport.Cation transport.Ammonium transport	08.13.02.01	4	GO:ammonium transport	GO:0015696				11
Transport overview.Ion transport.Cation transport.Calcium transport	08.13.02.02	4	GO:calcium ion transport	GO:0006816				7
Transport overview.Ion transport.Cation transport.Glutamate activated channel	08.13.02.03	4	GO:glutamate receptor activity	GO:0008066				50
Transport overview.Ion transport.Cation transport.Heavy metal ion transport	08.13.02.04	4	GO:metal ion transport	GO:0030001		heavy metal ion transport (Cu, Fe, etc.)	20.01.01.01.01	74
Transport overview.Ion transport.Cation transport.Heavy metal ion transport.Aluminium transport	08.13.02.04.01	5	GO:aluminum ion transport	GO:0015690				1
Transport overview.Ion transport.Cation transport.Heavy metal ion transport.Copper transport	08.13.02.04.02	5	GO:copper ion transport	GO:0006825				13
Transport overview.Ion transport.Cation transport.Heavy metal ion transport.Iron transport	08.13.02.04.03	5	GO:iron ion transport	GO:0006826				9
Transport overview.Ion transport.Cation transport.Heavy metal ion transport.Zinc transport	08.13.02.04.04	5	GO:zinc ion transport	GO:0006829				16
Transport overview.Ion transport.Cation transport.Heavy metal ion transport.Siderophore-iron transport	08.13.02.04.05	5	GO:siderophore-iron transport	GO:0015892		siderophore-iron transport	20.01.01.01.01.01
Transport overview.Ion transport.Cation transport.Heavy metal ion transport.Citrate-iron transport	08.13.02.04.06	5				citrate-iron transport	20.01.01.01.01.02
Transport overview.Ion transport.Cation transport.Magnesium transport	08.13.02.05	4	GO:magnesium ion transport	GO:0015693				13
Transport overview.Ion transport.Cation transport.Potassium transport	08.13.02.06	4	GO:potassium ion transport	GO:0006813				69
Transport overview.Ion transport.Cation transport.Proton transport	08.13.02.07	4	GO:proton transport	GO:0015992				183
Transport overview.Ion transport.Cation transport.Proton transport.Vacuolar proton transport	08.13.02.07.01	5						11
Transport overview.Ion transport.Cation transport.Sodium transport	08.13.02.08	4	GO:sodium ion transport	GO:0006814				10
Transport overview.Ion transport.Cation transport.Sodium transport.Sodium:organic acid symport	08.13.02.08.01	5	GO:organic acid:sodium symporter activity	GO:0005343				10
Transport overview.Ion transport.Cation transport.Nitrite transport	08.13.02.09	4	GO:nitrite transport	GO:0015707		nitrite transport	20.01.01.07.03
Transport overview.Macromolecule transport	08.14	2	GO:macromolecule transmembrane transporter activity	GO:0022884		transported compounds (substrates)	20.01	1657
Transport overview.Macromolecule transport.Amino acid transport	08.14.01	3	GO:amino acid transport	GO:0006865		amino acid transport	20.01.07	106
Transport overview.Macromolecule transport.Carbohydrate transport	08.14.02	3	GO:carbohydrate transport	GO:0008643		C-compound and carbohydrate transport	20.01.03	129
Transport overview.Macromolecule transport.Carbohydrate transport.Oligosaccharide transport	08.14.02.01	4	GO:oligosaccharide transport	GO:0015772				1
Transport overview.Macromolecule transport.Carbohydrate transport.Sugar transport	08.14.02.02	4	GO:sugar transporter activity	GO:0051119		sugar transport	20.01.03.01	121
Transport overview.Macromolecule transport.Carbohydrate transport.Sugar transport.Triose-phosphate transport	08.14.02.02.01	5	GO:triose-phosphate transmembrane transporter activity	GO:0071917				4
Transport overview.Macromolecule transport.Carbohydrate transport.Sugar transport.C4-dicarboxylate transport (e.g. malate, succinate, fumarate)	08.14.02.02.02	5	GO:C4-dicarboxylate transport	GO:0015740		C4-dicarboxylate transport (e.g. malate, succinate, fumarate)	20.01.03.03
Transport overview.Macromolecule transport.Glycerol-3-phosphate transport	08.14.03	3	GO:glycerol-3-phosphate transport	GO:0015794				2
Transport overview.Macromolecule transport.Heme prostetic groups trafficking	08.14.04	3	GO:heme transport	GO:0015886				8
Transport overview.Macromolecule transport.Lipid transport	08.14.05	3	GO:lipid transport	GO:0006869		lipid transport	20.01.13	129
Transport overview.Macromolecule transport.Lipid transport.Phosphatidylinositol/Phosphatidyl choline transport	08.14.05.01	4	GO:phosphatidylcholine transporter activity	GO:0008525				27
Transport overview.Macromolecule transport.Multidrug transport	08.14.06	3	GO:multidrug transport	GO:0006855				360
Transport overview.Macromolecule transport.Multidrug transport.Anthocyanin transport	08.14.06.01	4						6
Transport overview.Macromolecule transport.Multidrug transport.Multidrug ABC transport	08.14.06.02	4	GO:ATP-binding cassette (ABC) transporter complex	GO:0043190	vv52010ABC_transporters	ABC transporters	20.03.25	284
Transport overview.Macromolecule transport.Nucleobase or ascorbate transport	08.14.07	3	GO:L-ascorbic acid transport	GO:0015882				13
Transport overview.Macromolecule transport.Nucleotide transport	08.14.08	3	GO:nucleotide transport	GO:0006862		nucleotide transport	20.01.17	35
Transport overview.Macromolecule transport.Nucleotide-sugar transport	08.14.09	3	GO:nucleotide-sugar transport	GO:0015780
Transport overview.Macromolecule transport.Oligopeptide transport	08.14.10	3	GO:peptide transport	GO:0015833		peptide transport	20.01.09	85
Transport overview.Macromolecule transport.Protein transport	08.14.11	3	GO:protein transport	GO:0015031		protein transport	20.01.10	505
Transport overview.Macromolecule transport.Protein transport.Protein import into nucleus	08.14.11.01	4	GO:protein import into nucleus	GO:0006606				30
Transport overview.Macromolecule transport.Protein transport.Protein coat	08.14.11.02	4			vv50110Protein_coat			233
Transport overview.Macromolecule transport.Protein transport.Tethering factors	08.14.11.03	4			vv50111Tethering_factors			117
Transport overview.Macromolecule transport.Protein transport.Thylakoid targeting pathway	08.14.11.04	4	GO:protein import into chloroplast thylakoid membrane	GO:0045038	vv50113Thylakoid_targeting_pathway			74
Transport overview.Macromolecule transport.Organic ion transport	08.14.12	3						25
Transport overview.Macromolecule transport.Organic ion transport.Organic anion transport	08.14.12.01	4	GO:organic anion transport	GO:0015711				23
Transport overview.Macromolecule transport.Organic ion transport.Organic anion transport.Malate transport	08.14.12.01.01	5	GO:malate transport	GO:0015743				19
Transport overview.Macromolecule transport.Organic ion transport.Organic anion transport.Malate transport.Malate excretion	08.14.12.01.01.01	6	GO:malic acid secretion	GO:0046723				15
Transport overview.Macromolecule transport.Organic ion transport.Organic anion transport.Malate transport.Vacuolar malate transport	08.14.12.01.01.02	6	GO:malate transmembrane transport	GO:0071423				2
Transport overview.Macromolecule transport.Amine / polyamine transport	08.14.13	3	GO:amine transport	GO:0015837		amine / polyamine transport	20.01.11
Transport overview.Macromolecule transport.Electron / hydrogen transport	08.14.14	3	GO:hydrogen transport	GO:0006818		electron / hydrogen transport	20.01.15
Transport overview.Macromolecule transport.RNA transport	08.14.15	3	GO:RNA transport	GO:0050658	vv23013RNA_transport	RNA transport	20.01.21	260
Transport overview.Macromolecule transport.Allantoin and allantoate transport	08.14.16	3	GO:allantoin transport	GO:0015720		allantoin and allantoate transport	20.01.23
Transport overview.Macromolecule transport.Vitamin/cofactor transport	08.14.17	3	GO:vitamin transport	GO:0051180		vitamin/cofactor transport	20.01.25
Transport overview.Mitochondrial membrane transport	08.15	2	GO:mitochondrial transport	GO:0006839		mitochondrial transport	20.09.04	101
Transport overview.Mitochondrial membrane transport.Mitochondrial membrane ATP/ADP transport	08.15.01	3	GO:adenine nucleotide transport	GO:0051503				16
Transport overview.Mitochondrial membrane transport.Mitochondrial membrane carbon compound transport	08.15.02	3						21
Transport overview.Mitochondrial membrane transport.Mitochondrial membrane phosphate transport	08.15.03	3		GO:0035435				6
Transport overview.Mitochondrial membrane transport.Mitochondrial membrane protein transport	08.15.04	3						21
Transport overview.Nucleocytoplasmic transport	08.16	2	GO:nuclear transport	GO:0051169		nuclear transport	20.09.01	119
Transport overview.Nucleocytoplasmic transport.Nuclear pore complex	08.16.01	3	GO:nuclear pore	GO:0005643	vv50112Nuclear_pore_complex	nuclear pore forming protein	20.03.01.05	99
Transport overview.Nucleocytoplasmic transport.tRNA transport from the nucleus	08.16.02	3	GO:tRNA export from nucleus	GO:0006409				1
Transport overview.Water transport	08.17	2	GO:water transport	GO:0006833				52
Transport overview.Water transport.Aquaporins	08.17.01	3						52
Transport overview.Water transport.Aquaporins.NIP	08.17.01.01	4						3
Transport overview.Water transport.Aquaporins.PIP	08.17.01.02	4						36
Transport overview.Water transport.Aquaporins.SIP	08.17.01.03	4						2
Transport overview.Water transport.Aquaporins.TIP	08.17.01.04	4						11
Transport overview.Plastid membrane transport	08.18	2	GO:chloroplast transport	GO:0019750		chloroplast transport	20.09.02	15
Transport overview.Plastid membrane transport.Plastid membrane protein transport	08.18.03	3						15
Transport overview.Transport facilitation	08.19	2				transport facilitation	20.03
Transport overview.Transport facilitation.Gap-junction forming protein family (e.g. connexin, innexin)	08.19.01	3				gap-junction forming protein family (e.g. connexin, innexin)	20.03.01.03
Transport overview.Transport facilitation.Uniporter	08.19.02	3	GO:uniporter activity	GO:0015292		uniporter	20.03.03
Transport overview.Transport facilitation.Symporters	08.19.03	3	GO:symporter activity	GO:0015293		symporters	20.03.05
Transport overview.Transport facilitation.Symporters.Proton driven symporter	08.19.03.01	4	GO:solute:hydrogen symporter activity	GO:0015295		proton driven symporter	20.03.05.01
Transport overview.Transport facilitation.Antiporters	08.19.04	3	GO:antiporter activity	GO:0015297		antiporters	20.03.07
Transport overview.Transport facilitation.Antiporters.Proton driven antiporter	08.19.04.01	4	GO:solute:hydrogen antiporter activity	GO:0015299		proton driven antiporter	20.03.07.01
Transport overview.Transport facilitation.Antiporters.Sodium driven antiporter	08.19.04.02	4				sodium driven antiporter	20.03.07.03
Transport overview.Transport facilitation.Transport ATPases	08.19.05	3	GO:ATPase activity, coupled to transmembrane movement of substances	GO:0042626		transport ATPases	20.03.22
Transport overview.Transport routes	08.20	2				transport routes	20.09	3
Transport overview.Transport routes.Non-vesicular ER transport	08.20.01	3				non-vesicular ER transport	20.09.05
Transport overview.Transport routes.Vacuolar transport	08.20.02	3	GO:vacuolar transport	GO:0007034		vacuolar transport	20.09.13
Transport overview.Transport routes.Cellular export and secretion	08.20.03	3	GO:secretion	GO:0046903		cellular export and secretion	20.09.16	3
Transport overview.Transport routes.Cellular export and secretion.Type I protein secretion system (ABC-type transport systems)	08.20.03.01	4	GO:type I protein secretion system	GO:0030253		Type I protein secretion system (ABC-type transport systems)	20.09.16.01
Transport overview.Transport routes.Cellular export and secretion.Type II protein secretion system (general secretory pathway, exocytosis)	08.20.03.02	4	GO:type II protein secretion system	GO:0015628		Type II protein secretion system (general secretory pathway, exocytosis)	20.09.16.02
Transport overview.Transport routes.Cellular export and secretion.Type III protein secretion system (virulence related secretory pathway, Gram- bacteria specific)	08.20.03.03	4	GO:type III protein secretion system complex	GO:0030257		Type III protein secretion system (virulence related secretory pathway, Gram- bacteria specific)	20.09.16.03
Transport overview.Transport routes.Cellular export and secretion.Type IV protein secretion system (conjugal DNA-protein transfer)	08.20.03.04	4	GO:type IV protein secretion system	GO:0030255		Type IV protein secretion system (conjugal DNA-protein transfer)	20.09.16.04
Transport overview.Transport routes.Cellular export and secretion.Type V protein secretion system (MttABC or TatABCDE-system)	08.20.03.05	4	GO:type IV protein secretion system	GO:0030255		Type V protein secretion system (MttABC or TatABCDE-system)	20.09.16.05
Transport overview.Transport routes.Cellular export and secretion.Non-vesicular cellular export	08.20.03.06	4				non-vesicular cellular export	20.09.16.07
Transport overview.Transport routes.Cellular export and secretion.Vesicular cellular export	08.20.03.07	4	GO:exocytosis	GO:0006887		vesicular cellular export	20.09.16.09
Transport overview.Transport routes.Cellular export and secretion.Vesicular cellular export.Exocytosis	08.20.03.07.01	5	GO:exocytosis	GO:0006887		exocytosis	20.09.16.09.03
Transport overview.Transport routes.Cellular export and secretion.Vesicular cellular export.Synaptic vesicles	08.20.03.07.02	5	GO:synaptic vesicle exocytosis	GO:0016079		synaptic vesicles	20.09.16.09.05
Transport overview.Transport routes.Cellular export and secretion.Cellular import	08.20.03.08	4				cellular import	20.09.18	3
Transport overview.Transport routes.Cellular export and secretion.Cellular import.Non-vesicular cellular import	08.20.03.08.01	5				non-vesicular cellular import	20.09.18.07
Transport overview.Transport routes.Cellular export and secretion.Cellular import.Vesicular cellular import	08.20.03.08.02	5				vesicular cellular import	20.09.18.09	3
Transport overview.Transport routes.Cellular export and secretion.Cellular import.Vesicular cellular import.Endocytosis	08.20.03.08.02.01	6	GO:endocytosis	GO:0006897		endocytosis	20.09.18.09.01	3
Transport overview.Transport routes.Cellular export and secretion.Cellular import.Vesicular cellular import.Endocytosis.Receptor-mediated endocytosis	08.20.03.08.02.01.01	7	GO:receptor mediated endocytosis	GO:0006898		receptor-mediated endocytosis	20.09.18.09.01.01
Transport overview.Transport routes.Cellular export and secretion.Cellular import.Vesicular cellular import.Endocytosis.Constitutive endocytosi	08.20.03.08.02.01.02	7				constitutive endocytosis	20.09.18.09.01.03
Unknown	09	1	GO:biological_process	GO:0008150				5760
Transposable elements viral and plasmid proteins	10	1				TRANSPOSABLE ELEMENTS, VIRAL AND PLASMID PROTEINS	38	3828
Transposable elements viral and plasmid proteins.Protein from transposable element	10.01	2	GO:transposition	GO:0032196		transposons	38.03	3795
Transposable elements viral and plasmid proteins.Viral protein	10.02	2				viral proteins	38.05	33
Transposable elements viral and plasmid proteins.LTR retroelements (retroviral)	10.03	2				LTR retroelements (retroviral)	38.01
Transposable elements viral and plasmid proteins.Non-LTR retroelements	10.04	2				non-LTR retroelements	38.02
Transposable elements viral and plasmid proteins.Phage proteins	10.05	2				phage proteins	38.06
Transposable elements viral and plasmid proteins.Proteins necessary for the integration or inhibition of transposon movement	10.06	2				proteins necessary for the integration or inhibition of transposon movement	38.07
Unclear	11	1				CLASSIFICATION NOT YET CLEAR-CUT	98	1151
Unclassified	12	1				UNCLASSIFIED PROTEINS	99	221
Cell cycle and dna processing	13	1				CELL CYCLE AND DNA PROCESSING	10
cell rescue, defense and virulence	14	1				CELL RESCUE, DEFENSE AND VIRULENCE	32
cell rescue, defense and virulence.Detoxification	14.01	2				detoxification	32.07
cell rescue, defense and virulence.Detoxification.Detoxification involving cytochrome P450	14.01.01	3				detoxification involving cytochrome P450	32.07.01
cell rescue, defense and virulence.Detoxification.Detoxification by modification	14.01.02	3				detoxification by modification	32.07.03
cell rescue, defense and virulence.Detoxification.Detoxification by export	14.01.03	3				detoxification by export	32.07.05
cell rescue, defense and virulence.Detoxification.Oxygen and radical detoxification	14.01.04	3				oxygen and radical detoxification	32.07.07
cell rescue, defense and virulence.Detoxification.Oxygen and radical detoxification.Catalase reaction	14.01.04.01	4	GO:catalase activity	GO:0004096		catalase reaction	32.07.07.01
cell rescue, defense and virulence.Detoxification.Oxygen and radical detoxification.Glutathione conjugation reaction	14.01.04.02	4	GO:glutathione transferase activity	GO:0004364		glutathione conjugation reaction	32.07.07.03
cell rescue, defense and virulence.Detoxification.Oxygen and radical detoxification.Peroxidase reaction	14.01.04.03	4	GO:peroxidase activity	GO:0004601		peroxidase reaction	32.07.07.05
cell rescue, defense and virulence.Detoxification.Oxygen and radical detoxification.Superoxide metabolism	14.01.04.04	4	GO:superoxide metabolism	GO:0006801		superoxide metabolism	32.07.07.07
cell rescue, defense and virulence.Detoxification.Detoxification by degradation	14.01.05	3				detoxification by degradation	32.07.09
cell rescue, defense and virulence.Detoxification.Detoxification by impermeability	14.01.06	3				detoxification by impermeability	32.07.11
cell rescue, defense and virulence.Degradation of foreign (exogenous) compounds	14.02	2				degradation of foreign (exogenous) compounds	32.10
cell rescue, defense and virulence.Degradation of foreign (exogenous) compounds.Degradation of foreign (exogenous) polynucleotides	14.02.01	3				degradation of foreign (exogenous) polynucleotides	32.10.03
cell rescue, defense and virulence.Degradation of foreign (exogenous) compounds.Degradation of foreign (exogenous) proteins	14.02.02	3				degradation of foreign (exogenous) proteins	32.10.05
cell rescue, defense and virulence.Degradation of foreign (exogenous) compounds.Degradation of foreign (exogenous) polysaccharides	14.02.03	3				degradation of foreign (exogenous) polysaccharides	32.10.07
cell rescue, defense and virulence.Degradation of foreign (exogenous) compounds.Degradation of foreign (exogenous) ester compounds	14.02.04	3				degradation of foreign (exogenous) ester compounds	32.10.09
organ localization	15	1				ORGAN LOCALIZATION	77
organ localization.Plant organ	15.01	2				plant organ	77.02
organ localization.Plant organ.Shoot	15.01.01	3				shoot	77.02.01
organ localization.Plant organ.Shoot.Stem	15.01.01.01	4				stem	77.02.01.01
organ localization.Plant organ.Shoot.Leaf	15.01.01.02	4				leaf	77.02.01.02
organ localization.Plant organ.Shoot.Flower	15.01.01.03	4				flower	77.02.01.03
organ localization.Plant organ.Shoot.Flower.Sepal	15.01.01.03.01	5				sepal	77.02.01.03.01
organ localization.Plant organ.Shoot.Flower.Petal	15.01.01.03.02	5				petal	77.02.01.03.02
organ localization.Plant organ.Shoot.Flower.Anther	15.01.01.03.03	5				anther	77.02.01.03.03
organ localization.Plant organ.Shoot.Flower.Carpel	15.01.01.03.04	5				carpel	77.02.01.03.04
organ localization.Plant organ.Shoot.Fruit	15.01.01.04	4				fruit	77.02.01.04
organ localization.Plant organ.Shoot.Seed	15.01.01.05	4				seed	77.02.01.05
organ localization.Plant organ.Shoot.Seed.Embryo	15.01.01.05.01	5				embryo	77.02.01.05.01
organ localization.Plant organ.Shoot.Seed.Endosperm	15.01.01.05.02	5				endosperm	77.02.01.05.02
organ localization.Plant organ.Shoot.Rhizome (potato tuber/onion)	15.01.01.06	4				rhizome (potato tuber/onion)	77.02.01.06
organ localization.Plant organ.Root	15.01.02	3				root	77.02.02
Subcellular localization	16	1				SUBCELLULAR LOCALIZATION	70
Subcellular localization.Cell wall	16.01	2	GO:cell wall	GO:0005618		cell wall	70.01
Subcellular localization.Eukaryotic plasma membrane / membrane attached	16.02	2				eukaryotic plasma membrane / membrane attached	70.02
Subcellular localization.Eukaryotic plasma membrane / membrane attached.Eukaryotic intracellular plasma membrane	16.02.01	3				eukaryotic intracellular plasma membrane	70.02.01
Subcellular localization.Cytoplasm	16.03	2	GO:cytoplasm	GO:0005737		cytoplasm	70.03
Subcellular localization.Cytoskeleton	16.04	2	GO:cytoskeleton	GO:0005856		cytoskeleton	70.04
Subcellular localization.Cytoskeleton.Actin cytoskeleton	16.04.01	3	GO:actin cytoskeleton	GO:0015629		actin cytoskeleton	70.04.03
Subcellular localization.Cytoskeleton.Microtubule cytoskeleton	16.04.02	3	GO:microtubule cytoskeleton	GO:0015630		microtubule cytoskeleton	70.04.05
Subcellular localization.Cytoskeleton.Intermediate filaments	16.04.03	3	GO:intermediate filament cytoskeleton	GO:0045111		intermediate filaments	70.04.07
Subcellular localization.Centrosome	16.05	2	GO:centrosome	GO:0005813		centrosome	70.05
Subcellular localization.Cell junction	16.06	2	GO:cell junction	GO:0030054		cell junction	70.06
Subcellular localization.Cell junction.Cell-substrate adherens junction	16.06.01	3	GO:cell-substrate adherens junction	GO:0005924		cell-substrate adherens junction	70.06.03
Subcellular localization.Cell junction.Intercellular junction (gap junction/adherens junction)	16.06.02	3	GO:intercellular junction	GO:0005911		intercellular junction (gap junction/adherens junction)	70.06.04
Subcellular localization.Endoplasmic reticulum	16.07	2	GO:endoplasmic reticulum	GO:0005783		endoplasmic reticulum	70.07
Subcellular localization.Golgi	16.08	2	GO:Golgi apparatus	GO:0005794		Golgi	70.08
Subcellular localization.Intracellular transport vesicles	16.09	2	GO:transport vesicle	GO:0030133		intracellular transport vesicles	70.09
Subcellular localization.Nucleus	16.10	2	GO:nucleus	GO:0005634		nucleus	70.10
Subcellular localization.Nucleus.Chromosome	16.10.01	3	GO:chromosome	GO:0005694		chromosome	70.10.03
Subcellular localization.Nucleus.Centromere / kinetochore	16.10.02	3	GO:chromosome, pericentric region	GO:0000775		centromere / kinetochore	70.10.04
Subcellular localization.Nucleus.Nuclear membrane	16.10.03	3	GO:nuclear envelope	GO:0005635		nuclear membrane	70.10.05
Subcellular localization.Nucleus.Nuclear matrix	16.10.04	3	GO:nuclear matrix	GO:0016363		nuclear matrix	70.10.06
Subcellular localization.Nucleus.Nucleolus	16.10.05	3	GO:nucleolus	GO:0005730		nucleolus	70.10.07
Subcellular localization.Nucleus.Nuclear speckles	16.10.06	3	GO:nuclear speck	GO:0016607		nuclear speckles	70.10.09
Subcellular localization.Mitochondrion	16.11	2	GO:mitochondrion	GO:0005739		mitochondrion	70.16
Subcellular localization.Mitochondrion.Mitochondrial outer membrane	16.11.01	3	GO:mitochondrial outer membrane	GO:0005741		mitochondrial outer membrane	70.16.01
Subcellular localization.Mitochondrion.Mitochondrial intermembrane space	16.11.02	3	GO:mitochondrial intermembrane space	GO:0005758		mitochondrial intermembrane space	70.16.03
Subcellular localization.Mitochondrion.Mitochondrial inner membrane	16.11.03	3	GO:mitochondrial inner membrane	GO:0005743		mitochondrial inner membrane	70.16.05
Subcellular localization.Mitochondrion.Mitochondrial matrix	16.11.04	3	GO:mitochondrial matrix	GO:0005759		mitochondrial matrix	70.16.07
Subcellular localization.Peroxisome	16.12	2	GO:peroxisome	GO:0005777		peroxisome	70.19
Subcellular localization.Endosome	16.13	2	GO:endosome	GO:0005768		endosome	70.22
Subcellular localization.Vacuole or lysosome	16.14	2	GO:vacuole	GO:0005773		vacuole or lysosome	70.25
Subcellular localization.Plastid	16.15	2	GO:plastid	GO:0009536		plastid	70.26
Subcellular localization.Plastid.Chloroplast	16.15.01	3	GO:chloroplast	GO:0009507		chloroplast	70.26.03
Subcellular localization.Plastid.Amyloplast	16.15.02	3	GO:amyloplast	GO:0009501		amyloplast	70.26.05
Subcellular localization.Plastid.Chromoplast	16.15.03	3	GO:chromoplast	GO:0009509		chromoplast	70.26.07
Subcellular localization.Plastid.Elaioplast	16.15.04	3	GO:elaioplast	GO:0009545		elaioplast	70.26.09
Subcellular localization.Plastid.Etioplast	16.15.05	3	GO:etioplast	GO:0009513		etioplast	70.26.11
Subcellular localization.Plastid.Leucoplast	16.15.06	3	GO:leucoplast	GO:0009516		leucoplast	70.26.13
Subcellular localization.Extracellular / secretion proteins	16.16	2	GO:extracellular region	GO:0005576		extracellular / secretion proteins	70.27
Subcellular localization.Extracellular / secretion proteins.Extracellular matrix component	16.16.01	3	GO:extracellular matrix	GO:0031012		extracellular matrix component	70.27.01
Subcellular localization.Extracellular / secretion proteins.Cell membrane or cell wall attached	16.16.02	3				cell membrane or cell wall attached	70.27.03
Subcellular localization.Periplasmatic space	16.17	2	GO:periplasmic space	GO:0042597		periplasmatic space	70.28
Subcellular localization.Bud / growth tip	16.18	2	GO:bud	GO:0005933		bud / growth tip	70.29
cell type localization	17	1				CELL TYPE LOCALIZATION	73
cell type localization.Plant cell type	17.01	2				plant cell type	73.02
cell type localization.Plant cell type.Stem cell/meristematic cell	17.01.01	3				stem cell/meristematic cell	73.02.01
cell type localization.Plant cell type.Specialized epidermal cell	17.01.02	3				specialized epidermal cell	73.02.05
cell type localization.Plant cell type.Specialized epidermal cell.Stomata/guard cell	17.01.02.01	4				stomata/guard cell	73.02.05.01
cell type localization.Plant cell type.Specialized epidermal cell.Plant hair cell (trichome e.g. cotton)	17.01.02.02	4				plant hair cell (trichome e.g. cotton)	73.02.05.02
cell type localization.Plant cell type.Specialized epidermal cell.Root hair	17.01.02.03	4				root hair	73.02.05.03
cell type localization.Plant cell type.Storage cell	17.01.03	3				storage cell	73.02.07
cell type localization.Plant cell type.Vascular cell	17.01.04	3				vascular cell	73.02.09
cell type localization.Plant cell type.Vascular cell.Sieve cell (phloem)	17.01.04.01	4				sieve cell (phloem)	73.02.09.01
cell type localization.Plant cell type.Vascular cell.Companion cell (phloem)	17.01.04.02	4				companion cell (phloem)	73.02.09.02
cell type localization.Plant cell type.Vascular cell.Vessel element (xylem)	17.01.04.03	4				vessel element (xylem)	73.02.09.03
cell type localization.Plant cell type.Strengthening cell	17.01.05	3				strengthening cell	73.02.13
cell type localization.Plant cell type.Strengthening cell .Sclerenchyma cell(dead)	17.01.05.01	4				sclerenchyma cell(dead)	73.02.13.01
cell type localization.Plant cell type.Strengthening cell .Collenchyma cell (living)	17.01.05.02	4				collenchyma cell (living)	73.02.13.02
cell type localization.Plant cell type.Gametophytic cell	17.01.06	3				gametophytic cell	73.02.17
cell type localization.Plant cell type.Gametophytic cell.Male gametophyte	17.01.06.01	4				male gametophyte	73.02.17.01
cell type localization.Plant cell type.Gametophytic cell .Male gametophyte .Generative pollen cell	17.01.06.01.01	5				generative pollen cell	73.02.17.01.01
cell type localization.Plant cell type.Gametophytic cell .Female gametophyte	17.01.06.02	4				female gametophyte	73.02.17.02
cell type localization.Plant cell type.Gametophytic cell .Female gametophyte.Female gametophyte	17.01.06.02.01	5				oocyte	73.02.17.02.01
cell type localization.Plant cell type.Gametophytic cell .Female gametophyte.Central cell (2n)	17.01.06.02.02	5				central cell (2n)	73.02.17.02.03
cell type localization.Plant cell type.Secretory cell	17.01.07	3				secretory cell	73.02.19
Tissue localization	18	1				TISSUE LOCALIZATION	75
Tissue localization.Plant tissue	18.01	2				plant tissue	75.02
Tissue localization.Plant tissue.Meristematic tissue	18.01.01	3				meristematic tissue	75.02.01
Tissue localization.Plant tissue.Meristematic tissue.Shoot apical meristem	18.01.01.01	4				shoot apical meristem	75.02.01.01
Tissue localization.Plant tissue.Meristematic tissue.Root meristem	18.01.01.02	4				root meristem	75.02.01.02
Tissue localization.Plant tissue.Parenchyma	18.01.05	3				parenchyma	75.02.05
Tissue localization.Plant tissue.Dermal tissue	18.01.06	3				dermal tissue	75.02.09
Tissue localization.Plant tissue.Dermal tissue.Epidermis	18.01.06.01	4				epidermis	75.02.09.01
Tissue localization.Plant tissue.Dermal tissue.Rhizodermis	18.01.06.02	4				rhizodermis	75.02.09.03
Tissue localization.Plant tissue.Dermal tissue.Secondary dermal tissue (cork, phellem)	18.01.06.03	4				secondary dermal tissue (cork, phellem)	75.02.09.05
Tissue localization.Plant tissue.Dermal tissue.Endodermis (with casparian band)	18.01.06.04	4				endodermis (with casparian band)	75.02.09.07
Tissue localization.Plant tissue.Vascular tissue	18.01.07	3				vascular tissue	75.02.13
Tissue localization.Plant tissue.Thallus	18.01.08	3				thallus	75.02.15
cell type differentiation	19	1				CELL TYPE DIFFERENTIATION	43
cell type differentiation.Plant cell type differentiation	19.01	2				plant cell type differentiation	43.02
cell type differentiation.Plant cell type differentiation.Stem cell/meristematic cell	19.01.01	3				stem cell/meristematic cell	43.02.01
cell type differentiation.Plant cell type differentiation.Epidermal cell	19.01.02	3	GO:epidermal cell differentiation	GO:0009913		epidermal cell	43.02.05
cell type differentiation.Plant cell type differentiation.Epidermal cell.Stomata/guard cell	19.01.02.01	4	GO:guard cell differentiation	GO:0010052		stomata/guard cell	43.02.05.01
cell type differentiation.Plant cell type differentiation.Epidermal cell.Plant hair cell (trichome e.g. cotton)	19.01.02.02	4	GO:trichome differentiation (sensu Magnoliophyta)	GO:0010026		plant hair cell (trichome e.g. cotton)	43.02.05.02
cell type differentiation.Plant cell type differentiation.Epidermal cell.Root hair	19.01.02.03	4				root hair	43.02.05.03
cell type differentiation.Plant cell type differentiation.Storage cell	19.01.03	3				storage cell	43.02.07
cell type differentiation.Plant cell type differentiation.Vascular cell	19.01.04	3				vascular cell	43.02.09
cell type differentiation.Plant cell type differentiation.Vascular cell.Sieve cell (phloem)	19.01.04.01	4				sieve cell (phloem)	43.02.09.01
cell type differentiation.Plant cell type differentiation.Vascular cell.Companion cell (phloem)	19.01.04.02	4				companion cell (phloem)	43.02.09.02
cell type differentiation.Plant cell type differentiation.Vascular cell.Vessel element (xylem)	19.01.04.03	4				vessel element (xylem)	43.02.09.03
cell type differentiation.Plant cell type differentiation.Mesenchymal / parenchymal cell	19.01.05	3				mesenchymal / parenchymal cell	43.02.11
cell type differentiation.Plant cell type differentiation.Strengthening cell	19.01.06	3				strengthening cell	43.02.13
cell type differentiation.Plant cell type differentiation.Strengthening cell.Sclerenchyma cell(dead)	19.01.06.01	4				sclerenchyma cell(dead)	43.02.13.01
cell type differentiation.Plant cell type differentiation.Strengthening cell.Collenchyma cell (living)	19.01.06.02	4				collenchyma cell (living)	43.02.13.02
cell type differentiation.Plant cell type differentiation.Gametophytic cell	19.01.07	3	GO:gametophyte development	GO:0048229		gametophytic cell	43.02.17
cell type differentiation.Plant cell type differentiation.Gametophytic cell.Male gametophyte	19.01.07.01	4	GO:male gametophyte development	GO:0009555		male gametophyte	43.02.17.01
cell type differentiation.Plant cell type differentiation.Gametophytic cell.Male gametophyte.Generative pollen cell	19.01.07.01.01	5	GO:formation of generative and vegetative cell	GO:0009564		generative pollen cell	43.02.17.01.01
cell type differentiation.Plant cell type differentiation.Gametophytic cell.Female gametophyte	19.01.07.02	4	GO:female gametophyte development	GO:0009553		female gametophyte	43.02.17.02
cell type differentiation.Plant cell type differentiation.Gametophytic cell.Female gametophyte.Oocyte	19.01.07.02.01	5	GO:female gametophyte egg cell differentiation	GO:0009560		oocyte	43.02.17.02.01
cell type differentiation.Plant cell type differentiation.Gametophytic cell.Female gametophyte.Central cell (2n)	19.01.07.02.02	5	GO:female gametophyte central cell differentiation	GO:0009559		central cell (2n)	43.02.17.02.03
cell type differentiation.Plant cell type differentiation.Secretory cell	19.01.08	3				secretory cell	43.02.19
Tissue differentiation	20	1				TISSUE DIFFERENTIATION	45
Tissue differentiation.Plant tissue	20.01	2				plant tissue	45.02
Tissue differentiation.Plant tissue.Meristematic tissue	20.01.01	3	GO:meristem development	GO:0048507		meristematic tissue	45.02.01
Tissue differentiation.Plant tissue.Meristematic tissue.Shoot apical meristem	20.01.01.01	4	GO:primary shoot apical meristem specification	GO:0010072		shoot apical meristem	45.02.01.01
Tissue differentiation.Plant tissue.Meristematic tissue.Root meristem	20.01.01.02	4	GO:root meristem specification	GO:0010071		root meristem	45.02.01.02
Tissue differentiation.Plant tissue.Parenchyma	20.01.02	3				parenchyma	45.02.05
Tissue differentiation.Plant tissue.Dermal tissue	20.01.03	3				dermal tissue	45.02.09
Tissue differentiation.Plant tissue.Dermal tissue.Epidermis	20.01.03.01	4				epidermis	45.02.09.01
Tissue differentiation.Plant tissue.Dermal tissue.Rhizodermis	20.01.03.02	4				rhizodermis	45.02.09.03
Tissue differentiation.Plant tissue.Dermal tissue.Secondary dermal tissue (cork, phellem)	20.01.03.03	4				secondary dermal tissue (cork, phellem)	45.02.09.05
Tissue differentiation.Plant tissue.Dermal tissue.Endodermis (with casparian band)	20.01.03.04	4				endodermis (with casparian band)	45.02.09.07
Tissue differentiation.Plant tissue.Vascular tissue	20.01.04	3	GO:vascular tissue development (sensu Tracheophyta)	GO:0010087		vascular tissue	45.02.13
Tissue differentiation.Plant tissue.Thallus	20.01.05	3				thallus	45.02.15
No hit	21	1						16366
